# Supplementary material for: Exploration of the Diversity of Clustered Regularly Interspaced Short Palindromic Repeats-Cas Systems in Clostridium novyi sensu lato
Source: Front Microbiol. 2021 Sep 13;12:711413. doi: 10.3389/fmicb.2021.711413 (PMC8473940; doi:10.3389/fmicb.2021.711413)
Supplement: Supplementary Table S1 — Clostridium novyi sensu lato total spacer content. [file Data_Sheet_1.xlsx]

## Sheet: Table S1 Total_spacers
Spacer_name	Species	Spacer_sequence
12LNR10_CD_1	C.botu_CD	GCTTTGAAAGCTTGTCCCGAATAGCTTGTACACTTAT			Spacer origin	%				Strains %	Spacers %
12LNR10_CD_2	C.botu_CD	GAAACACAGTTTAAAAACAAATTTGGAAGTTGGAAT			C. botu C/D	0.358102			C. botu C/D	0.37931	0.358102
12LNR10_CD_3	C.botu_CD	AGCTAAAAAGAATGGTGAATACCTTCCTGAAATTA			C. botu C	0.202083			C. novyi	0.172414	0.187963
12LNR10_CD_4	C.botu_CD	GAATTAATAAAATTAATACAAGACAATACAATGGAA			C. novyi	0.187963			C. botu D/C	0.172414	0.132407
12LNR10_CD_5	C.botu_CD	AAATTTGCCATATGCGGTCCCCAAAGTACCCATTTAC			C. botu D/C	0.132407			C. botu C	0.155172	0.202083
12LNR10_CD_6	C.botu_CD	AAACCTACATGATGATATATGGAAAGTAGAGCTTAT			C. haemolyticum	0.0662037			C. haemolyticum	0.0517241	0.0662037
12LNR10_CD_7	C.botu_CD	AAGTAAGCTTTTCCAGTAACTCCCCTTACTTTTAAT			C. botu D	0.0321759			C. botu D	0.0517241	0.0321759
12LNR10_CD_8	C.botu_CD	TTAGTGCCATAGTTTGTACTCCAAATATCTAAAC
12LNR10_CD_9	C.botu_CD	ATAAAAATTTAAGATAAATTTAAGGGAAGACACTAAT
12LNR10_CD_10	C.botu_CD	TGAAGCAAGAAGAAAGAAGCGAATTTATAAAAGAGT		Total spacers
12LNR10_CD_11	C.botu_CD	TTTGCTTGTCTTTGTTTTTCTCTAACATACTCCTGT		4320
12LNR10_CD_12	C.botu_CD	TCTATTAAAGATTTTAAAGCAAGATTTTCGCTTAT
12LNR10_CD_13	C.botu_CD	AGGTAAAGAACAAGACGATGAGGGATATTTTAGAGA
12LNR10_CD_14	C.botu_CD	TTTGTAACTGTAAAATCATTTAACTTTTTAATATCT
12LNR10_CD_15	C.botu_CD	TGTGATAGAGTAGCATTTAAATATAAGGTTCTAGGT
12LNR10_CD_16	C.botu_CD	ACATCTAATATAGTAATAGTCTTTTCTTTATCGTT
12LNR10_CD_17	C.botu_CD	AGAATTACGAAGACAGTATGAGAATGCTAGAGAACTT
12LNR10_CD_18	C.botu_CD	TTTGACAAGCCTGTTTTTTTATCCATTTTTGACATT
12LNR10_CD_19	C.botu_CD	GAAATCGGTTGTCCTTTTGTATAATCTCTTAATCCA
12LNR10_CD_20	C.botu_CD	TTTTGTTTTGTTCAGTATCTTTTTTTGGAGTTCCT
12LNR10_CD_21	C.botu_CD	TGTGTTATTCAAAGCACACCCAAATAGCGAATTAT
12LNR10_CD_22	C.botu_CD	TTTAAATTGTTAAAATATTTTTTAAGTTCATTTTATGA
12LNR10_CD_23	C.botu_CD	TTAAGTATATTCCATTTTGATGAAAAACAAGCAATAC
12LNR10_CD_24	C.botu_CD	CAAGAAGAAATAACTTTTGAAGATAAAGAAGATTTA
12LNR10_CD_25	C.botu_CD	CAATGAAGAAATGAAAGCATCCACCAATGAGTATAC
12LNR10_CD_26	C.botu_CD	TTGAGTGAAAGATGGAATGTGTTTAAAATAAATGAG
12LNR10_CD_27	C.botu_CD	GCAAGGGATTATTATAAGAAAAATAAATGTGATATT
12LNR10_CD_28	C.botu_CD	GATATTGAAAGTGGAAGAGTAATTAAAGTTTGGAC
12LNR10_CD_29	C.botu_CD	ATTAGTTTACCACACTTTGGACACATTCTCATTAG
12LNR10_CD_30	C.botu_CD	CCGATAGTGTATTCTTTACCTTCAAATTCTACTTTA
12LNR10_CD_31	C.botu_CD	ATATAATCTTTTTTATGGAGGTGATACACTTGAT
12LNR10_CD_32	C.botu_CD	TGTTTAGCTAGGTAGTTTTGATAAACTTTAGTATTC
12LNR10_CD_33	C.botu_CD	TGAAATTGAGAATAAGCAAAAATCAATTCTTGTAAC
12LNR10_CD_34	C.botu_CD	TCTGTACTCTCTTCTATAGTCATTTTTAATAGTGT
12LNR10_CD_35	C.botu_CD	CATTTATATGGTTCTTGCTTGTCCGATTGACTTTATA
12LNR10_CD_36	C.botu_CD	TCGTAATTGTTAATTATTATTTCAATTTTCTTAT
12LNR10_CD_37	C.botu_CD	TATAAGTATAGTGATTTTAAAAATATTGATGATCTAG
12LNR10_CD_38	C.botu_CD	AAAGTAGTTATTTTGAAACTTATAAATACATTAATC
12LNR10_CD_39	C.botu_CD	TTTCAAACTTTTTGCCTATAGCATCTAGCTTTTG
12LNR10_CD_40	C.botu_CD	TCATAAAGGTGAAATTTTAGACCTAATGGAAATGGC
12LNR10_CD_41	C.botu_CD	TCCGCTTCCGTTTTCACCGAAAATATTTGTTATCGG
12LNR10_CD_42	C.botu_CD	TAAAGCAAGAGTGGTTGAACTAATTAAACAAGGCTT
12LNR10_CD_43	C.botu_CD	GGCAAAAAGATAACCGAGGTGGAAAATAAAGCTGA
12LNR10_CD_44	C.botu_CD	TTCTTTAATTGATAAATGTAACAATTTCATTTCTGG
12LNR10_CD_45	C.botu_CD	TCAGCTTGATACAGAGCCTCTAAGTTATTTCAATAGTC
12LNR10_CD_46	C.botu_CD	TGAGGGCTTTTTTGATCTTTAAAACAGTTTCTATACC
12LNR10_CD_47	C.botu_CD	TTTGAAGCTTATCACCTATAAGTTTGTATTTTTTTC
12LNR10_CD_48	C.botu_CD	ATGCAGTTTTAAAGTCTTTATTATTAGCTAGTGTTGC
12LNR10_CD_49	C.botu_CD	CCGCATTGAATAATTTTTTAGTTAAACATTTAAATTTA
12LNR10_CD_50	C.botu_CD	GGATTATAGTAGTAGATAGAAAATTAGATTTAAAAGA
12LNR10_CD_51	C.botu_CD	GCAATGGGTATGCGACTAGGTGGAGCTGGACATCAAGT
12LNR10_CD_52	C.botu_CD	ATAGTTTAAAAAATGTTGTTCTTCCTCTGTTAAATA
12LNR10_CD_53	C.botu_CD	GTGATTTAGCTGCTACAAATCCAAATGCTATTTCAAC
12LNR10_CD_54	C.botu_CD	TTCAAGGAAGTGGTATTGGTCTGAATACTCTATCTTT
12LNR10_CD_55	C.botu_CD	CAGATTACTTGGAACAAATAAAGTCAATAGTCTCTGG
12LNR10_CD_56	C.botu_CD	TAATTTCTTTTGCTTCATCTTTTTTACTTTCGTAGGC
12LNR10_CD_57	C.botu_CD	CTATATATTTTTGACTACCTTCCGATTTAGTTCCATA
12LNR10_CD_58	C.botu_CD	ACAAAAAAATAACACATCCGTATCAATCGATTAGTT
12LNR10_CD_59	C.botu_CD	GCAAGATGATAGCTGGTATGGCTAAAGATTATTTCA
12LNR10_CD_60	C.botu_CD	GTGCAAGACGTGTCATGTTATAAGTCTTTCCTTGACC
12LNR10_CD_61	C.botu_CD	CAATACTGAACTATCCTAAGAGTGATATTCGCTCAATTGG
12LNR10_CD_62	C.botu_CD	AGATTATAATAGAGTGACACAAAATTAAAACAATGT
12LNR10_CD_63	C.botu_CD	GTTAAAAGATTGCTTAATTTTAGAAGATTGCTGAAA
12LNR10_CD_64	C.botu_CD	CAAGCAACCATGAGTTTGATTGAGCATGGTAATTTAAG
12LNR10_CD_65	C.botu_CD	CAACATATATTCACCACTTACAAGTTTTCTCATATA
12LNR10_CD_66	C.botu_CD	GGTTTTATTTTGAAGATGAATTTAATACTCTTTTTAA
12LNR10_CD_67	C.botu_CD	ATTCAGACGTGAGTATAAATTAGCAGCTGCCAACA
12LNR10_CD_68	C.botu_CD	AGATGAAAGAGTTTATTTATCTAAGCAATATGGAAA
12LNR10_CD_69	C.botu_CD	CAAGCACGTTAGTATATGCATAGATGGAAAATCTGAAG
12LNR10_CD_70	C.botu_CD	GAAAAAAATAAAAATATATAAACTTCAAGTACCTAA
12LNR10_CD_71	C.botu_CD	ATAGAAGGAATAAGCATTTTAGAAAATGCAGTTAAATT
12LNR10_CD_72	C.botu_CD	CATATCCAAGAGTACGAACTCCTACACAATCTAGATA
12LNR10_CD_73	C.botu_CD	TTTCATGGGAAATAGCGAATTAGCCATTTCCCAATA
12LNR10_CD_74	C.botu_CD	GAAATATATTATATAGATGTAGAATTATTGTGTCCGTG
12LNR10_CD_75	C.botu_CD	ATATATAGAATAATATTATCCAGATAGGAGCAATGTCA
12LNR10_CD_76	C.botu_CD	ATGCATTAATGGGAATTATAGAATTAGAAGATAAGTAAG
12LNR10_CD_77	C.botu_CD	GTTTAAATTTAATAAAAATTCTGGTTGTGTAAAGGTA
12LNR10_CD_78	C.botu_CD	TAAAACAGTTGGAATGACAATCGTTACTTCCGCTAT
12LNR10_CD_79	C.botu_CD	GCTCAGGGTCAACTCAGCAAGTTGCTAGAAGGTGCA
12LNR10_CD_80	C.botu_CD	AATTACTTTTAATAATAACGGTGATATAAAAGACAG
12LNR10_CD_81	C.botu_CD	CTAACCATTCTGGTCCCAAATCTAACATTGATTTAGATAC
12LNR10_CD_82	C.botu_CD	CAAAATTATTATCACCTATTTCTATAACACCTTCTGA
12LNR10_CD_83	C.botu_CD	TTTATTACCACTTAATGCTATTCTTACTTTATCTCCAA
12LNR13_CD_1	C.botu_CD	CGCCTGAATATGTATTAATTGCAGGTGAAAGAAGA
12LNR13_CD_2	C.botu_CD	AGCTAAAAAGAATGGTGAATACCTTCCTGAAATTA
12LNR13_CD_3	C.botu_CD	GAATTAATAAAATTAATACAAGACAATACAATGGAA
12LNR13_CD_4	C.botu_CD	AAATTTGCCATATGCGGTCCCCAAAGTACCCATTTAC
12LNR13_CD_5	C.botu_CD	AAACCTACATGATGATATATGGAAAGTAGAGCTTAT
12LNR13_CD_6	C.botu_CD	AAGTAAGCTTTTCCAGTAACTCCCCTTACTTTTAAT
12LNR13_CD_7	C.botu_CD	TTAGTGCCATAGTTTGTACTCCAAATATCTAAAC
12LNR13_CD_8	C.botu_CD	ATAAAAATTTAAGATAAATTTAAGGGAAGACACTAAT
12LNR13_CD_9	C.botu_CD	TGAAGCAAGAAGAAAGAAGCGAATTTATAAAAGAGT
12LNR13_CD_10	C.botu_CD	TTTGCTTGTCTTTGTTTTTCTCTAACATACTCCTGT
12LNR13_CD_11	C.botu_CD	TCTATTAAAGATTTTAAAGCAAGATTTTCGCTTAT
12LNR13_CD_12	C.botu_CD	AGGTAAAGAACAAGACGATGAGGGATATTTTAGAGA
12LNR13_CD_13	C.botu_CD	TTTGTAACTGTAAAATCATTTAACTTTTTAATATCT
12LNR13_CD_14	C.botu_CD	TGTGATAGAGTAGCATTTAAATATAAGGTTCTAGGT
12LNR13_CD_15	C.botu_CD	ACATCTAATATAGTAATAGTCTTTTCTTTATCGTT
12LNR13_CD_16	C.botu_CD	AGAATTACGAAGACAGTATGAGAATGCTAGAGAACTT
12LNR13_CD_17	C.botu_CD	TTTGACAAGCCTGTTTTTTTATCCATTTTTGACATT
12LNR13_CD_18	C.botu_CD	GAAATCGGTTGTCCTTTTGTATAATCTCTTAATCCA
12LNR13_CD_19	C.botu_CD	TTTTGTTTTGTTCAGTATCTTTTTTTGGAGTTCCT
12LNR13_CD_20	C.botu_CD	ATTTGGTAATGCAGGTATACAAGTAGTACAACAACC
12LNR13_CD_21	C.botu_CD	TGTGTTATTCAAAGCACACCCAAATAGCGAATTAT
12LNR13_CD_22	C.botu_CD	TTTAAATTGTTAAAATATTTTTTAAGTTCATTTTATGA
12LNR13_CD_23	C.botu_CD	TTAAGTATATTCCATTTTGATGAAAAACAAGCAATAC
12LNR13_CD_24	C.botu_CD	CAAGAAGAAATAACTTTTGAAGATAAAGAAGATTTA
12LNR13_CD_25	C.botu_CD	CAATGAAGAAATGAAAGCATCCACCAATGAGTATAC
12LNR13_CD_26	C.botu_CD	TTGAGTGAAAGATGGAATGTGTTTAAAATAAATGAG
12LNR13_CD_27	C.botu_CD	GCAAGGGATTATTATAAGAAAAATAAATGTGATATT
12LNR13_CD_28	C.botu_CD	GATATTGAAAGTGGAAGAGTAATTAAAGTTTGGAC
12LNR13_CD_29	C.botu_CD	ATTAGTTTACCACACTTTGGACACATTCTCATTAG
12LNR13_CD_30	C.botu_CD	CCGATAGTGTATTCTTTACCTTCAAATTCTACTTTA
12LNR13_CD_31	C.botu_CD	ATATAATCTTTTTTATGGAGGTGATACACTTGAT
12LNR13_CD_32	C.botu_CD	TGTTTAGCTAGGTAGTTTTGATAAACTTTAGTATTC
12LNR13_CD_33	C.botu_CD	TGAAATTGAGAATAAGCAAAAATCAATTCTTGTAAC
12LNR13_CD_34	C.botu_CD	TCTGTACTCTCTTCTATAGTCATTTTTAATAGTGT
12LNR13_CD_35	C.botu_CD	CATTTATATGGTTCTTGCTTGTCCGATTGACTTTATA
12LNR13_CD_36	C.botu_CD	TCGTAATTGTTAATTATTATTTCAATTTTCTTAT
12LNR13_CD_37	C.botu_CD	TATAAGTATAGTGATTTTAAAAATATTGATGATCTAG
12LNR13_CD_38	C.botu_CD	AAAGTAGTTATTTTGAAACTTATAAATACATTAATC
12LNR13_CD_39	C.botu_CD	AAGAATAAATATGGATACCAAAAGAGAAAGAAGGTG
12LNR13_CD_40	C.botu_CD	ACAAAAGATGGCAAAAGAAGTGCATGTCTTATTTT
12LNR13_CD_41	C.botu_CD	GTGTTCCCTCTCTTCATTTTCAGCTATTGTTTCATG
12LNR13_CD_42	C.botu_CD	GCAGTTGAAGATTATATTTTAGCACATTCAAACGT
12LNR13_CD_43	C.botu_CD	ATAAACACTGTAGATTATGAATTGCCTATTTCATT
12LNR13_CD_44	C.botu_CD	GTATGTGGCTCAACAAGCTTTATGGATACTTAGAAT
12LNR13_CD_45	C.botu_CD	AATAAAATTAAATTAAAAAATATATTAACTTTTAAT
12LNR13_CD_46	C.botu_CD	TTTTTAGTAAAATTTTAAAAATGTATATAAAATT
12LNR13_CD_47	C.botu_CD	CATAGTAGATGTTCGAAATGCCCTTATTTTAATTGA
12LNR13_CD_48	C.botu_CD	ATATATTGAAATTAAGTTTAGAAGTTATTTTTCT
12LNR13_CD_49	C.botu_CD	GTTCGCCATTTCCCAATATGGTTTCAATAAATCAAG
12LNR13_CD_50	C.botu_CD	CAGAAAAGGTACTGTTTTCTATTGCTCACTGGAAA
12LNR13_CD_51	C.botu_CD	TAGACATTAAAGAAGTTTCGTGCGTAACTTTTCCCA
12LNR13_CD_52	C.botu_CD	AATGGCGACCTTTAAAAGGATGTGAAGTTAGAATA
12LNR13_CD_53	C.botu_CD	CAGTAAGTACAAAGATCGGAAGAAAAACAAAAAGAT
12LNR13_CD_54	C.botu_CD	TTATGCCAATAGAATTTGAAGGACTATTAGAAGACGT
12LNR13_CD_55	C.botu_CD	AATTATAGATTTTATTAAAAACTGTGAGTTTTCTTC
12LNR13_CD_56	C.botu_CD	TTAAAGTAATTACGTTAAACCCCTTTAAATTATCTTT
12LNR13_CD_57	C.botu_CD	AAAAATATTTATAACTATTCTGTATTGCATTTGTA
12LNR13_CD_58	C.botu_CD	TATGTAGCGATTGCAGATGCTAGAACAAAATGGAA
12LNR13_CD_59	C.botu_CD	AATATACCAGACTACGGGGTCTTTTGTAGTTACCTT
12LNR13_CD_60	C.botu_CD	AATTCAAGTGCTGAACATACTTTTATAGAAAACTT
12LNR13_CD_61	C.botu_CD	TAACTAGAAATTTAAAAATACTATATGGTACAGGTTC
12LNR13_CD_62	C.botu_CD	TCTGTAAAATAACTTTTATTAACCATAAGCACGCAA
12LNR13_CD_63	C.botu_CD	CAACCTCACTTTACAAAAATTTGCCCCTTGAAGTT
12LNR13_CD_64	C.botu_CD	ATAATTTAAATATAGATAAGATACCAGAGGATAG
12LNR13_CD_65	C.botu_CD	TTCTGTGATCCGCCATATTGGGAAACTGCTGGTTA
12LNR13_CD_66	C.botu_CD	GGGGATGTGGTTATTGTGTTATTTTGCGATTATGACA
12LNR13_CD_67	C.botu_CD	AATGCAACAGATAGTAACGCCTTTAGTGTACTATT
12LNR13_CD_68	C.botu_CD	CAGTTAAAGACAATAATTATCTCATAGAGGGCAA
12LNR13_CD_69	C.botu_CD	AGTTATAATTCGCGGGACGACTTATGCTAATATATCA
12LNR13_CD_70	C.botu_CD	TTAAACAACTTTGCCAAAGACTTGTCCATTTTTCT
12LNR13_CD_71	C.botu_CD	TGGTCGAATTCGACCAGTTTAGAAAGGAGTGATTAAA
12LNR13_CD_72	C.botu_CD	AATTATAGAAAAATCCGGATTGAGTACTGTTTTTGA
12LNR13_CD_73	C.botu_CD	GTTGAAATGGATTTTGAAGATGGTACATTTGTTGTAA
12LNR13_CD_74	C.botu_CD	AGTAATACAAAAGACAATTTGTTAAATAATTTAATTA
12LNR13_CD_75	C.botu_CD	GTACAATATATCTATAAATAGAGTAGTTAGACACTA
12LNR13_CD_76	C.botu_CD	AATTATAATTCCACTCGTTTGTGCAGAACTAAAAAT
12LNR13_CD_77	C.botu_CD	TCTAATTCTGCGTAAATTAAAGTTGTATCTACGCT
12LNR13_CD_78	C.botu_CD	ATATTACTATTTTAATTTTTTTATCTTTAAAATAT
12LNR13_CD_79	C.botu_CD	AGTTATTTGTACAATCACTTTCCTCGTTACTTTTAT
12LNR13_CD_80	C.botu_CD	GTAAAGCAGTAAATAACTTTATGTTAAGACCCAA
12LNR13_CD_81	C.botu_CD	ATATATTGATAGTTGATGATCCTATCAAAAACGC
12LNRI_CD_1	C.botu_CD	GCTTTGAAAGCTTGTCCCGAATAGCTTGTACACTTAT
12LNRI_CD_2	C.botu_CD	GAAACACAGTTTAAAAACAAATTTGGAAGTTGGAAT
12LNRI_CD_3	C.botu_CD	AGCTAAAAAGAATGGTGAATACCTTCCTGAAATTA
12LNRI_CD_4	C.botu_CD	GAATTAATAAAATTAATACAAGACAATACAATGGAA
12LNRI_CD_5	C.botu_CD	AAATTTGCCATATGCGGTCCCCAAAGTACCCATTTAC
12LNRI_CD_6	C.botu_CD	AAACCTACATGATGATATATGGAAAGTAGAGCTTAT
12LNRI_CD_7	C.botu_CD	AAGTAAGCTTTTCCAGTAACTCCCCTTACTTTTAAT
12LNRI_CD_8	C.botu_CD	TTAGTGCCATAGTTTGTACTCCAAATATCTAAAC
12LNRI_CD_9	C.botu_CD	ATAAAAATTTAAGATAAATTTAAGGGAAGACACTAAT
12LNRI_CD_10	C.botu_CD	TGAAGCAAGAAGAAAGAAGCGAATTTATAAAAGAGT
12LNRI_CD_11	C.botu_CD	TTTGCTTGTCTTTGTTTTTCTCTAACATACTCCTGT
12LNRI_CD_12	C.botu_CD	TCTATTAAAGATTTTAAAGCAAGATTTTCGCTTAT
12LNRI_CD_13	C.botu_CD	AGGTAAAGAACAAGACGATGAGGGATATTTTAGAGA
12LNRI_CD_14	C.botu_CD	TTTGTAACTGTAAAATCATTTAACTTTTTAATATCT
12LNRI_CD_15	C.botu_CD	TGTGATAGAGTAGCATTTAAATATAAGGTTCTAGGT
12LNRI_CD_16	C.botu_CD	ACATCTAATATAGTAATAGTCTTTTCTTTATCGTT
12LNRI_CD_17	C.botu_CD	AGAATTACGAAGACAGTATGAGAATGCTAGAGAACTT
12LNRI_CD_18	C.botu_CD	TTTGACAAGCCTGTTTTTTTATCCATTTTTGACATT
12LNRI_CD_19	C.botu_CD	GAAATCGGTTGTCCTTTTGTATAATCTCTTAATCCA
12LNRI_CD_20	C.botu_CD	TTTTGTTTTGTTCAGTATCTTTTTTTGGAGTTCCT
12LNRI_CD_21	C.botu_CD	TTTCAAACTTTTTGCCTATAGCATCTAGCTTTTG
12LNRI_CD_22	C.botu_CD	TCATAAAGGTGAAATTTTAGACCTAATGGAAATGGC
12LNRI_CD_23	C.botu_CD	TCCGCTTCCGTTTTCACCGAAAATATTTGTTATCGG
12LNRI_CD_24	C.botu_CD	TAAAGCAAGAGTGGTTGAACTAATTAAACAAGGCTT
12LNRI_CD_25	C.botu_CD	GGCAAAAAGATAACCGAGGTGGAAAATAAAGCTGA
12LNRI_CD_26	C.botu_CD	TTCTTTAATTGATAAATGTAACAATTTCATTTCTGG
12LNRI_CD_27	C.botu_CD	TCAGCTTGATACAGAGCCTCTAAGTTATTTCAATAGTC
12LNRI_CD_28	C.botu_CD	TGAGGGCTTTTTTGATCTTTAAAACAGTTTCTATACC
12LNRI_CD_29	C.botu_CD	TTTGAAGCTTATCACCTATAAGTTTGTATTTTTTTC
12LNRI_CD_30	C.botu_CD	ATGCAGTTTTAAAGTCTTTATTATTAGCTAGTGTTGC
12LNRI_CD_31	C.botu_CD	CCGCATTGAATAATTTTTTAGTTAAACATTTAAATTTA
12LNRI_CD_32	C.botu_CD	GGATTATAGTAGTAGATAGAAAATTAGATTTAAAAGA
12LNRI_CD_33	C.botu_CD	GCAATGGGTATGCGACTAGGTGGAGCTGGACATCAAGT
12LNRI_CD_34	C.botu_CD	ATAGTTTAAAAAATGTTGTTCTTCCTCTGTTAAATA
12LNRI_CD_35	C.botu_CD	GTGATTTAGCTGCTACAAATCCAAATGCTATTTCAAC
12LNRI_CD_36	C.botu_CD	TTCAAGGAAGTGGTATTGGTCTGAATACTCTATCTTT
12LNRI_CD_37	C.botu_CD	CAGATTACTTGGAACAAATAAAGTCAATAGTCTCTGG
12LNRI_CD_38	C.botu_CD	TAATTTCTTTTGCTTCATCTTTTTTACTTTCGTAGGC
12LNRI_CD_39	C.botu_CD	CTATATATTTTTGACTACCTTCCGATTTAGTTCCATA
12LNRI_CD_40	C.botu_CD	ACAAAAAAATAACACATCCGTATCAATCGATTAGTT
12LNRI_CD_41	C.botu_CD	GCAAGATGATAGCTGGTATGGCTAAAGATTATTTCA
12LNRI_CD_42	C.botu_CD	GTGCAAGACGTGTCATGTTATAAGTCTTTCCTTGACC
12LNRI_CD_43	C.botu_CD	CAATACTGAACTATCCTAAGAGTGATATTCGCTCAATTGG
12LNRI_CD_44	C.botu_CD	AGATTATAATAGAGTGACACAAAATTAAAACAATGT
12LNRI_CD_45	C.botu_CD	GTTAAAAGATTGCTTAATTTTAGAAGATTGCTGAAA
12LNRI_CD_46	C.botu_CD	CAAGCAACCATGAGTTTGATTGAGCATGGTAATTTAAG
12LNRI_CD_47	C.botu_CD	CAACATATATTCACCACTTACAAGTTTTCTCATATA
12LNRI_CD_48	C.botu_CD	GGTTTTATTTTGAAGATGAATTTAATACTCTTTTTAA
12LNRI_CD_49	C.botu_CD	ATTCAGACGTGAGTATAAATTAGCAGCTGCCAACA
12LNRI_CD_50	C.botu_CD	AGATGAAAGAGTTTATTTATCTAAGCAATATGGAAA
12LNRI_CD_51	C.botu_CD	CAAGCACGTTAGTATATGCATAGATGGAAAATCTGAAG
12LNRI_CD_52	C.botu_CD	GAAAAAAATAAAAATATATAAACTTCAAGTACCTAA
12LNRI_CD_53	C.botu_CD	ATAGAAGGAATAAGCATTTTAGAAAATGCAGTTAAATT
12LNRI_CD_54	C.botu_CD	CATATCCAAGAGTACGAACTCCTACACAATCTAGATA
12LNRI_CD_55	C.botu_CD	TTTCATGGGAAATAGCGAATTAGCCATTTCCCAATA
12LNRI_CD_56	C.botu_CD	GAAATATATTATATAGATGTAGAATTATTGTGTCCGTG
12LNRI_CD_57	C.botu_CD	ATATATAGAATAATATTATCCAGATAGGAGCAATGTCA
12LNRI_CD_58	C.botu_CD	ATGCATTAATGGGAATTATAGAATTAGAAGATAAGTAAG
12LNRI_CD_59	C.botu_CD	GTTTAAATTTAATAAAAATTCTGGTTGTGTAAAGGTA
12LNRI_CD_60	C.botu_CD	TAAAACAGTTGGAATGACAATCGTTACTTCCGCTAT
12LNRI_CD_61	C.botu_CD	GCTCAGGGTCAACTCAGCAAGTTGCTAGAAGGTGCA
12LNRI_CD_62	C.botu_CD	AATTACTTTTAATAATAACGGTGATATAAAAGACAG
12LNRI_CD_63	C.botu_CD	CTAACCATTCTGGTCCCAAATCTAACATTGATTTAGATAC
12LNRI_CD_64	C.botu_CD	CAAAATTATTATCACCTATTTCTATAACACCTTCTGA
12LNRI_CD_65	C.botu_CD	TTTATTACCACTTAATGCTATTCTTACTTTATCTCCAA
12LNRI_CD_66	C.botu_CD	TGTGTTATTCAAAGCACACCCAAATAGCGAATTAT
12LNRI_CD_67	C.botu_CD	TTTAAATTGTTAAAATATTTTTTAAGTTCATTTTATGA
12LNRI_CD_68	C.botu_CD	TTAAGTATATTCCATTTTGATGAAAAACAAGCAATAC
12LNRI_CD_69	C.botu_CD	CAAGAAGAAATAACTTTTGAAGATAAAGAAGATTTA
12LNRI_CD_70	C.botu_CD	CAATGAAGAAATGAAAGCATCCACCAATGAGTATAC
12LNRI_CD_71	C.botu_CD	TTGAGTGAAAGATGGAATGTGTTTAAAATAAATGAG
12LNRI_CD_72	C.botu_CD	GCAAGGGATTATTATAAGAAAAATAAATGTGATATT
12LNRI_CD_73	C.botu_CD	GATATTGAAAGTGGAAGAGTAATTAAAGTTTGGAC
29401_CD_1	C.botu_CD	GCTTTGAAAGCTTGTCCCGAATAGCTTGTACACTTAT
29401_CD_2	C.botu_CD	GAAACACAGTTTAAAAACAAATTTGGAAGTTGGAAT
29401_CD_3	C.botu_CD	AGCTAAAAAGAATGGTGAATACCTTCCTGAAATTA
29401_CD_4	C.botu_CD	GAATTAATAAAATTAATACAAGACAATACAATGGAA
29401_CD_5	C.botu_CD	AAATTTGCCATATGCGGTCCCCAAAGTACCCATTTAC
29401_CD_6	C.botu_CD	AAACCTACATGATGATATATGGAAAGTAGAGCTTAT
29401_CD_7	C.botu_CD	TGAAGCAAGAAGAAAGAAGCGAATTTATAAAAGAGT
29401_CD_8	C.botu_CD	TTTGCTTGTCTTTGTTTTTCTCTAACATACTCCTGT
29401_CD_9	C.botu_CD	TCTATTAAAGATTTTAAAGCAAGATTTTCGCTTAT
29401_CD_10	C.botu_CD	AGGTAAAGAACAAGACGATGAGGGATATTTTAGAGA
29401_CD_11	C.botu_CD	TTTGTAACTGTAAAATCATTTAACTTTTTAATATCT
29401_CD_12	C.botu_CD	TGTGATAGAGTAGCATTTAAATATAAGGTTCTAGGT
29401_CD_13	C.botu_CD	ACATCTAATATAGTAATAGTCTTTTCTTTATCGTT
29401_CD_14	C.botu_CD	AGAATTACGAAGACAGTATGAGAATGCTAGAGAACTT
29401_CD_15	C.botu_CD	TTTGACAAGCCTGTTTTTTTATCCATTTTTGACATT
29401_CD_16	C.botu_CD	GAAATCGGTTGTCCTTTTGTATAATCTCTTAATCCA
29401_CD_17	C.botu_CD	TTTTGTTTTGTTCAGTATCTTTTTTTGGAGTTCCT
29401_CD_18	C.botu_CD	TGTGTTATTCAAAGCACACCCAAATAGCGAATTAT
29401_CD_19	C.botu_CD	TTTAAATTGTTAAAATATTTTTTAAGTTCATTTTATGA
29401_CD_20	C.botu_CD	TTAAGTATATTCCATTTTGATGAAAAACAAGCAATAC
29401_CD_21	C.botu_CD	CAAGAAGAAATAACTTTTGAAGATAAAGAAGATTTA
29401_CD_22	C.botu_CD	CAATGAAGAAATGAAAGCATCCACCAATGAGTATAC
29401_CD_23	C.botu_CD	TTGAGTGAAAGATGGAATGTGTTTAAAATAAATGAG
29401_CD_24	C.botu_CD	GCAAGGGATTATTATAAGAAAAATAAATGTGATATT
29401_CD_25	C.botu_CD	GATATTGAAAGTGGAAGAGTAATTAAAGTTTGGAC
29401_CD_26	C.botu_CD	ATTAGTTTACCACACTTTGGACACATTCTCATTAG
29401_CD_27	C.botu_CD	CCGATAGTGTATTCTTTACCTTCAAATTCTACTTTA
29401_CD_28	C.botu_CD	ATATAATCTTTTTTATGGAGGTGATACACTTGAT
29401_CD_29	C.botu_CD	TGTTTAGCTAGGTAGTTTTGATAAACTTTAGTATTC
29401_CD_30	C.botu_CD	TGAAATTGAGAATAAGCAAAAATCAATTCTTGTAAC
29401_CD_31	C.botu_CD	TCTGTACTCTCTTCTATAGTCATTTTTAATAGTGT
29401_CD_32	C.botu_CD	CATTTATATGGTTCTTGCTTGTCCGATTGACTTTATA
29401_CD_33	C.botu_CD	TCGTAATTGTTAATTATTATTTCAATTTTCTTAT
29401_CD_34	C.botu_CD	TATAAGTATAGTGATTTTAAAAATATTGATGATCTAG
29401_CD_35	C.botu_CD	AAAGTAGTTATTTTGAAACTTATAAATACATTAATC
29401_CD_36	C.botu_CD	TTTCAAACTTTTTGCCTATAGCATCTAGCTTTTG
29401_CD_37	C.botu_CD	TCATAAAGGTGAAATTTTAGACCTAATGGAAATGGC
29401_CD_38	C.botu_CD	TAAAGCAAGAGTGGTTGAACTAATTAAACAAGGCTT
29401_CD_39	C.botu_CD	GGCAAAAAGATAACCGAGGTGGAAAATAAAGCTGA
29401_CD_40	C.botu_CD	TTCTTTAATTGATAAATGTAACAATTTCATTTCTGG
29401_CD_41	C.botu_CD	TCAGCTTGATACAGAGCCTCTAAGTTATTTCAATAGTC
29401_CD_42	C.botu_CD	TGAGGGCTTTTTTGATCTTTAAAACAGTTTCTATACC
29401_CD_43	C.botu_CD	TTTGAAGCTTATCACCTATAAGTTTGTATTTTTTTC
29401_CD_44	C.botu_CD	ATGCAGTTTTAAAGTCTTTATTATTAGCTAGTGTTGC
29401_CD_45	C.botu_CD	CCGCATTGAATAATTTTTTAGTTAAACATTTAAATTTA
29401_CD_46	C.botu_CD	GGATTATAGTAGTAGATAGAAAATTAGATTTAAAAGA
29401_CD_47	C.botu_CD	GCAATGGGTATGCGACTAGGTGGAGCTGGACATCAAGT
29401_CD_48	C.botu_CD	ATAGTTTAAAAAATGTTGTTCTTCCTCTGTTAAATA
29401_CD_49	C.botu_CD	GTGATTTAGCTGCTACAAATCCAAATGCTATTTCAAC
29401_CD_50	C.botu_CD	TTCAAGGAAGTGGTATTGGTCTGAATACTCTATCTTT
29401_CD_51	C.botu_CD	CAGATTACTTGGAACAAATAAAGTCAATAGTCTCTGG
29401_CD_52	C.botu_CD	TAATTTCTTTTGCTTCATCTTTTTTACTTTCGTAGGC
29401_CD_53	C.botu_CD	CTATATATTTTTGACTACCTTCCGATTTAGTTCCATA
29401_CD_54	C.botu_CD	ACAAAAAAATAACACATCCGTATCAATCGATTAGTT
29401_CD_55	C.botu_CD	CAATACTGAACTATCCTAAGAGTGATATTCGCTCAATTGG
29401_CD_56	C.botu_CD	AGATTATAATAGAGTGACACAAAATTAAAACAATGT
29401_CD_57	C.botu_CD	GTTAAAAGATTGCTTAATTTTAGAAGATTGCTGAAA
29401_CD_58	C.botu_CD	CAAGCAACCATGAGTTTGATTGAGCATGGTAATTTAAG
29401_CD_59	C.botu_CD	CAACATATATTCACCACTTACAAGTTTTCTCATATA
29401_CD_60	C.botu_CD	GGTTTTATTTTGAAGATGAATTTAATACTCTTTTTAA
29401_CD_61	C.botu_CD	CAAGCACGTTAGTATATGCATAGATGGAAAATCTGAAG
29401_CD_62	C.botu_CD	GAAAAAAATAAAAATATATAAACTTCAAGTACCTAA
29401_CD_63	C.botu_CD	ATAGAAGGAATAAGCATTTTAGAAAATGCAGTTAAATT
29401_CD_64	C.botu_CD	CATATCCAAGAGTACGAACTCCTACACAATCTAGATA
29401_CD_65	C.botu_CD	TTTCATGGGAAATAGCGAATTAGCCATTTCCCAATA
29401_CD_66	C.botu_CD	GAAATATATTATATAGATGTAGAATTATTGTGTCCGTG
29401_CD_67	C.botu_CD	ATATATAGAATAATATTATCCAGATAGGAGCAATGTCA
29401_CD_68	C.botu_CD	ATGCATTAATGGGAATTATAGAATTAGAAGATAAGTAAG
29401_CD_69	C.botu_CD	GTTTAAATTTAATAAAAATTCTGGTTGTGTAAAGGTA
29401_CD_70	C.botu_CD	TAAAACAGTTGGAATGACAATCGTTACTTCCGCTAT
29401_CD_71	C.botu_CD	GCTCAGGGTCAACTCAGCAAGTTGCTAGAAGGTGCA
29401_CD_72	C.botu_CD	AATTACTTTTAATAATAACGGTGATATAAAAGACAG
29401_CD_73	C.botu_CD	CTAACCATTCTGGTCCCAAATCTAACATTGATTTAGATAC
29401_CD_74	C.botu_CD	CAAAATTATTATCACCTATTTCTATAACACCTTCTGA
29401_CD_75	C.botu_CD	TTTATTACCACTTAATGCTATTCTTACTTTATCTCCAA
29401_CD_76	C.botu_CD	CCCATTTTCCTTCTATTATCTTCATAATACTATATAACTTCATATC
38028_CD_1	C.botu_CD	AGCTAAAAAGAATGGTGAATACCTTCCTGAAATTA
38028_CD_2	C.botu_CD	GAATTAATAAAATTAATACAAGACAATACAATGGAA
38028_CD_3	C.botu_CD	AAATTTGCCATATGCGGTCCCCAAAGTACCCATTTAC
38028_CD_4	C.botu_CD	AAACCTACATGATGATATATGGAAAGTAGAGCTTAT
38028_CD_5	C.botu_CD	AAGTAAGCTTTTCCAGTAACTCCCCTTACTTTTAAT
38028_CD_6	C.botu_CD	TTAGTGCCATAGTTTGTACTCCAAATATCTAAAC
38028_CD_7	C.botu_CD	ATAAAAATTTAAGATAAATTTAAGGGAAGACACTAAT
38028_CD_8	C.botu_CD	TGAAGCAAGAAGAAAGAAGCGAATTTATAAAAGAGT
38028_CD_9	C.botu_CD	TTTGCTTGTCTTTGTTTTTCTCTAACATACTCCTGT
38028_CD_10	C.botu_CD	TCTATTAAAGATTTTAAAGCAAGATTTTCGCTTAT
38028_CD_11	C.botu_CD	AGGTAAAGAACAAGACGATGAGGGATATTTTAGAGA
38028_CD_12	C.botu_CD	TTTGTAACTGTAAAATCATTTAACTTTTTAATATCT
38028_CD_13	C.botu_CD	TGTGATAGAGTAGCATTTAAATATAAGGTTCTAGGT
38028_CD_14	C.botu_CD	ACATCTAATATAGTAATAGTCTTTTCTTTATCGTT
38028_CD_15	C.botu_CD	AGAATTACGAAGACAGTATGAGAATGCTAGAGAACTT
38028_CD_16	C.botu_CD	TTTGACAAGCCTGTTTTTTTATCCATTTTTGACATT
38028_CD_17	C.botu_CD	GAAATCGGTTGTCCTTTTGTATAATCTCTTAATCCA
38028_CD_18	C.botu_CD	TTTTGTTTTGTTCAGTATCTTTTTTTGGAGTTCCT
38028_CD_19	C.botu_CD	ATTTGGTAATGCAGGTATACAAGTAGTACAACAACC
38028_CD_20	C.botu_CD	TGTGTTATTCAAAGCACACCCAAATAGCGAATTAT
38028_CD_21	C.botu_CD	TTTAAATTGTTAAAATATTTTTTAAGTTCATTTTATGA
38028_CD_22	C.botu_CD	TTAAGTATATTCCATTTTGATGAAAAACAAGCAATAC
38028_CD_23	C.botu_CD	CAAGAAGAAATAACTTTTGAAGATAAAGAAGATTTA
38028_CD_24	C.botu_CD	CAATGAAGAAATGAAAGCATCCACCAATGAGTATAC
38028_CD_25	C.botu_CD	TTGAGTGAAAGATGGAATGTGTTTAAAATAAATGAG
38028_CD_26	C.botu_CD	GCAAGGGATTATTATAAGAAAAATAAATGTGATATT
38028_CD_27	C.botu_CD	GATATTGAAAGTGGAAGAGTAATTAAAGTTTGGAC
38028_CD_28	C.botu_CD	ATTAGTTTACCACACTTTGGACACATTCTCATTAG
38028_CD_29	C.botu_CD	CCGATAGTGTATTCTTTACCTTCAAATTCTACTTTA
38028_CD_30	C.botu_CD	ATATAATCTTTTTTATGGAGGTGATACACTTGAT
38028_CD_31	C.botu_CD	TATAAGTATAGTGATTTTAAAAATATTGATGATCTAG
38028_CD_32	C.botu_CD	AAAGTAGTTATTTTGAAACTTATAAATACATTAATC
38028_CD_33	C.botu_CD	TTTCAAACTTTTTGCCTATAGCATCTAGCTTTTG
38028_CD_34	C.botu_CD	TCATAAAGGTGAAATTTTAGACCTAATGGAAATGGC
38028_CD_35	C.botu_CD	TCCGCTTCCGTTTTCACCGAAAATATTTGTTATCGG
38028_CD_36	C.botu_CD	TAAAATTATCTAAAGCAGTTTATAAAAGTACTATCTT
38028_CD_37	C.botu_CD	CATCTGATAGTGATTATACTAAACTCTATAATTCAT
38028_CD_38	C.botu_CD	TTCAGTAGTGCATTTTTTAGTGCATTTTTTTTGTTG
38028_CD_39	C.botu_CD	TAAAGCAAGAGTGGTTGAACTAATTAAACAAGGCTT
38028_CD_40	C.botu_CD	GGCAAAAAGATAACCGAGGTGGAAAATAAAGCTGA
38028_CD_41	C.botu_CD	TTCTTTAATTGATAAATGTAACAATTTCATTTCTGG
38028_CD_42	C.botu_CD	TCAGCTTGATACAGAGCCTCTAAGTTATTTCAATAGTC
38028_CD_43	C.botu_CD	TGAGGGCTTTTTTGATCTTTAAAACAGTTTCTATACC
38028_CD_44	C.botu_CD	TTTGAAGCTTATCACCTATAAGTTTGTATTTTTTTC
38028_CD_45	C.botu_CD	ATGCAGTTTTAAAGTCTTTATTATTAGCTAGTGTTGC
38028_CD_46	C.botu_CD	CCGCATTGAATAATTTTTTAGTTAAACATTTAAATTTA
38028_CD_47	C.botu_CD	GGATTATAGTAGTAGATAGAAAATTAGATTTAAAAGA
38028_CD_48	C.botu_CD	GCAATGGGTATGCGACTAGGTGGAGCTGGACATCAAGT
38028_CD_49	C.botu_CD	ATAGTTTAAAAAATGTTGTTCTTCCTCTGTTAAATA
38028_CD_50	C.botu_CD	GTGATTTAGCTGCTACAAATCCAAATGCTATTTCAAC
38028_CD_51	C.botu_CD	TTCAAGGAAGTGGTATTGGTCTGAATACTCTATCTTT
38028_CD_52	C.botu_CD	CAGATTACTTGGAACAAATAAAGTCAATAGTCTCTGG
38028_CD_53	C.botu_CD	TAATTTCTTTTGCTTCATCTTTTTTACTTTCGTAGGC
38028_CD_54	C.botu_CD	CTATATATTTTTGACTACCTTCCGATTTAGTTCCATA
38028_CD_55	C.botu_CD	ACAAAAAAATAACACATCCGTATCAATCGATTAGTT
38028_CD_56	C.botu_CD	GTTAAAAGATTGCTTAATTTTAGAAGATTGCTGAAA
38028_CD_57	C.botu_CD	CAAGCAACCATGAGTTTGATTGAGCATGGTAATTTAAG
38028_CD_58	C.botu_CD	CAACATATATTCACCACTTACAAGTTTTCTCATATA
38028_CD_59	C.botu_CD	GGTTTTATTTTGAAGATGAATTTAATACTCTTTTTAA
38028_CD_60	C.botu_CD	CAAGCACGTTAGTATATGCATAGATGGAAAATCTGAAG
38028_CD_61	C.botu_CD	GAAAAAAATAAAAATATATAAACTTCAAGTACCTAA
38028_CD_62	C.botu_CD	ATAGAAGGAATAAGCATTTTAGAAAATGCAGTTAAATT
38028_CD_63	C.botu_CD	CATATCCAAGAGTACGAACTCCTACACAATCTAGATA
38028_CD_64	C.botu_CD	TTTCATGGGAAATAGCGAATTAGCCATTTCCCAATA
38028_CD_65	C.botu_CD	GAAATATATTATATAGATGTAGAATTATTGTGTCCGTG
38028_CD_66	C.botu_CD	ATATATAGAATAATATTATCCAGATAGGAGCAATGTCA
38028_CD_67	C.botu_CD	ATGCATTAATGGGAATTATAGAATTAGAAGATAAGTAAG
38028_CD_68	C.botu_CD	GGAAATTAAAATGTTAAATATTAAAGTTTTATACAA
38028_CD_69	C.botu_CD	GTTTAAATTTAATAAAAATTCTGGTTGTGTAAAGGTA
38028_CD_70	C.botu_CD	TAAAACAGTTGGAATGACAATCGTTACTTCCGCTAT
38028_CD_71	C.botu_CD	GCTCAGGGTCAACTCAGCAAGTTGCTAGAAGGTGCA
38028_CD_72	C.botu_CD	AATTACTTTTAATAATAACGGTGATATAAAAGACAG
38028_CD_73	C.botu_CD	CTAACCATTCTGGTCCCAAATCTAACATTGATTTAGATAC
38028_CD_74	C.botu_CD	CAAAATTATTATCACCTATTTCTATAACACCTTCTGA
38028_CD_75	C.botu_CD	TTTATTACCACTTAATGCTATTCTTACTTTATCTCCAA
43243_CD_1	C.botu_CD	TCCTTGATGAAGTGCATGAATATAAAAATGATAAT
43243_CD_2	C.botu_CD	GCTTTGAAAGCTTGTCCCGAATAGCTTGTACACTTAT
43243_CD_3	C.botu_CD	GAAACACAGTTTAAAAACAAATTTGGAAGTTGGAAT
43243_CD_4	C.botu_CD	AGCTAAAAAGAATGGTGAATACCTTCCTGAAATTA
43243_CD_5	C.botu_CD	GAATTAATAAAATTAATACAAGACAATACAATGGAA
43243_CD_6	C.botu_CD	AAATTTGCCATATGCGGTCCCCAAAGTACCCATTTAC
43243_CD_7	C.botu_CD	AAACCTACATGATGATATATGGAAAGTAGAGCTTAT
43243_CD_8	C.botu_CD	AAGTAAGCTTTTCCAGTAACTCCCCTTACTTTTAAT
43243_CD_9	C.botu_CD	TTAGTGCCATAGTTTGTACTCCAAATATCTAAAC
43243_CD_10	C.botu_CD	ATAAAAATTTAAGATAAATTTAAGGGAAGACACTAAT
43243_CD_11	C.botu_CD	TGAAGCAAGAAGAAAGAAGCGAATTTATAAAAGAGT
43243_CD_12	C.botu_CD	TTTGCTTGTCTTTGTTTTTCTCTAACATACTCCTGT
43243_CD_13	C.botu_CD	TCTATTAAAGATTTTAAAGCAAGATTTTCGCTTAT
43243_CD_14	C.botu_CD	AGGTAAAGAACAAGACGATGAGGGATATTTTAGAGA
43243_CD_15	C.botu_CD	TTTGTAACTGTAAAATCATTTAACTTTTTAATATCT
43243_CD_16	C.botu_CD	TGTGATAGAGTAGCATTTAAATATAAGGTTCTAGGT
43243_CD_17	C.botu_CD	ACATCTAATATAGTAATAGTCTTTTCTTTATCGTT
43243_CD_18	C.botu_CD	AGAATTACGAAGACAGTATGAGAATGCTAGAGAACTT
43243_CD_19	C.botu_CD	TTTGACAAGCCTGTTTTTTTATCCATTTTTGACATT
43243_CD_20	C.botu_CD	GAAATCGGTTGTCCTTTTGTATAATCTCTTAATCCA
43243_CD_21	C.botu_CD	TTTTGTTTTGTTCAGTATCTTTTTTTGGAGTTCCT
43243_CD_22	C.botu_CD	CGTATGTAAATACATAAAACATAGTAGAAATAGAGTA
43243_CD_23	C.botu_CD	TCTGTACTCTCTTCTATAGTCATTTTTAATAGTGT
43243_CD_24	C.botu_CD	CATTTATATGGTTCTTGCTTGTCCGATTGACTTTATA
43243_CD_25	C.botu_CD	TCGTAATTGTTAATTATTATTTCAATTTTCTTAT
43243_CD_26	C.botu_CD	TATAAGTATAGTGATTTTAAAAATATTGATGATCTAG
43243_CD_27	C.botu_CD	AAAGTAGTTATTTTGAAACTTATAAATACATTAATC
43243_CD_28	C.botu_CD	TTTCAAACTTTTTGCCTATAGCATCTAGCTTTTG
43243_CD_29	C.botu_CD	TCATAAAGGTGAAATTTTAGACCTAATGGAAATGGC
43243_CD_30	C.botu_CD	TCCGCTTCCGTTTTCACCGAAAATATTTGTTATCGG
43243_CD_31	C.botu_CD	TAAAGCAAGAGTGGTTGAACTAATTAAACAAGGCTT
43243_CD_32	C.botu_CD	GGCAAAAAGATAACCGAGGTGGAAAATAAAGCTGA
43243_CD_33	C.botu_CD	TTCTTTAATTGATAAATGTAACAATTTCATTTCTGG
43243_CD_34	C.botu_CD	TCAGCTTGATACAGAGCCTCTAAGTTATTTCAATAGTC
43243_CD_35	C.botu_CD	TGAGGGCTTTTTTGATCTTTAAAACAGTTTCTATACC
43243_CD_36	C.botu_CD	TTTGAAGCTTATCACCTATAAGTTTGTATTTTTTTC
43243_CD_37	C.botu_CD	ATGCAGTTTTAAAGTCTTTATTATTAGCTAGTGTTGC
43243_CD_38	C.botu_CD	CCGCATTGAATAATTTTTTAGTTAAACATTTAAATTTA
43243_CD_39	C.botu_CD	GGATTATAGTAGTAGATAGAAAATTAGATTTAAAAGA
43243_CD_40	C.botu_CD	GCAATGGGTATGCGACTAGGTGGAGCTGGACATCAAGT
43243_CD_41	C.botu_CD	ATAGTTTAAAAAATGTTGTTCTTCCTCTGTTAAATA
43243_CD_42	C.botu_CD	GTGATTTAGCTGCTACAAATCCAAATGCTATTTCAAC
43243_CD_43	C.botu_CD	TTCAAGGAAGTGGTATTGGTCTGAATACTCTATCTTT
43243_CD_44	C.botu_CD	CAGATTACTTGGAACAAATAAAGTCAATAGTCTCTGG
43243_CD_45	C.botu_CD	TAATTTCTTTTGCTTCATCTTTTTTACTTTCGTAGGC
43243_CD_46	C.botu_CD	CTATATATTTTTGACTACCTTCCGATTTAGTTCCATA
43243_CD_47	C.botu_CD	ACAAAAAAATAACACATCCGTATCAATCGATTAGTT
43243_CD_48	C.botu_CD	GCAAGATGATAGCTGGTATGGCTAAAGATTATTTCA
43243_CD_49	C.botu_CD	GTGCAAGACGTGTCATGTTATAAGTCTTTCCTTGACC
43243_CD_50	C.botu_CD	CAATACTGAACTATCCTAAGAGTGATATTCGCTCAATTGG
43243_CD_51	C.botu_CD	AGATTATAATAGAGTGACACAAAATTAAAACAATGT
43243_CD_52	C.botu_CD	GTTAAAAGATTGCTTAATTTTAGAAGATTGCTGAAA
43243_CD_53	C.botu_CD	CAAGCAACCATGAGTTTGATTGAGCATGGTAATTTAAG
43243_CD_54	C.botu_CD	CAACATATATTCACCACTTACAAGTTTTCTCATATA
43243_CD_55	C.botu_CD	GGTTTTATTTTGAAGATGAATTTAATACTCTTTTTAA
43243_CD_56	C.botu_CD	ATTCAGACGTGAGTATAAATTAGCAGCTGCCAACA
43243_CD_57	C.botu_CD	AGATGAAAGAGTTTATTTATCTAAGCAATATGGAAA
43243_CD_58	C.botu_CD	CAAGCACGTTAGTATATGCATAGATGGAAAATCTGAAG
43243_CD_59	C.botu_CD	GAAAAAAATAAAAATATATAAACTTCAAGTACCTAA
43243_CD_60	C.botu_CD	ATAGAAGGAATAAGCATTTTAGAAAATGCAGTTAAATT
43243_CD_61	C.botu_CD	CATATCCAAGAGTACGAACTCCTACACAATCTAGATACTTT
43243_CD_62	C.botu_CD	TTTCATGGGAAATAGCGAATTAGCCATTTCCCAATACTTT
43243_CD_63	C.botu_CD	GAAATATATTATATAGATGTAGAATTATTGTGTCCGTGCTTTATAACTAAC
43243_CD_64	C.botu_CD	ATATATAGAATAATATTATCCAGATAGGAGCAATGTCACTTT
43243_CD_65	C.botu_CD	GTTTAAATTTAATAAAAATTCTGGTTGTGTAAAGGTA
43243_CD_66	C.botu_CD	TAAAACAGTTGGAATGACAATCGTTACTTCCGCTAT
43243_CD_67	C.botu_CD	GCTCAGGGTCAACTCAGCAAGTTGCTAGAAGGTGCA
43243_CD_68	C.botu_CD	AATTACTTTTAATAATAACGGTGATATAAAAGACAG
43243_CD_69	C.botu_CD	CTAACCATTCTGGTCCCAAATCTAACATTGATTTAGATAC
43243_CD_70	C.botu_CD	CAAAATTATTATCACCTATTTCTATAACACCTTCTGA
43243_CD_71	C.botu_CD	TTTATTACCACTTAATGCTATTCTTACTTTATCTCCAA
43243_CD_72	C.botu_CD	CCCATTTTCCTTCTATTATCTTCATAATACTATATAACTTCATATC
48212_CD_1	C.botu_CD	TCCTTGATGAAGTGCATGAATATAAAAATGATAAT
48212_CD_2	C.botu_CD	GCTTTGAAAGCTTGTCCCGAATAGCTTGTACACTTAT
48212_CD_3	C.botu_CD	GAAACACAGTTTAAAAACAAATTTGGAAGTTGGAAT
48212_CD_4	C.botu_CD	AGCTAAAAAGAATGGTGAATACCTTCCTGAAATTA
48212_CD_5	C.botu_CD	GAATTAATAAAATTAATACAAGACAATACAATGGAA
48212_CD_6	C.botu_CD	AAATTTGCCATATGCGGTCCCCAAAGTACCCATTTAC
48212_CD_7	C.botu_CD	AAACCTACATGATGATATATGGAAAGTAGAGCTTAT
48212_CD_8	C.botu_CD	AAGTAAGCTTTTCCAGTAACTCCCCTTACTTTTAAT
48212_CD_9	C.botu_CD	TTAGTGCCATAGTTTGTACTCCAAATATCTAAAC
48212_CD_10	C.botu_CD	ATAAAAATTTAAGATAAATTTAAGGGAAGACACTAAT
48212_CD_11	C.botu_CD	TGAAGCAAGAAGAAAGAAGCGAATTTATAAAAGAGT
48212_CD_12	C.botu_CD	TTTGCTTGTCTTTGTTTTTCTCTAACATACTCCTGT
48212_CD_13	C.botu_CD	TCTATTAAAGATTTTAAAGCAAGATTTTCGCTTAT
48212_CD_14	C.botu_CD	AGGTAAAGAACAAGACGATGAGGGATATTTTAGAGA
48212_CD_15	C.botu_CD	TTTGTAACTGTAAAATCATTTAACTTTTTAATATCT
48212_CD_16	C.botu_CD	TGTGATAGAGTAGCATTTAAATATAAGGTTCTAGGT
48212_CD_17	C.botu_CD	ACATCTAATATAGTAATAGTCTTTTCTTTATCGTT
48212_CD_18	C.botu_CD	AGAATTACGAAGACAGTATGAGAATGCTAGAGAACTT
48212_CD_19	C.botu_CD	TTTGACAAGCCTGTTTTTTTATCCATTTTTGACATT
48212_CD_20	C.botu_CD	GAAATCGGTTGTCCTTTTGTATAATCTCTTAATCCA
48212_CD_21	C.botu_CD	TTTTGTTTTGTTCAGTATCTTTTTTTGGAGTTCCT
48212_CD_22	C.botu_CD	CGTATGTAAATACATAAAACATAGTAGAAATAGAGTA
48212_CD_23	C.botu_CD	AACGCTCCCACTTCATTTATGCTAAACCCTCCTACA
48212_CD_24	C.botu_CD	CTTCTGTAATGCCTGTAACTGTTACATCTGCTCCT
48212_CD_25	C.botu_CD	ATTTGGTAATGCAGGTATACAAGTAGTACAACAACC
48212_CD_26	C.botu_CD	TGTGTTATTCAAAGCACACCCAAATAGCGAATTAT
48212_CD_27	C.botu_CD	TTTAAATTGTTAAAATATTTTTTAAGTTCATTTTATGA
48212_CD_28	C.botu_CD	TTAAGTATATTCCATTTTGATGAAAAACAAGCAATAC
48212_CD_29	C.botu_CD	CAAGAAGAAATAACTTTTGAAGATAAAGAAGATTTA
48212_CD_30	C.botu_CD	CAATGAAGAAATGAAAGCATCCACCAATGAGTATAC
48212_CD_31	C.botu_CD	TTGAGTGAAAGATGGAATGTGTTTAAAATAAATGAG
48212_CD_32	C.botu_CD	CAATGAAGAAATGAAAGCATCCACCAATGAGTATAC
48212_CD_33	C.botu_CD	TTGAGTGAAAGATGGAATGTGTTTAAAATAAATGAG
48212_CD_34	C.botu_CD	GCAAGGGATTATTATAAGAAAAATAAATGTGATATT
48212_CD_35	C.botu_CD	GATATTGAAAGTGGAAGAGTAATTAAAGTTTGGAC
48212_CD_36	C.botu_CD	ATTAGTTTACCACACTTTGGACACATTCTCATTAG
48212_CD_37	C.botu_CD	CCGATAGTGTATTCTTTACCTTCAAATTCTACTTTA
48212_CD_38	C.botu_CD	ATATAATCTTTTTTATGGAGGTGATACACTTGAT
48212_CD_39	C.botu_CD	TGTTTAGCTAGGTAGTTTTGATAAACTTTAGTATTC
48212_CD_40	C.botu_CD	TGAAATTGAGAATAAGCAAAAATCAATTCTTGTAAC
48212_CD_41	C.botu_CD	TCTGTACTCTCTTCTATAGTCATTTTTAATAGTGT
48212_CD_42	C.botu_CD	CATTTATATGGTTCTTGCTTGTCCGATTGACTTTATA
48212_CD_43	C.botu_CD	TCGTAATTGTTAATTATTATTTCAATTTTCTTAT
48212_CD_44	C.botu_CD	TATAAGTATAGTGATTTTAAAAATATTGATGATCTAG
48212_CD_45	C.botu_CD	AAAGTAGTTATTTTGAAACTTATAAATACATTAATC
48212_CD_46	C.botu_CD	TTTCAAACTTTTTGCCTATAGCATCTAGCTTTTG
48212_CD_47	C.botu_CD	TCATAAAGGTGAAATTTTAGACCTAATGGAAATGGC
48212_CD_48	C.botu_CD	TCCGCTTCCGTTTTCACCGAAAATATTTGTTATCGG
48212_CD_49	C.botu_CD	TAAAGCAAGAGTGGTTGAACTAATTAAACAAGGCTT
48212_CD_50	C.botu_CD	GGCAAAAAGATAACCGAGGTGGAAAATAAAGCTGA
48212_CD_51	C.botu_CD	TTCTTTAATTGATAAATGTAACAATTTCATTTCTGG
48212_CD_52	C.botu_CD	TCAGCTTGATACAGAGCCTCTAAGTTATTTCAATAGTC
48212_CD_53	C.botu_CD	TGAGGGCTTTTTTGATCTTTAAAACAGTTTCTATACC
48212_CD_54	C.botu_CD	TTTGAAGCTTATCACCTATAAGTTTGTATTTTTTTC
48212_CD_55	C.botu_CD	ATGCAGTTTTAAAGTCTTTATTATTAGCTAGTGTTGC
48212_CD_56	C.botu_CD	CCGCATTGAATAATTTTTTAGTTAAACATTTAAATTTA
48212_CD_57	C.botu_CD	GGATTATAGTAGTAGATAGAAAATTAGATTTAAAAGA
48212_CD_58	C.botu_CD	GCAATGGGTATGCGACTAGGTGGAGCTGGACATCAAGT
48212_CD_59	C.botu_CD	ATAGTTTAAAAAATGTTGTTCTTCCTCTGTTAAATA
48212_CD_60	C.botu_CD	GTGATTTAGCTGCTACAAATCCAAATGCTATTTCAAC
48212_CD_61	C.botu_CD	TTCAAGGAAGTGGTATTGGTCTGAATACTCTATCTTT
48212_CD_62	C.botu_CD	CAGATTACTTGGAACAAATAAAGTCAATAGTCTCTGG
48212_CD_63	C.botu_CD	TAATTTCTTTTGCTTCATCTTTTTTACTTTCGTAGGC
48212_CD_64	C.botu_CD	CTATATATTTTTGACTACCTTCCGATTTAGTTCCATA
48212_CD_65	C.botu_CD	ACAAAAAAATAACACATCCGTATCAATCGATTAGTT
48212_CD_66	C.botu_CD	GCAAGATGATAGCTGGTATGGCTAAAGATTATTTCA
48212_CD_67	C.botu_CD	GTGCAAGACGTGTCATGTTATAAGTCTTTCCTTGACC
48212_CD_68	C.botu_CD	CAATACTGAACTATCCTAAGAGTGATATTCGCTCAATTGG
48212_CD_69	C.botu_CD	AGATTATAATAGAGTGACACAAAATTAAAACAATGT
48212_CD_70	C.botu_CD	GTTAAAAGATTGCTTAATTTTAGAAGATTGCTGAAA
48212_CD_71	C.botu_CD	CAAGCAACCATGAGTTTGATTGAGCATGGTAATTTAAG
48212_CD_72	C.botu_CD	CAACATATATTCACCACTTACAAGTTTTCTCATATA
48212_CD_73	C.botu_CD	GGTTTTATTTTGAAGATGAATTTAATACTCTTTTTAA
48212_CD_74	C.botu_CD	ATTCAGACGTGAGTATAAATTAGCAGCTGCCAACA
48212_CD_75	C.botu_CD	AGATGAAAGAGTTTATTTATCTAAGCAATATGGAAA
48212_CD_76	C.botu_CD	CAAGCACGTTAGTATATGCATAGATGGAAAATCTGAAG
48212_CD_77	C.botu_CD	GAAAAAAATAAAAATATATAAACTTCAAGTACCTAA
48212_CD_78	C.botu_CD	ATAGAAGGAATAAGCATTTTAGAAAATGCAGTTAAATT
48212_CD_79	C.botu_CD	CATATCCAAGAGTACGAACTCCTACACAATCTAGATA
48212_CD_80	C.botu_CD	TTTCATGGGAAATAGCGAATTAGCCATTTCCCAATA
48212_CD_81	C.botu_CD	GAAATATATTATATAGATGTAGAATTATTGTGTCCGTG
48212_CD_82	C.botu_CD	ATATATAGAATAATATTATCCAGATAGGAGCAATGTCA
48212_CD_83	C.botu_CD	ATGCATTAATGGGAATTATAGAATTAGAAGATAAGTAAG
48212_CD_84	C.botu_CD	GTTTAAATTTAATAAAAATTCTGGTTGTGTAAAGGTA
48212_CD_85	C.botu_CD	TAAAACAGTTGGAATGACAATCGTTACTTCCGCTAT
48212_CD_86	C.botu_CD	GCTCAGGGTCAACTCAGCAAGTTGCTAGAAGGTGCA
48212_CD_87	C.botu_CD	AATTACTTTTAATAATAACGGTGATATAAAAGACAG
48212_CD_88	C.botu_CD	CTAACCATTCTGGTCCCAAATCTAACATTGATTTAGATAC
48212_CD_89	C.botu_CD	CAAAATTATTATCACCTATTTCTATAACACCTTCTGA
48212_CD_90	C.botu_CD	TTTATTACCACTTAATGCTATTCTTACTTTATCTCCAA
49511_CD_1	C.botu_CD	AGCTAAAAAGAATGGTGAATACCTTCCTGAAATTA
49511_CD_2	C.botu_CD	GAATTAATAAAATTAATACAAGACAATACAATGGAA
49511_CD_3	C.botu_CD	AAATTTGCCATATGCGGTCCCCAAAGTACCCATTTAC
49511_CD_4	C.botu_CD	AAACCTACATGATGATATATGGAAAGTAGAGCTTAT
49511_CD_5	C.botu_CD	AAGTAAGCTTTTCCAGTAACTCCCCTTACTTTTAAT
49511_CD_6	C.botu_CD	TTAGTGCCATAGTTTGTACTCCAAATATCTAAAC
49511_CD_7	C.botu_CD	ATAAAAATTTAAGATAAATTTAAGGGAAGACACTAAT
49511_CD_8	C.botu_CD	TGAAGCAAGAAGAAAGAAGCGAATTTATAAAAGAGT
49511_CD_9	C.botu_CD	TTTGCTTGTCTTTGTTTTTCTCTAACATACTCCTGT
49511_CD_10	C.botu_CD	TCTATTAAAGATTTTAAAGCAAGATTTTCGCTTAT
49511_CD_11	C.botu_CD	AGGTAAAGAACAAGACGATGAGGGATATTTTAGAGA
49511_CD_12	C.botu_CD	TTTGTAACTGTAAAATCATTTAACTTTTTAATATCT
49511_CD_13	C.botu_CD	TGTGATAGAGTAGCATTTAAATATAAGGTTCTAGGT
49511_CD_14	C.botu_CD	ACATCTAATATAGTAATAGTCTTTTCTTTATCGTT
49511_CD_15	C.botu_CD	AGAATTACGAAGACAGTATGAGAATGCTAGAGAACTT
49511_CD_16	C.botu_CD	TTTGACAAGCCTGTTTTTTTATCCATTTTTGACATT
49511_CD_17	C.botu_CD	GAAATCGGTTGTCCTTTTGTATAATCTCTTAATCCA
49511_CD_18	C.botu_CD	TTTTGTTTTGTTCAGTATCTTTTTTTGGAGTTCCT
49511_CD_19	C.botu_CD	ATTTGGTAATGCAGGTATACAAGTAGTACAACAACC
49511_CD_20	C.botu_CD	TGTGTTATTCAAAGCACACCCAAATAGCGAATTAT
49511_CD_21	C.botu_CD	TTTAAATTGTTAAAATATTTTTTAAGTTCATTTTATGA
49511_CD_22	C.botu_CD	TTAAGTATATTCCATTTTGATGAAAAACAAGCAATAC
49511_CD_23	C.botu_CD	CAAGAAGAAATAACTTTTGAAGATAAAGAAGATTTA
49511_CD_24	C.botu_CD	CAATGAAGAAATGAAAGCATCCACCAATGAGTATAC
49511_CD_25	C.botu_CD	TTGAGTGAAAGATGGAATGTGTTTAAAATAAATGAG
49511_CD_26	C.botu_CD	GCAAGGGATTATTATAAGAAAAATAAATGTGATATT
49511_CD_27	C.botu_CD	GATATTGAAAGTGGAAGAGTAATTAAAGTTTGGAC
49511_CD_28	C.botu_CD	ATTAGTTTACCACACTTTGGACACATTCTCATTAG
49511_CD_29	C.botu_CD	CCGATAGTGTATTCTTTACCTTCAAATTCTACTTTA
49511_CD_30	C.botu_CD	ATATAATCTTTTTTATGGAGGTGATACACTTGAT
49511_CD_31	C.botu_CD	TGTTTAGCTAGGTAGTTTTGATAAACTTTAGTATTC
49511_CD_32	C.botu_CD	TGAAATTGAGAATAAGCAAAAATCAATTCTTGTAAC
49511_CD_33	C.botu_CD	TCTGTACTCTCTTCTATAGTCATTTTTAATAGTGT
49511_CD_34	C.botu_CD	CATTTATATGGTTCTTGCTTGTCCGATTGACTTTATA
49511_CD_35	C.botu_CD	AAAGTAGTTATTTTGAAACTTATAAATACATTAATC
49511_CD_36	C.botu_CD	TTCTTTAATTGATAAATGTAACAATTTCATTTCTGG
49511_CD_37	C.botu_CD	TCAGCTTGATACAGAGCCTCTAAGTTATTTCAATAGTC
49511_CD_38	C.botu_CD	GTGATTTAGCTGCTACAAATCCAAATGCTATTTCAAC
49511_CD_39	C.botu_CD	TTCAAGGAAGTGGTATTGGTCTGAATACTCTATCTTT
49511_CD_40	C.botu_CD	CTATATATTTTTGACTACCTTCCGATTTAGTTCCATA
49511_CD_41	C.botu_CD	ACAAAGTGCCAAGAAGGAGACAGCTTTAACTTAGAGGA
49511_CD_42	C.botu_CD	AAGATAGAGTAAAGATATTTGGAGAAATGTTTTATAC
49511_CD_43	C.botu_CD	ATCAAATTCATGTAATTCAATTAAAAGCGGAACTGT
49511_CD_44	C.botu_CD	TGTAGAAGGTTTAAATAATCAAATTTTCTTTAATCAAAA
49511_CD_45	C.botu_CD	TTTATATTTCATATAAGTTTTACACTATTAAAATTG
49511_CD_46	C.botu_CD	TTAATCAAAGAGGTGTATCAGTGTTAGATGTTACTCC
49511_CD_47	C.botu_CD	AAAGTTAAAGATGCTATAATTAAATATCTTAATCAAAG
49511_CD_48	C.botu_CD	ATTAAAAGGTTAAGGAAAACCTAAATAAAAAAATAA
49511_CD_49	C.botu_CD	AGATCTTCACCCGATGCAGCTGCTAAATTAAGAATACC
49511_CD_50	C.botu_CD	CGTGAAGTCCCTTCCCTCGATTAATCCGCTGTTACTA
49511_CD_51	C.botu_CD	GTACCTGTTTGAGCATTTAAAGTAACTATATCACCTAG
49511_CD_52	C.botu_CD	AATTCGGGACCTCGAAAATGTCCGCAAGGCCTTTTA
49511_CD_53	C.botu_CD	GAACCACTTGCAACGGCTAACAAACCAAATTTTGCAA
49511_CD_54	C.botu_CD	TGTTTTTTAATCTCCGTCTGATAAAATTCCCAATCATC
49511_CD_55	C.botu_CD	AGATGCTTTAGCAGCAAGTGGAGCTAGTGTAATTTGCA
49511_CD_56	C.botu_CD	GAAAAGAAGTTTTGATAGTTGCGAAGAGTTTGGATTT
49511_CD_57	C.botu_CD	AAAGTAGAAACTACTTCACATAGAATTAAAAGTGCTAA
49511_CD_58	C.botu_CD	GTAAAAGTGGCTATGGATAATTCTAATTTCCAGCA
49511_CD_59	C.botu_CD	TTTATTAAGTGCGGAACAACTAGCATTTCTGCAAAGA
49511_CD_60	C.botu_CD	GAAAAAATAGGTCGTATTTGGTTTGTAGATACTACC
49511_CD_61	C.botu_CD	AAGGGCAGGAGCTAGACGTGGATTACTCCGAGGAGC
49511_CD_62	C.botu_CD	AGAAACTATTAAGGACATTATAGAAGATATTGAAAA
49511_CD_63	C.botu_CD	TAAATATGCAAAGAGGAAGCTTAATTATTTACGATAATT
49511_CD_64	C.botu_CD	CTTTAATAATGCTTATAATGAATATTCTGGAGCAAT
49511_CD_65	C.botu_CD	GAATTTTATAAAAATGTTCCTGTTGTATTTCGTGAA
50867_CD_1	C.botu_CD	TGTGTTATTCAAAGCACACCCAAATAGCGAATTAT
50867_CD_2	C.botu_CD	TTTAAATTGTTAAAATATTTTTTAAGTTCATTTTATGA
50867_CD_3	C.botu_CD	TTAAGTATATTCCATTTTGATGAAAAACAAGCAATAC
50867_CD_4	C.botu_CD	CAAGAAGAAATAACTTTTGAAGATAAAGAAGATTTA
50867_CD_5	C.botu_CD	CAATGAAGAAATGAAAGCATCCACCAATGAGTATAC
50867_CD_6	C.botu_CD	TTGAGTGAAAGATGGAATGTGTTTAAAATAAATGAG
50867_CD_7	C.botu_CD	GCAAGGGATTATTATAAGAAAAATAAATGTGATATT
50867_CD_8	C.botu_CD	GATATTGAAAGTGGAAGAGTAATTAAAGTTTGGAC
50867_CD_9	C.botu_CD	GATATGAAGTTATATAGTATTATGAAGATAATAGAAGGAAAATGGG
50867_CD_10	C.botu_CD	TTGGAGATAAAGTAAGAATAGCATTAAGTGGTAATAAA
50867_CD_11	C.botu_CD	TCAGAAGGTGTTATAGAAATAGGTGATAATAATTTTG
50867_CD_12	C.botu_CD	GTATCTAAATCAATGTTAGATTTGGGACCAGAATGGTTAG
50867_CD_13	C.botu_CD	CTGTCTTTTATATCACCGTTATTATTAAAAGTAATT
50867_CD_14	C.botu_CD	TGCACCTTCTAGCAACTTGCTGAGTTGACCCTGAGC
50867_CD_15	C.botu_CD	ATAGCGGAAGTAACGATTGTCATTCCAACTGTTTTA
50867_CD_16	C.botu_CD	TACCTTTACACAACCAGAATTTTTATTAAATTTAAAC
50867_CD_17	C.botu_CD	TTTCAAACTTTTTGCCTATAGCATCTAGCTTTTG
50867_CD_18	C.botu_CD	TCATAAAGGTGAAATTTTAGACCTAATGGAAATGGC
50867_CD_19	C.botu_CD	TCCGCTTCCGTTTTCACCGAAAATATTTGTTATCGG
50867_CD_20	C.botu_CD	TAAAGCAAGAGTGGTTGAACTAATTAAACAAGGCTT
50867_CD_21	C.botu_CD	GGCAAAAAGATAACCGAGGTGGAAAATAAAGCTGA
50867_CD_22	C.botu_CD	TTCTTTAATTGATAAATGTAACAATTTCATTTCTGG
50867_CD_23	C.botu_CD	TCAGCTTGATACAGAGCCTCTAAGTTATTTCAATAGTC
50867_CD_24	C.botu_CD	TGAGGGCTTTTTTGATCTTTAAAACAGTTTCTATACC
50867_CD_25	C.botu_CD	TTTGAAGCTTATCACCTATAAGTTTGTATTTTTTTC
50867_CD_26	C.botu_CD	ATGCAGTTTTAAAGTCTTTATTATTAGCTAGTGTTGC
50867_CD_27	C.botu_CD	CCGCATTGAATAATTTTTTAGTTAAACATTTAAATTTA
50867_CD_28	C.botu_CD	GGATTATAGTAGTAGATAGAAAATTAGATTTAAAAGA
50867_CD_29	C.botu_CD	GCAATGGGTATGCGACTAGGTGGAGCTGGACATCAAGT
50867_CD_30	C.botu_CD	ATAGTTTAAAAAATGTTGTTCTTCCTCTGTTAAATA
50867_CD_31	C.botu_CD	GTGATTTAGCTGCTACAAATCCAAATGCTATTTCAAC
50867_CD_32	C.botu_CD	TTCAAGGAAGTGGTATTGGTCTGAATACTCTATCTTT
50867_CD_33	C.botu_CD	CAGATTACTTGGAACAAATAAAGTCAATAGTCTCTGG
50867_CD_34	C.botu_CD	TAATTTCTTTTGCTTCATCTTTTTTACTTTCGTAGGC
50867_CD_35	C.botu_CD	CTATATATTTTTGACTACCTTCCGATTTAGTTCCATA
50867_CD_36	C.botu_CD	ACAAAAAAATAACACATCCGTATCAATCGATTAGTT
50867_CD_37	C.botu_CD	GCAAGATGATAGCTGGTATGGCTAAAGATTATTTCA
50867_CD_38	C.botu_CD	GTGCAAGACGTGTCATGTTATAAGTCTTTCCTTGACC
50867_CD_39	C.botu_CD	CAATACTGAACTATCCTAAGAGTGATATTCGCTCAATTGG
50867_CD_40	C.botu_CD	AGATTATAATAGAGTGACACAAAATTAAAACAATGT
50867_CD_41	C.botu_CD	GTTAAAAGATTGCTTAATTTTAGAAGATTGCTGAAA
50867_CD_42	C.botu_CD	CAAGCAACCATGAGTTTGATTGAGCATGGTAATTTAAG
50867_CD_43	C.botu_CD	CAACATATATTCACCACTTACAAGTTTTCTCATATA
50867_CD_44	C.botu_CD	GGTTTTATTTTGAAGATGAATTTAATACTCTTTTTAA
50867_CD_45	C.botu_CD	ATTCAGACGTGAGTATAAATTAGCAGCTGCCAACA
50867_CD_46	C.botu_CD	AGATGAAAGAGTTTATTTATCTAAGCAATATGGAAA
50867_CD_47	C.botu_CD	CAAGCACGTTAGTATATGCATAGATGGAAAATCTGAAG
50867_CD_48	C.botu_CD	GAAAAAAATAAAAATATATAAACTTCAAGTACCTAA
50867_CD_49	C.botu_CD	ATAGAAGGAATAAGCATTTTAGAAAATGCAGTTAAATT
50867_CD_50	C.botu_CD	CATATCCAAGAGTACGAACTCCTACACAATCTAGATA
50867_CD_51	C.botu_CD	TTTCATGGGAAATAGCGAATTAGCCATTTCCCAATA
50867_CD_52	C.botu_CD	GAAATATATTATATAGATGTAGAATTATTGTGTCCGTG
50867_CD_53	C.botu_CD	ATATATAGAATAATATTATCCAGATAGGAGCAATGTCA
50867_CD_54	C.botu_CD	ATGCATTAATGGGAATTATAGAATTAGAAGATAAGTAAG
50867_CD_55	C.botu_CD	AGGAACTCCAAAAAAAGATACTGAACAAAACAAAA
50867_CD_56	C.botu_CD	TGGATTAAGAGATTATACAAAAGGACAACCGATTTC
50867_CD_57	C.botu_CD	AATGTCAAAAATGGATAAAAAAACAGGCTTGTCAAA
50867_CD_58	C.botu_CD	AAGTTCTCTAGCATTCTCATACTGTCTTCGTAATTCT
50867_CD_59	C.botu_CD	AACGATAAAGAAAAGACTATTACTATATTAGATGT
50867_CD_60	C.botu_CD	ACCTAGAACCTTATATTTAAATGCTACTCTATCACA
50867_CD_61	C.botu_CD	AGATATTAAAAAGTTAAATGATTTTACAGTTACAAA
50867_CD_62	C.botu_CD	TCTCTAAAATATCCCTCATCGTCTTGTTCTTTACCT
50867_CD_63	C.botu_CD	ATAAGCGAAAATCTTGCTTTAAAATCTTTAATAGA
50867_CD_64	C.botu_CD	ACAGGAGTATGTTAGAGAAAAACAAAGACAAGCAAA
50867_CD_65	C.botu_CD	ACTCTTTTATAAATTCGCTTCTTTCTTCTTGCTTCA
50867_CD_66	C.botu_CD	ATTAGTGTCTTCCCTTAAATTTATCTTAAATTTTTAT
50867_CD_67	C.botu_CD	GTTTAGATATTTGGAGTACAAACTATGGCACTAA
50867_CD_68	C.botu_CD	ATTAAAAGTAAGGGGAGTTACTGGAAAAGCTTACTT
50867_CD_69	C.botu_CD	ATAAGCTCTACTTTCCATATATCATCATGTAGGTTT
50867_CD_70	C.botu_CD	GTAAATGGGTACTTTGGGGACCGCATATGGCAAATTT
50867_CD_71	C.botu_CD	TTCCATTGTATTGTCTTGTATTAATTTTATTAATTC
50867_CD_72	C.botu_CD	TAATTTCAGGAAGGTATTCACCATTCTTTTTAGCT
50867_CD_73	C.botu_CD	ATTCCAACTTCCAAATTTGTTTTTAAACTGTGTTTC
50867_CD_74	C.botu_CD	ATAAGTGTACAAGCTATTCGGGACAAGCTTTCAAAGC
50867_CD_75	C.botu_CD	ATTAGTTTACCACACTTTGGACACATTCTCATTAG
50867_CD_76	C.botu_CD	CCGATAGTGTATTCTTTACCTTCAAATTCTACTTTA
50867_CD_77	C.botu_CD	ATATAATCTTTTTTATGGAGGTGATACACTTGAT
50867_CD_78	C.botu_CD	TGTTTAGCTAGGTAGTTTTGATAAACTTTAGTATTC
50867_CD_79	C.botu_CD	TGAAATTGAGAATAAGCAAAAATCAATTCTTGTAAC
50867_CD_80	C.botu_CD	TCTGTACTCTCTTCTATAGTCATTTTTAATAGTGT
50867_CD_81	C.botu_CD	CATTTATATGGTTCTTGCTTGTCCGATTGACTTTATA
50867_CD_82	C.botu_CD	TCGTAATTGTTAATTATTATTTCAATTTTCTTAT
50867_CD_83	C.botu_CD	TATAAGTATAGTGATTTTAAAAATATTGATGATCTAG
50867_CD_84	C.botu_CD	AAAGTAGTTATTTTGAAACTTATAAATACATTAATC
55741_CD_1	C.botu_CD	GCTTTGAAAGCTTGTCCCGAATAGCTTGTACACTTAT
55741_CD_2	C.botu_CD	GAAACACAGTTTAAAAACAAATTTGGAAGTTGGAAT
55741_CD_3	C.botu_CD	AGCTAAAAAGAATGGTGAATACCTTCCTGAAATTA
55741_CD_4	C.botu_CD	GAATTAATAAAATTAATACAAGACAATACAATGGAA
55741_CD_5	C.botu_CD	AAATTTGCCATATGCGGTCCCCAAAGTACCCATTTAC
55741_CD_6	C.botu_CD	AAACCTACATGATGATATATGGAAAGTAGAGCTTAT
55741_CD_7	C.botu_CD	AAGTAAGCTTTTCCAGTAACTCCCCTTACTTTTAAT
55741_CD_8	C.botu_CD	TTAGTGCCATAGTTTGTACTCCAAATATCTAAAC
55741_CD_9	C.botu_CD	ATAAAAATTTAAGATAAATTTAAGGGAAGACACTAAT
55741_CD_10	C.botu_CD	TGAAGCAAGAAGAAAGAAGCGAATTTATAAAAGAGT
55741_CD_11	C.botu_CD	TTTGCTTGTCTTTGTTTTTCTCTAACATACTCCTGT
55741_CD_12	C.botu_CD	TCTATTAAAGATTTTAAAGCAAGATTTTCGCTTAT
55741_CD_13	C.botu_CD	AGGTAAAGAACAAGACGATGAGGGATATTTTAGAGA
55741_CD_14	C.botu_CD	TTTGTAACTGTAAAATCATTTAACTTTTTAATATCT
55741_CD_15	C.botu_CD	TGTGATAGAGTAGCATTTAAATATAAGGTTCTAGGT
55741_CD_16	C.botu_CD	ACATCTAATATAGTAATAGTCTTTTCTTTATCGTT
55741_CD_17	C.botu_CD	AGAATTACGAAGACAGTATGAGAATGCTAGAGAACTT
55741_CD_18	C.botu_CD	TTTGACAAGCCTGTTTTTTTATCCATTTTTGACATT
55741_CD_19	C.botu_CD	GAAATCGGTTGTCCTTTTGTATAATCTCTTAATCCA
55741_CD_20	C.botu_CD	TTTTGTTTTGTTCAGTATCTTTTTTTGGAGTTCCT
55741_CD_21	C.botu_CD	TGTGTTATTCAAAGCACACCCAAATAGCGAATTAT
55741_CD_22	C.botu_CD	TTTAAATTGTTAAAATATTTTTTAAGTTCATTTTATGA
55741_CD_23	C.botu_CD	TTAAGTATATTCCATTTTGATGAAAAACAAGCAATAC
55741_CD_24	C.botu_CD	CAAGAAGAAATAACTTTTGAAGATAAAGAAGATTTA
55741_CD_25	C.botu_CD	CAATGAAGAAATGAAAGCATCCACCAATGAGTATAC
55741_CD_26	C.botu_CD	TTGAGTGAAAGATGGAATGTGTTTAAAATAAATGAG
55741_CD_27	C.botu_CD	GCAAGGGATTATTATAAGAAAAATAAATGTGATATT
55741_CD_28	C.botu_CD	GATATTGAAAGTGGAAGAGTAATTAAAGTTTGGAC
55741_CD_29	C.botu_CD	ATTAGTTTACCACACTTTGGACACATTCTCATTAG
55741_CD_30	C.botu_CD	CCGATAGTGTATTCTTTACCTTCAAATTCTACTTTA
55741_CD_31	C.botu_CD	ATATAATCTTTTTTATGGAGGTGATACACTTGAT
55741_CD_32	C.botu_CD	TGTTTAGCTAGGTAGTTTTGATAAACTTTAGTATTC
55741_CD_33	C.botu_CD	TGAAATTGAGAATAAGCAAAAATCAATTCTTGTAAC
55741_CD_34	C.botu_CD	TCTGTACTCTCTTCTATAGTCATTTTTAATAGTGT
55741_CD_35	C.botu_CD	CATTTATATGGTTCTTGCTTGTCCGATTGACTTTATA
55741_CD_36	C.botu_CD	TCGTAATTGTTAATTATTATTTCAATTTTCTTAT
55741_CD_37	C.botu_CD	TATAAGTATAGTGATTTTAAAAATATTGATGATCTAG
55741_CD_38	C.botu_CD	AAAGTAGTTATTTTGAAACTTATAAATACATTAATC
55741_CD_39	C.botu_CD	TTTCAAACTTTTTGCCTATAGCATCTAGCTTTTG
55741_CD_40	C.botu_CD	TCATAAAGGTGAAATTTTAGACCTAATGGAAATGGC
55741_CD_41	C.botu_CD	TCCGCTTCCGTTTTCACCGAAAATATTTGTTATCGG
55741_CD_42	C.botu_CD	TAAAGCAAGAGTGGTTGAACTAATTAAACAAGGCTT
55741_CD_43	C.botu_CD	GGCAAAAAGATAACCGAGGTGGAAAATAAAGCTGA
55741_CD_44	C.botu_CD	TTCTTTAATTGATAAATGTAACAATTTCATTTCTGG
55741_CD_45	C.botu_CD	TCAGCTTGATACAGAGCCTCTAAGTTATTTCAATAGTC
55741_CD_46	C.botu_CD	TGAGGGCTTTTTTGATCTTTAAAACAGTTTCTATACC
55741_CD_47	C.botu_CD	TTTGAAGCTTATCACCTATAAGTTTGTATTTTTTTC
55741_CD_48	C.botu_CD	ATGCAGTTTTAAAGTCTTTATTATTAGCTAGTGTTGC
55741_CD_49	C.botu_CD	CCGCATTGAATAATTTTTTAGTTAAACATTTAAATTTA
55741_CD_50	C.botu_CD	GGATTATAGTAGTAGATAGAAAATTAGATTTAAAAGA
55741_CD_51	C.botu_CD	GCAATGGGTATGCGACTAGGTGGAGCTGGACATCAAGT
55741_CD_52	C.botu_CD	ATAGTTTAAAAAATGTTGTTCTTCCTCTGTTAAATA
55741_CD_53	C.botu_CD	GTGATTTAGCTGCTACAAATCCAAATGCTATTTCAAC
55741_CD_54	C.botu_CD	TTCAAGGAAGTGGTATTGGTCTGAATACTCTATCTTT
55741_CD_55	C.botu_CD	CAGATTACTTGGAACAAATAAAGTCAATAGTCTCTGG
55741_CD_56	C.botu_CD	TAATTTCTTTTGCTTCATCTTTTTTACTTTCGTAGGC
55741_CD_57	C.botu_CD	CTATATATTTTTGACTACCTTCCGATTTAGTTCCATA
55741_CD_58	C.botu_CD	ACAAAAAAATAACACATCCGTATCAATCGATTAGTT
55741_CD_59	C.botu_CD	GCAAGATGATAGCTGGTATGGCTAAAGATTATTTCA
55741_CD_60	C.botu_CD	GTGCAAGACGTGTCATGTTATAAGTCTTTCCTTGACC
55741_CD_61	C.botu_CD	CAATACTGAACTATCCTAAGAGTGATATTCGCTCAATTGG
55741_CD_62	C.botu_CD	AGATTATAATAGAGTGACACAAAATTAAAACAATGT
55741_CD_63	C.botu_CD	GTTAAAAGATTGCTTAATTTTAGAAGATTGCTGAAA
55741_CD_64	C.botu_CD	CAAGCAACCATGAGTTTGATTGAGCATGGTAATTTAAG
55741_CD_65	C.botu_CD	CAACATATATTCACCACTTACAAGTTTTCTCATATA
55741_CD_66	C.botu_CD	GGTTTTATTTTGAAGATGAATTTAATACTCTTTTTAA
55741_CD_67	C.botu_CD	ATTCAGACGTGAGTATAAATTAGCAGCTGCCAACA
55741_CD_68	C.botu_CD	AGATGAAAGAGTTTATTTATCTAAGCAATATGGAAA
55741_CD_69	C.botu_CD	CAAGCACGTTAGTATATGCATAGATGGAAAATCTGAAG
55741_CD_70	C.botu_CD	GAAAAAAATAAAAATATATAAACTTCAAGTACCTAA
55741_CD_71	C.botu_CD	ATAGAAGGAATAAGCATTTTAGAAAATGCAGTTAAATT
55741_CD_72	C.botu_CD	CATATCCAAGAGTACGAACTCCTACACAATCTAGATA
55741_CD_73	C.botu_CD	TTTCATGGGAAATAGCGAATTAGCCATTTCCCAATA
55741_CD_74	C.botu_CD	GAAATATATTATATAGATGTAGAATTATTGTGTCCGTG
55741_CD_75	C.botu_CD	ATATATAGAATAATATTATCCAGATAGGAGCAATGTCA
55741_CD_76	C.botu_CD	ATGCATTAATGGGAATTATAGAATTAGAAGATAAGTAAG
55741_CD_77	C.botu_CD	GTTTAAATTTAATAAAAATTCTGGTTGTGTAAAGGTA
55741_CD_78	C.botu_CD	TAAAACAGTTGGAATGACAATCGTTACTTCCGCTAT
55741_CD_79	C.botu_CD	GCTCAGGGTCAACTCAGCAAGTTGCTAGAAGGTGCA
55741_CD_80	C.botu_CD	AATTACTTTTAATAATAACGGTGATATAAAAGACAG
55741_CD_81	C.botu_CD	CTAACCATTCTGGTCCCAAATCTAACATTGATTTAGATAC
55741_CD_82	C.botu_CD	CAAAATTATTATCACCTATTTCTATAACACCTTCTGA
55741_CD_83	C.botu_CD	TTTATTACCACTTAATGCTATTCTTACTTTATCTCCAA
58272_CD_1	C.botu_CD	TCCTTGATGAAGTGCATGAATATAAAAATGATAAT
58272_CD_2	C.botu_CD	GCTTTGAAAGCTTGTCCCGAATAGCTTGTACACTTAT
58272_CD_3	C.botu_CD	GAAACACAGTTTAAAAACAAATTTGGAAGTTGGAAT
58272_CD_4	C.botu_CD	AGCTAAAAAGAATGGTGAATACCTTCCTGAAATTA
58272_CD_5	C.botu_CD	GAATTAATAAAATTAATACAAGACAATACAATGGAA
58272_CD_6	C.botu_CD	AAATTTGCCATATGCGGTCCCCAAAGTACCCATTTAC
58272_CD_7	C.botu_CD	AAACCTACATGATGATATATGGAAAGTAGAGCTTAT
58272_CD_8	C.botu_CD	AAGTAAGCTTTTCCAGTAACTCCCCTTACTTTTAAT
58272_CD_9	C.botu_CD	TTAGTGCCATAGTTTGTACTCCAAATATCTAAAC
58272_CD_10	C.botu_CD	ATAAAAATTTAAGATAAATTTAAGGGAAGACACTAAT
58272_CD_11	C.botu_CD	TGAAGCAAGAAGAAAGAAGCGAATTTATAAAAGAGT
58272_CD_12	C.botu_CD	TTTGCTTGTCTTTGTTTTTCTCTAACATACTCCTGT
58272_CD_13	C.botu_CD	TCTATTAAAGATTTTAAAGCAAGATTTTCGCTTAT
58272_CD_14	C.botu_CD	AGGTAAAGAACAAGACGATGAGGGATATTTTAGAGA
58272_CD_15	C.botu_CD	TTTGTAACTGTAAAATCATTTAACTTTTTAATATCT
58272_CD_16	C.botu_CD	TGTGATAGAGTAGCATTTAAATATAAGGTTCTAGGT
58272_CD_17	C.botu_CD	ACATCTAATATAGTAATAGTCTTTTCTTTATCGTT
58272_CD_18	C.botu_CD	AGAATTACGAAGACAGTATGAGAATGCTAGAGAACTT
58272_CD_19	C.botu_CD	TTTGACAAGCCTGTTTTTTTATCCATTTTTGACATT
58272_CD_20	C.botu_CD	GAAATCGGTTGTCCTTTTGTATAATCTCTTAATCCA
58272_CD_21	C.botu_CD	TTTTGTTTTGTTCAGTATCTTTTTTTGGAGTTCCT
58272_CD_22	C.botu_CD	CGTATGTAAATACATAAAACATAGTAGAAATAGAGTA
58272_CD_23	C.botu_CD	AACGCTCCCACTTCATTTATGCTAAACCCTCCTACA
58272_CD_24	C.botu_CD	CTTCTGTAATGCCTGTAACTGTTACATCTGCTCCT
58272_CD_25	C.botu_CD	ATTTGGTAATGCAGGTATACAAGTAGTACAACAACC
58272_CD_26	C.botu_CD	TGTGTTATTCAAAGCACACCCAAATAGCGAATTAT
58272_CD_27	C.botu_CD	TTTAAATTGTTAAAATATTTTTTAAGTTCATTTTATGA
58272_CD_28	C.botu_CD	TTAAGTATATTCCATTTTGATGAAAAACAAGCAATAC
58272_CD_29	C.botu_CD	CAAGAAGAAATAACTTTTGAAGATAAAGAAGATTTAATTAATAGATAACA
58272_CD_30	C.botu_CD	GCAAGGGATTATTATAAGAAAAATAAATGTGATATT
58272_CD_31	C.botu_CD	GATATTGAAAGTGGAAGAGTAATTAAAGTTTGGAC
58272_CD_32	C.botu_CD	ATTAGTTTACCACACTTTGGACACATTCTCATTAG
58272_CD_33	C.botu_CD	CCGATAGTGTATTCTTTACCTTCAAATTCTACTTTA
58272_CD_34	C.botu_CD	ATATAATCTTTTTTATGGAGGTGATACACTTGAT
58272_CD_35	C.botu_CD	TGTTTAGCTAGGTAGTTTTGATAAACTTTAGTATTC
58272_CD_36	C.botu_CD	TGAAATTGAGAATAAGCAAAAATCAATTCTTGTAAC
58272_CD_37	C.botu_CD	TCTGTACTCTCTTCTATAGTCATTTTTAATAGTGT
58272_CD_38	C.botu_CD	CATTTATATGGTTCTTGCTTGTCCGATTGACTTTATA
58272_CD_39	C.botu_CD	TCGTAATTGTTAATTATTATTTCAATTTTCTTAT
58272_CD_40	C.botu_CD	TATAAGTATAGTGATTTTAAAAATATTGATGATCTAG
58272_CD_41	C.botu_CD	AAAGTAGTTATTTTGAAACTTATAAATACATTAATC
58272_CD_42	C.botu_CD	TTTCAAACTTTTTGCCTATAGCATCTAGCTTTTG
58272_CD_43	C.botu_CD	TCATAAAGGTGAAATTTTAGACCTAATGGAAATGGC
58272_CD_44	C.botu_CD	TCCGCTTCCGTTTTCACCGAAAATATTTGTTATCGG
58272_CD_45	C.botu_CD	TAAAGCAAGAGTGGTTGAACTAATTAAACAAGGCTT
58272_CD_46	C.botu_CD	GGCAAAAAGATAACCGAGGTGGAAAATAAAGCTGA
58272_CD_47	C.botu_CD	TTCTTTAATTGATAAATGTAACAATTTCATTTCTGG
58272_CD_48	C.botu_CD	TCAGCTTGATACAGAGCCTCTAAGTTATTTCAATAGTC
58272_CD_49	C.botu_CD	TGAGGGCTTTTTTGATCTTTAAAACAGTTTCTATACC
58272_CD_50	C.botu_CD	TTTGAAGCTTATCACCTATAAGTTTGTATTTTTTTC
58272_CD_51	C.botu_CD	ATGCAGTTTTAAAGTCTTTATTATTAGCTAGTGTTGC
58272_CD_52	C.botu_CD	CCGCATTGAATAATTTTTTAGTTAAACATTTAAATTTA
58272_CD_53	C.botu_CD	GGATTATAGTAGTAGATAGAAAATTAGATTTAAAAGA
58272_CD_54	C.botu_CD	GCAATGGGTATGCGACTAGGTGGAGCTGGACATCAAGT
58272_CD_55	C.botu_CD	ATAGTTTAAAAAATGTTGTTCTTCCTCTGTTAAATA
58272_CD_56	C.botu_CD	GTGATTTAGCTGCTACAAATCCAAATGCTATTTCAAC
58272_CD_57	C.botu_CD	TTCAAGGAAGTGGTATTGGTCTGAATACTCTATCTTT
58272_CD_58	C.botu_CD	CAGATTACTTGGAACAAATAAAGTCAATAGTCTCTGG
58272_CD_59	C.botu_CD	TAATTTCTTTTGCTTCATCTTTTTTACTTTCGTAGGC
58272_CD_60	C.botu_CD	CTATATATTTTTGACTACCTTCCGATTTAGTTCCATA
58272_CD_61	C.botu_CD	ACAAAAAAATAACACATCCGTATCAATCGATTAGTT
58272_CD_62	C.botu_CD	GCAAGATGATAGCTGGTATGGCTAAAGATTATTTCA
58272_CD_63	C.botu_CD	GTGCAAGACGTGTCATGTTATAAGTCTTTCCTTGACC
58272_CD_64	C.botu_CD	CAATACTGAACTATCCTAAGAGTGATATTCGCTCAATTGG
58272_CD_65	C.botu_CD	AGATTATAATAGAGTGACACAAAATTAAAACAATGT
58272_CD_66	C.botu_CD	GTTAAAAGATTGCTTAATTTTAGAAGATTGCTGAAA
58272_CD_67	C.botu_CD	CAAGCAACCATGAGTTTGATTGAGCATGGTAATTTAAG
58272_CD_68	C.botu_CD	CAACATATATTCACCACTTACAAGTTTTCTCATATA
58272_CD_69	C.botu_CD	GGTTTTATTTTGAAGATGAATTTAATACTCTTTTTAA
58272_CD_70	C.botu_CD	ATTCAGACGTGAGTATAAATTAGCAGCTGCCAACA
58272_CD_71	C.botu_CD	AGATGAAAGAGTTTATTTATCTAAGCAATATGGAAA
58272_CD_72	C.botu_CD	CAAGCACGTTAGTATATGCATAGATGGAAAATCTGAAG
58272_CD_73	C.botu_CD	GAAAAAAATAAAAATATATAAACTTCAAGTACCTAA
58272_CD_74	C.botu_CD	ATAGAAGGAATAAGCATTTTAGAAAATGCAGTTAAATT
58272_CD_75	C.botu_CD	CATATCCAAGAGTACGAACTCCTACACAATCTAGATA
58272_CD_76	C.botu_CD	TTTCATGGGAAATAGCGAATTAGCCATTTCCCAATA
58272_CD_77	C.botu_CD	GAAATATATTATATAGATGTAGAATTATTGTGTCCGTG
58272_CD_78	C.botu_CD	ATATATAGAATAATATTATCCAGATAGGAGCAATGTCA
58272_CD_79	C.botu_CD	ATGCATTAATGGGAATTATAGAATTAGAAGATAAGTAAG
58272_CD_80	C.botu_CD	GTTTAAATTTAATAAAAATTCTGGTTGTGTAAAGGTA
58272_CD_81	C.botu_CD	TAAAACAGTTGGAATGACAATCGTTACTTCCGCTAT
58272_CD_82	C.botu_CD	GCTCAGGGTCAACTCAGCAAGTTGCTAGAAGGTGCA
58272_CD_83	C.botu_CD	AATTACTTTTAATAATAACGGTGATATAAAAGACAG
58272_CD_84	C.botu_CD	CTAACCATTCTGGTCCCAAATCTAACATTGATTTAGATAC
58272_CD_85	C.botu_CD	CAAAATTATTATCACCTATTTCTATAACACCTTCTGA
58272_CD_86	C.botu_CD	TTTATTACCACTTAATGCTATTCTTACTTTATCTCCAA
58272_CD_87	C.botu_CD	CCCATTTTCCTTCTATTATCTTCATAATACTATATAACTTCATATC
58752_CD_1	C.botu_CD	TTTCAAACTTTTTGCCTATAGCATCTAGCTTTTG
58752_CD_2	C.botu_CD	TCATAAAGGTGAAATTTTAGACCTAATGGAAATGGC
58752_CD_3	C.botu_CD	TCCGCTTCCGTTTTCACCGAAAATATTTGTTATCGG
58752_CD_4	C.botu_CD	TAAAGCAAGAGTGGTTGAACTAATTAAACAAGGCTT
58752_CD_5	C.botu_CD	GGCAAAAAGATAACCGAGGTGGAAAATAAAGCTGA
58752_CD_6	C.botu_CD	TTCTTTAATTGATAAATGTAACAATTTCATTTCTGG
58752_CD_7	C.botu_CD	TCAGCTTGATACAGAGCCTCTAAGTTATTTCAATAGTC
58752_CD_8	C.botu_CD	TGAGGGCTTTTTTGATCTTTAAAACAGTTTCTATACC
58752_CD_9	C.botu_CD	TTTGAAGCTTATCACCTATAAGTTTGTATTTTTTTC
58752_CD_10	C.botu_CD	ATGCAGTTTTAAAGTCTTTATTATTAGCTAGTGTTGC
58752_CD_11	C.botu_CD	CCGCATTGAATAATTTTTTAGTTAAACATTTAAATTTA
58752_CD_12	C.botu_CD	GGATTATAGTAGTAGATAGAAAATTAGATTTAAAAGA
58752_CD_13	C.botu_CD	GCAATGGGTATGCGACTAGGTGGAGCTGGACATCAAGT
58752_CD_14	C.botu_CD	ATAGTTTAAAAAATGTTGTTCTTCCTCTGTTAAATA
58752_CD_15	C.botu_CD	GTGATTTAGCTGCTACAAATCCAAATGCTATTTCAAC
58752_CD_16	C.botu_CD	TTCAAGGAAGTGGTATTGGTCTGAATACTCTATCTTT
58752_CD_17	C.botu_CD	CAGATTACTTGGAACAAATAAAGTCAATAGTCTCTGG
58752_CD_18	C.botu_CD	TAATTTCTTTTGCTTCATCTTTTTTACTTTCGTAGGC
58752_CD_19	C.botu_CD	CTATATATTTTTGACTACCTTCCGATTTAGTTCCATA
58752_CD_20	C.botu_CD	ACAAAAAAATAACACATCCGTATCAATCGATTAGTT
58752_CD_21	C.botu_CD	GCAAGATGATAGCTGGTATGGCTAAAGATTATTTCA
58752_CD_22	C.botu_CD	GTGCAAGACGTGTCATGTTATAAGTCTTTCCTTGACC
58752_CD_23	C.botu_CD	CAATACTGAACTATCCTAAGAGTGATATTCGCTCAATTGG
58752_CD_24	C.botu_CD	AGATTATAATAGAGTGACACAAAATTAAAACAATGT
58752_CD_25	C.botu_CD	GTTAAAAGATTGCTTAATTTTAGAAGATTGCTGAAA
58752_CD_26	C.botu_CD	CAAGCAACCATGAGTTTGATTGAGCATGGTAATTTAAG
58752_CD_27	C.botu_CD	CAACATATATTCACCACTTACAAGTTTTCTCATATA
58752_CD_28	C.botu_CD	GGTTTTATTTTGAAGATGAATTTAATACTCTTTTTAA
58752_CD_29	C.botu_CD	ATTCAGACGTGAGTATAAATTAGCAGCTGCCAACA
58752_CD_30	C.botu_CD	AGATGAAAGAGTTTATTTATCTAAGCAATATGGAAA
58752_CD_31	C.botu_CD	CAAGCACGTTAGTATATGCATAGATGGAAAATCTGAAG
58752_CD_32	C.botu_CD	GAAAAAAATAAAAATATATAAACTTCAAGTACCTAA
58752_CD_33	C.botu_CD	ATAGAAGGAATAAGCATTTTAGAAAATGCAGTTAAATT
58752_CD_34	C.botu_CD	CATATCCAAGAGTACGAACTCCTACACAATCTAGATA
58752_CD_35	C.botu_CD	TTTCATGGGAAATAGCGAATTAGCCATTTCCCAATA
58752_CD_36	C.botu_CD	GAAATATATTATATAGATGTAGAATTATTGTGTCCGTG
58752_CD_37	C.botu_CD	ATATATAGAATAATATTATCCAGATAGGAGCAATGTCA
58752_CD_38	C.botu_CD	ATGCATTAATGGGAATTATAGAATTAGAAGATAAGTAAG
58752_CD_39	C.botu_CD	GTTTAAATTTAATAAAAATTCTGGTTGTGTAAAGGTA
58752_CD_40	C.botu_CD	TAAAACAGTTGGAATGACAATCGTTACTTCCGCTAT
58752_CD_41	C.botu_CD	GCTCAGGGTCAACTCAGCAAGTTGCTAGAAGGTGCA
58752_CD_42	C.botu_CD	AATTACTTTTAATAATAACGGTGATATAAAAGACAG
58752_CD_43	C.botu_CD	CTAACCATTCTGGTCCCAAATCTAACATTGATTTAGATAC
58752_CD_44	C.botu_CD	CAAAATTATTATCACCTATTTCTATAACACCTTCTGA
58752_CD_45	C.botu_CD	TTTATTACCACTTAATGCTATTCTTACTTTATCTCCAA
69285_CD_1	C.botu_CD	GTTTAAATTTAATAAAAATTCTGGTTGTGTAAAGGTA
69285_CD_2	C.botu_CD	TAAAACAGTTGGAATGACAATCGTTACTTCCGCTAT
69285_CD_3	C.botu_CD	GCTCAGGGTCAACTCAGCAAGTTGCTAGAAGGTGCA
69285_CD_4	C.botu_CD	AATTACTTTTAATAATAACGGTGATATAAAAGACAG
69285_CD_5	C.botu_CD	CTAACCATTCTGGTCCCAAATCTAACATTGATTTAGATAC
69285_CD_6	C.botu_CD	CAAAATTATTATCACCTATTTCTATAACACCTTCTGA
69285_CD_7	C.botu_CD	TTTATTACCACTTAATGCTATTCTTACTTTATCTCCAA
69285_CD_8	C.botu_CD	TTTCAAACTTTTTGCCTATAGCATCTAGCTTTTG
69285_CD_9	C.botu_CD	TCATAAAGGTGAAATTTTAGACCTAATGGAAATGGC
69285_CD_10	C.botu_CD	TCCGCTTCCGTTTTCACCGAAAATATTTGTTATCGG
69285_CD_11	C.botu_CD	TAAAGCAAGAGTGGTTGAACTAATTAAACAAGGCTT
69285_CD_12	C.botu_CD	GGCAAAAAGATAACCGAGGTGGAAAATAAAGCTGA
69285_CD_13	C.botu_CD	TTCTTTAATTGATAAATGTAACAATTTCATTTCTGG
69285_CD_14	C.botu_CD	TCAGCTTGATACAGAGCCTCTAAGTTATTTCAATAGTC
69285_CD_15	C.botu_CD	TGAGGGCTTTTTTGATCTTTAAAACAGTTTCTATACC
69285_CD_16	C.botu_CD	TTTGAAGCTTATCACCTATAAGTTTGTATTTTTTTC
69285_CD_17	C.botu_CD	ATGCAGTTTTAAAGTCTTTATTATTAGCTAGTGTTGC
69285_CD_18	C.botu_CD	CCGCATTGAATAATTTTTTAGTTAAACATTTAAATTTA
69285_CD_19	C.botu_CD	GGATTATAGTAGTAGATAGAAAATTAGATTTAAAAGA
69285_CD_20	C.botu_CD	GCAATGGGTATGCGACTAGGTGGAGCTGGACATCAAGT
69285_CD_21	C.botu_CD	ATAGTTTAAAAAATGTTGTTCTTCCTCTGTTAAATA
69285_CD_22	C.botu_CD	GTGATTTAGCTGCTACAAATCCAAATGCTATTTCAAC
69285_CD_23	C.botu_CD	TTCAAGGAAGTGGTATTGGTCTGAATACTCTATCTTT
69285_CD_24	C.botu_CD	CAGATTACTTGGAACAAATAAAGTCAATAGTCTCTGG
69285_CD_25	C.botu_CD	TAATTTCTTTTGCTTCATCTTTTTTACTTTCGTAGGC
69285_CD_26	C.botu_CD	CTATATATTTTTGACTACCTTCCGATTTAGTTCCATA
69285_CD_27	C.botu_CD	ACAAAAAAATAACACATCCGTATCAATCGATTAGTT
69285_CD_28	C.botu_CD	GCAAGATGATAGCTGGTATGGCTAAAGATTATTTCA
69285_CD_29	C.botu_CD	GTGCAAGACGTGTCATGTTATAAGTCTTTCCTTGACC
69285_CD_30	C.botu_CD	CAATACTGAACTATCCTAAGAGTGATATTCGCTCAATTGG
69285_CD_31	C.botu_CD	AGATTATAATAGAGTGACACAAAATTAAAACAATGT
69285_CD_32	C.botu_CD	GTTAAAAGATTGCTTAATTTTAGAAGATTGCTGAAA
69285_CD_33	C.botu_CD	CAAGCAACCATGAGTTTGATTGAGCATGGTAATTTAAG
69285_CD_34	C.botu_CD	CAACATATATTCACCACTTACAAGTTTTCTCATATA
69285_CD_35	C.botu_CD	GGTTTTATTTTGAAGATGAATTTAATACTCTTTTTAA
69285_CD_36	C.botu_CD	ATTCAGACGTGAGTATAAATTAGCAGCTGCCAACA
69285_CD_37	C.botu_CD	AGATGAAAGAGTTTATTTATCTAAGCAATATGGAAA
69285_CD_38	C.botu_CD	CAAGCACGTTAGTATATGCATAGATGGAAAATCTGAAG
69285_CD_39	C.botu_CD	GAAAAAAATAAAAATATATAAACTTCAAGTACCTAA
69285_CD_40	C.botu_CD	ATAGAAGGAATAAGCATTTTAGAAAATGCAGTTAAATT
69285_CD_41	C.botu_CD	CATATCCAAGAGTACGAACTCCTACACAATCTAGATA
69285_CD_42	C.botu_CD	TTTCATGGGAAATAGCGAATTAGCCATTTCCCAATA
69285_CD_43	C.botu_CD	GAAATATATTATATAGATGTAGAATTATTGTGTCCGTG
69285_CD_44	C.botu_CD	ATATATAGAATAATATTATCCAGATAGGAGCAATGTCA
69285_CD_45	C.botu_CD	ATGCATTAATGGGAATTATAGAATTAGAAGATAAGTAAG
71840_CD_1	C.botu_CD	TCCTTGATGAAGTGCATGAATATAAAAATGATAAT
71840_CD_2	C.botu_CD	GCTTTGAAAGCTTGTCCCGAATAGCTTGTACACTTAT
71840_CD_3	C.botu_CD	GAAACACAGTTTAAAAACAAATTTGGAAGTTGGAAT
71840_CD_4	C.botu_CD	AGCTAAAAAGAATGGTGAATACCTTCCTGAAATTA
71840_CD_5	C.botu_CD	GAATTAATAAAATTAATACAAGACAATACAATGGAA
71840_CD_6	C.botu_CD	AAATTTGCCATATGCGGTCCCCAAAGTACCCATTTAC
71840_CD_7	C.botu_CD	AAACCTACATGATGATATATGGAAAGTAGAGCTTAT
71840_CD_8	C.botu_CD	AAGTAAGCTTTTCCAGTAACTCCCCTTACTTTTAAT
71840_CD_9	C.botu_CD	TTAGTGCCATAGTTTGTACTCCAAATATCTAAAC
71840_CD_10	C.botu_CD	ATAAAAATTTAAGATAAATTTAAGGGAAGACACTAAT
71840_CD_11	C.botu_CD	TGAAGCAAGAAGAAAGAAGCGAATTTATAAAAGAGT
71840_CD_12	C.botu_CD	TTTGCTTGTCTTTGTTTTTCTCTAACATACTCCTGT
71840_CD_13	C.botu_CD	TCTATTAAAGATTTTAAAGCAAGATTTTCGCTTAT
71840_CD_14	C.botu_CD	AGGTAAAGAACAAGACGATGAGGGATATTTTAGAGA
71840_CD_15	C.botu_CD	TTTGTAACTGTAAAATCATTTAACTTTTTAATATCT
71840_CD_16	C.botu_CD	TGTGATAGAGTAGCATTTAAATATAAGGTTCTAGGT
71840_CD_17	C.botu_CD	ACATCTAATATAGTAATAGTCTTTTCTTTATCGTT
71840_CD_18	C.botu_CD	AGAATTACGAAGACAGTATGAGAATGCTAGAGAACTT
71840_CD_19	C.botu_CD	TTTGACAAGCCTGTTTTTTTATCCATTTTTGACATT
71840_CD_20	C.botu_CD	GAAATCGGTTGTCCTTTTGTATAATCTCTTAATCCA
71840_CD_21	C.botu_CD	TTTTGTTTTGTTCAGTATCTTTTTTTGGAGTTCCT
71840_CD_22	C.botu_CD	CGTATGTAAATACATAAAACATAGTAGAAATAGAGTA
71840_CD_23	C.botu_CD	AACGCTCCCACTTCATTTATGCTAAACCCTCCTACA
71840_CD_24	C.botu_CD	CTTCTGTAATGCCTGTAACTGTTACATCTGCTCCT
71840_CD_25	C.botu_CD	ATTTGGTAATGCAGGTATACAAGTAGTACAACAACC
71840_CD_26	C.botu_CD	TGTGTTATTCAAAGCACACCCAAATAGCGAATTAT
71840_CD_27	C.botu_CD	TTTAAATTGTTAAAATATTTTTTAAGTTCATTTTATGA
71840_CD_28	C.botu_CD	TTAAGTATATTCCATTTTGATGAAAAACAAGCAATAC
71840_CD_29	C.botu_CD	GCAAGGGATTATTATAAGAAAAATAAATGTGATATT
71840_CD_30	C.botu_CD	GATATTGAAAGTGGAAGAGTAATTAAAGTTTGGAC
71840_CD_31	C.botu_CD	ATTAGTTTACCACACTTTGGACACATTCTCATTAG
71840_CD_32	C.botu_CD	CCGATAGTGTATTCTTTACCTTCAAATTCTACTTTA
71840_CD_33	C.botu_CD	ATATAATCTTTTTTATGGAGGTGATACACTTGAT
71840_CD_34	C.botu_CD	TGTTTAGCTAGGTAGTTTTGATAAACTTTAGTATTC
71840_CD_35	C.botu_CD	TGAAATTGAGAATAAGCAAAAATCAATTCTTGTAAC
71840_CD_36	C.botu_CD	TCTGTACTCTCTTCTATAGTCATTTTTAATAGTGT
71840_CD_37	C.botu_CD	CATTTATATGGTTCTTGCTTGTCCGATTGACTTTATA
71840_CD_38	C.botu_CD	TCGTAATTGTTAATTATTATTTCAATTTTCTTAT
71840_CD_39	C.botu_CD	TATAAGTATAGTGATTTTAAAAATATTGATGATCTAG
71840_CD_40	C.botu_CD	AAAGTAGTTATTTTGAAACTTATAAATACATTAATC
71840_CD_41	C.botu_CD	TTTCAAACTTTTTGCCTATAGCATCTAGCTTTTG
71840_CD_42	C.botu_CD	TCATAAAGGTGAAATTTTAGACCTAATGGAAATGGC
71840_CD_43	C.botu_CD	TCCGCTTCCGTTTTCACCGAAAATATTTGTTATCGG
71840_CD_44	C.botu_CD	TAAAGCAAGAGTGGTTGAACTAATTAAACAAGGCTT
71840_CD_45	C.botu_CD	GGCAAAAAGATAACCGAGGTGGAAAATAAAGCTGA
71840_CD_46	C.botu_CD	TTCTTTAATTGATAAATGTAACAATTTCATTTCTGG
71840_CD_47	C.botu_CD	TCAGCTTGATACAGAGCCTCTAAGTTATTTCAATAGTC
71840_CD_48	C.botu_CD	ATGCAGTTTTAAAGTCTTTATTATTAGCTAGTGTTGC
71840_CD_49	C.botu_CD	CCGCATTGAATAATTTTTTAGTTAAACATTTAAATTTA
71840_CD_50	C.botu_CD	GGATTATAGTAGTAGATAGAAAATTAGATTTAAAAGA
71840_CD_51	C.botu_CD	GCAATGGGTATGCGACTAGGTGGAGCTGGACATCAAGT
71840_CD_52	C.botu_CD	ATAGTTTAAAAAATGTTGTTCTTCCTCTGTTAAATA
71840_CD_53	C.botu_CD	GTGATTTAGCTGCTACAAATCCAAATGCTATTTCAAC
71840_CD_54	C.botu_CD	TTCAAGGAAGTGGTATTGGTCTGAATACTCTATCTTT
71840_CD_55	C.botu_CD	CAGATTACTTGGAACAAATAAAGTCAATAGTCTCTGG
71840_CD_56	C.botu_CD	TAATTTCTTTTGCTTCATCTTTTTTACTTTCGTAGGC
71840_CD_57	C.botu_CD	CTATATATTTTTGACTACCTTCCGATTTAGTTCCATA
71840_CD_58	C.botu_CD	ACAAAAAAATAACACATCCGTATCAATCGATTAGTT
71840_CD_59	C.botu_CD	GCAAGATGATAGCTGGTATGGCTAAAGATTATTTCA
71840_CD_60	C.botu_CD	GTGCAAGACGTGTCATGTTATAAGTCTTTCCTTGACC
71840_CD_61	C.botu_CD	CAATACTGAACTATCCTAAGAGTGATATTCGCTCAATTGG
71840_CD_62	C.botu_CD	AGATTATAATAGAGTGACACAAAATTAAAACAATGT
71840_CD_63	C.botu_CD	GTTAAAAGATTGCTTAATTTTAGAAGATTGCTGAAA
71840_CD_64	C.botu_CD	CAAGCAACCATGAGTTTGATTGAGCATGGTAATTTAAG
71840_CD_65	C.botu_CD	CAACATATATTCACCACTTACAAGTTTTCTCATATA
71840_CD_66	C.botu_CD	GGTTTTATTTTGAAGATGAATTTAATACTCTTTTTAA
71840_CD_67	C.botu_CD	ATTCAGACGTGAGTATAAATTAGCAGCTGCCAACA
71840_CD_68	C.botu_CD	AGATGAAAGAGTTTATTTATCTAAGCAATATGGAAA
71840_CD_69	C.botu_CD	CAAGCACGTTAGTATATGCATAGATGGAAAATCTGAAG
71840_CD_70	C.botu_CD	GAAAAAAATAAAAATATATAAACTTCAAGTACCTAA
71840_CD_71	C.botu_CD	ATAGAAGGAATAAGCATTTTAGAAAATGCAGTTAAATT
71840_CD_72	C.botu_CD	CATATCCAAGAGTACGAACTCCTACACAATCTAGATA
71840_CD_73	C.botu_CD	TTTCATGGGAAATAGCGAATTAGCCATTTCCCAATA
71840_CD_74	C.botu_CD	GAAATATATTATATAGATGTAGAATTATTGTGTCCGTG
71840_CD_75	C.botu_CD	ATATATAGAATAATATTATCCAGATAGGAGCAATGTCA
71840_CD_76	C.botu_CD	ATGCATTAATGGGAATTATAGAATTAGAAGATAAGTAAG
71840_CD_77	C.botu_CD	GTTTAAATTTAATAAAAATTCTGGTTGTGTAAAGGTA
71840_CD_78	C.botu_CD	TAAAACAGTTGGAATGACAATCGTTACTTCCGCTAT
71840_CD_79	C.botu_CD	GCTCAGGGTCAACTCAGCAAGTTGCTAGAAGGTGCA
71840_CD_80	C.botu_CD	AATTACTTTTAATAATAACGGTGATATAAAAGACAG
71840_CD_81	C.botu_CD	CTAACCATTCTGGTCCCAAATCTAACATTGATTTAGATAC
71840_CD_82	C.botu_CD	CAAAATTATTATCACCTATTTCTATAACACCTTCTGA
71840_CD_83	C.botu_CD	TTTATTACCACTTAATGCTATTCTTACTTTATCTCCAA
71840_CD_84	C.botu_CD	CCCATTTTCCTTCTATTATCTTCATAATACTATATAACTTCATATC
BKT2873_CD_1	C.botu_CD	TATCATGCAGTTACTAATATTGTTTTGATATTCCTT
BKT2873_CD_2	C.botu_CD	ATTGCAACAGAAGGAATGATTGAATCTGATACTAGTT
BKT2873_CD_3	C.botu_CD	TTATTAATACTTGTATTATTATCCGTAACCTTTTGA
BKT2873_CD_4	C.botu_CD	CAAACTATCAATTTTCAAATGATGTAACATTTTATCAT
BKT2873_CD_5	C.botu_CD	CTTATCTCCTAAAATGGTATGTCATCTCCATCATCTGC
BKT2873_CD_6	C.botu_CD	TATAGCTTCACAATATGAAGATTGTGTGAATAAAAT
BKT2873_CD_7	C.botu_CD	TAGTGATAAATCTCTTGCAGAATTAGATAATTACTT
BKT2873_CD_8	C.botu_CD	AGATAAGGGTACAGAATACATAGAGAGTAAACAAA
BKT2873_CD_9	C.botu_CD	AAGTACAAATTCTAATGTATTAGGTCAATTAAAGAA
BKT2873_CD_10	C.botu_CD	TGAATGGTTGGGAATGTTACTGTCCAAGCTTTACAAA
BKT2873_CD_11	C.botu_CD	CTACAACATAGTTATAAAACTTGTCCCATGTCATGT
BKT2873_CD_12	C.botu_CD	ATACAATTTTATAGTATCTCTAACCCTTGTATATAT
BKT2873_CD_13	C.botu_CD	AATTTAGAGAGTCTGAAAGTTGATGAACTAAAAGAAA
BKT2873_CD_14	C.botu_CD	ATGTGTAGTAAAATGAGTATAATCTATTTCTAAAATTAG
BKT2873_CD_15	C.botu_CD	GCAGAAAATTATAAATTGAGAGAATTAATAAAAGAAAC
BKT2873_CD_16	C.botu_CD	AAGTTTGGGTTACGCTAGATGATAAAGAAATATTTAG
BKT2873_CD_17	C.botu_CD	ATAATTTGAATCTAGCTTTTGTAAGCAAGCAATTGAG
BKT2873_CD_18	C.botu_CD	AAGACTTGATACATTGCAAGCTTTAGCGGATGCTCT
BKT2873_CD_19	C.botu_CD	AGTTTACTCAATCGTATTCGCTATATTTTGTTTATT
BKT2873_CD_20	C.botu_CD	TTTGGTAAATAAGAGGTTACAGGTTTTTTAAATATGT
BKT2873_CD_21	C.botu_CD	TTATTTTTTATGTATTTCAATTAGATCTGGTCTATCT
BKT2873_CD_22	C.botu_CD	TTTTGGTTGAGATTAATACGAGCTTTCAGACTCTTA
BKT2873_CD_23	C.botu_CD	TCTATTGAAATAATAGCTCTTTCTTTAATAACTTC
BKT2873_CD_24	C.botu_CD	CTCTTTTAAAAGACACTTCTAAACTTTTAATCGCACCT
BKT2873_CD_25	C.botu_CD	TCGTGTCGATGCTGCCGAATTTGTCTCATAAACTCAAA
BKT2873_CD_26	C.botu_CD	TTGTATAGCATATATTGAAGCGGATAATCATAATATCTT
BKT2873_CD_27	C.botu_CD	CAGGAAGTTTCACGTTCAAGTTTAAACCGTTAGCGGGA
BKT2873_CD_28	C.botu_CD	TTTATAAATCTCTGTGCTTGTTTCAAAATCACTCTGT
BKT2873_CD_29	C.botu_CD	TAATATCCCGAAAAGTCAATACGCCCATTAGCGTTGCAA
BKT2873_CD_30	C.botu_CD	TTAATACATATATGTCACCATCTTTCAGTGCCACCTCA
BKT2873_CD_31	C.botu_CD	CTAAAACCTTTGCGTTGCATTTCTTCGATTGCTTCGG
BKT2873_CD_32	C.botu_CD	GGCGGATAAAATGATAAGGGATGATTTAATAGAACA
BKT2873_CD_33	C.botu_CD	AACGCTATCAATATTCCCAATACAAAGAGTATCTCT
BKT2873_CD_34	C.botu_CD	GGTTTATTATATATTTATCTTTATTAATCATATATTTAG
BKT2873_CD_35	C.botu_CD	CAACATAATACCTATAATAAGTATAGATAAATTAAA
BKT2873_CD_36	C.botu_CD	CATTAAGTTCACAATCTACTATTTTTGCGAACTTATTT
BKT2873_CD_37	C.botu_CD	GTCTACTATAAGAAAAAGATTTAAAAAAACGGGATATTTA
BKT2873_CD_38	C.botu_CD	AGATTCGTTAAAGGAATATTTGATTTTTTAAGTGGTGT
BKT2873_CD_39	C.botu_CD	GGCAAGGCAGAGGATATAAAACTGCCTACACATAAA
BKT2873_CD_40	C.botu_CD	TTAAATATATTGTTTGTAATTTGTCTTGAGCTTTAGT
BKT2873_CD_41	C.botu_CD	AAATCAAAGGATGGAGATAGAATGGTATGGCTTACA
BKT2873_CD_42	C.botu_CD	ATTTTTGAGGCTATCCCATTTGTTCATTATGCTTCCA
BKT2873_CD_43	C.botu_CD	TAAAAACTTAGGAGGAGTTGAAAATGAAAATAATAAA
BKT2873_CD_44	C.botu_CD	GTTGATAATTTGCATAAACTTTTCTACCTCTTCGC
BKT2873_CD_45	C.botu_CD	GATTTTAGCAAACTAGGTAAAGTAAAAAGTGTTAATT
BKT2873_CD_46	C.botu_CD	TAACAATTCAGATAACTGTTTTTGAGTTAATCCAT
BKT2873_CD_47	C.botu_CD	TTTGATTACTTTAATACACTTATACATGGGATTACCC
BKT2873_CD_48	C.botu_CD	AGCTTTGTACTTACTGTAATATTTGCTCCAAAACCGG
BKT2873_CD_49	C.botu_CD	ATATAGCAAGTGCGGATTATCAAAAATTGATATATCA
BKT2873_CD_50	C.botu_CD	ATTTATTATGAATTATGATTATGAACCAATAACATA
BKT2873_CD_51	C.botu_CD	AACTTCTTTGATAATACAGATAATGAAGCAAGTGAA
BKT2873_CD_52	C.botu_CD	TTATTTAAGTATTGGCTAAAGTACACCGCTAATATTC
BKT2873_CD_53	C.botu_CD	GAGTAACAAAAGCTCACAAGGAGCTTTTAAACAAGA
BKT2873_CD_54	C.botu_CD	CTTGCAGAGAATATGTAAATAAAGTGTTAGATGA
BKT2873_CD_55	C.botu_CD	CATTATGATTAATAGTATTTTATCTAAAAAGGATA
BKT2873_CD_56	C.botu_CD	TTAAAATATACAATATCTTCACAGAGCATGGAAGCC
BKT2873_CD_57	C.botu_CD	TACCGCATGTAAAAACATGTTCATCAGTTTTGATTT
BKT2873_CD_58	C.botu_CD	GTTTCTTTGTTATATAGACATGCCCAACCAAAGTC
BKT2873_CD_59	C.botu_CD	AAATACTAAGCAACTTTATTAAATTTGCTAAAGAGT
BKT2873_CD_60	C.botu_CD	AAAATAGTTTTTGCATTACACAGACATTCCTTAATTA
BKT2873_CD_61	C.botu_CD	TTCTTAAATTTTCAAACATTTGTTTACTATCATTC
BKT2873_CD_62	C.botu_CD	TAATCAGCAACCAACTTTTTAAATTCTGTTAATG
BKT2873_CD_63	C.botu_CD	GTTGAACAAGAAAGTTTAACTCTTCTTAACCCTTTCC
BKT2873_CD_64	C.botu_CD	TACCTATTTTGCTATTAGACATATTTATTGCACTTAC
BKT2873_CD_65	C.botu_CD	TTTTGTTTTGTTCAGTATCTTTTTTTGGAGTTCCT
BKT2873_CD_66	C.botu_CD	TCCTTTACTTTCTAATTTAGTTTTTTATAAAAATCA
BKT2873_CD_67	C.botu_CD	CAAGATAATTTAATGGGTTATAGTTGTATAAACAA
BKT2873_CD_68	C.botu_CD	ACAAATATTAAACGTAAAGGATTGAGTTAGCCCTCT
BKT2873_CD_69	C.botu_CD	TCAAAAACAGTACTTAATCCGGATTTTTCTATAATT
BKT2873_CD_70	C.botu_CD	ACAATTGATGTTAAATCTTGAGCATTAATTGCATTT
BKT2873_CD_71	C.botu_CD	ATATATAAAAAAAAGTCAATTAGGCAACACCATCTCA
BKT2873_CD_72	C.botu_CD	ACAATTTATATTATTGCTAAAGAAGGTGCTAATATG
BKT2873_CD_73	C.botu_CD	TGTTATAATATTTGTATCAATAAAAATATAATGAA
BKT2873_CD_74	C.botu_CD	ACCTTATTCCCCAGCAACTTTTTAATCTTATCTT
BKT2873_CD_75	C.botu_CD	GATAGTCTTACTCACCAATATATTAAAAGAGCTTGA
BKT2873_CD_76	C.botu_CD	GATTTGAATAATTCAAATGTGAATCAGATAGTTTTAC
BKT2873_CD_77	C.botu_CD	AAACAGTACTTGCATTAACTTTTTTATATGTAGTGT
BKT2873_CD_78	C.botu_CD	TATTTTACCTCCAAATTTTTAATTTACATTAATATA
BKT2873_CD_79	C.botu_CD	CTTTTATCAAATGGTGATATAAAACCTTTTGAAA
BKT2873_CD_80	C.botu_CD	CGAATAAATATTCCCCCTAGGAATACTTTCCCTAAA
BKT12695_CD_1	C.botu_CD	AATCTTCTTGATTACCAATAAGCTTTTTTAAGAGTTTAA
BKT12695_CD_2	C.botu_CD	TACGATTTGGCACGTTTATTTAGTACCTAAGCATAA
BKT12695_CD_3	C.botu_CD	TTTTTATCTATAACTTTTTCTACTTTTCCAGAAGCT
BKT12695_CD_4	C.botu_CD	TTAAATTCACAATGTAATTACAATGTGAAAATAAAA
BKT12695_CD_5	C.botu_CD	CTGTCTTGTTTTTCCCCACAACCATTTGGCTACTAA
BKT12695_CD_6	C.botu_CD	TACGACAAGTTGGTGAGATATTAGACGAACCATCAAG
BKT12695_CD_7	C.botu_CD	CAAGTAAACAGATCTCAACTGAATAACAATTCTAG
BKT12695_CD_8	C.botu_CD	TTTGAATTTATTCGTCAAATCAGACAACATAGGCAC
BKT12695_CD_9	C.botu_CD	CCAAAATGGTTTTTCTAAAGCGGTTGATAATTTCTTT
BKT12695_CD_10	C.botu_CD	TGACATATTCCATGATGAGATTGGTTTATATTTCGC
BKT12695_CD_11	C.botu_CD	TATCTTATAATTGTTTTTCTCTTTTCTCTAATACAA
BKT12695_CD_12	C.botu_CD	TAAAAGCTAAAAATATACCTGTCTATAGAAC
BKT12695_CD_13	C.botu_CD	ACTGAAAAACAATCTATATTAGATTTATTTAGAAAA
BKT12695_CD_14	C.botu_CD	GAAACAATCCTAAAACAGTTTTATTGCATCACGC
BKT12695_CD_15	C.botu_CD	ATTAAATTACTATTCTTTTTTGTTTTAATTTTATTT
BKT12695_CD_16	C.botu_CD	CTTTTCGATACACTTTTTTAGAGATTAAATCAAAA
BKT12695_CD_17	C.botu_CD	CTAAGTGTTTTTGGTTTTTCTTTACTATATTTAA
BKT12695_CD_18	C.botu_CD	ACTGATTTTATCTGTAATTAATTTTGTACTTGCA
BKT12695_CD_19	C.botu_CD	ATTTTACTATCCTTAGTTCCAACAACTTCAAATGT
BKT12695_CD_20	C.botu_CD	TCATTTACTATATCTTTTTCCATTAACCAAGCTGA
BKT12695_CD_21	C.botu_CD	AAAGTCCTAAAGTTGGAAAGCGTCTAAGAAATTCTC
BKT12695_CD_22	C.botu_CD	AGAATCATGTAAGAAAATTTCTATTTAGTGCTATTA
BKT12695_CD_23	C.botu_CD	GCACAAGCACCTGTAGTAAACGAGGTGGAGAAATG
BKT12695_CD_24	C.botu_CD	AGTTCTAAAGAGGTAGAAGGTTATGCGGGAGGTAA
BKT12695_CD_25	C.botu_CD	ACTATATCTACTATATTGTAATCTCCTTGTATTTC
BKT12695_CD_26	C.botu_CD	GCACATTTTGTGCAGCACTGTCATTTACTGAATTTA
BKT12695_CD_27	C.botu_CD	CGAAATTATGTGTGTTGAAAAGGTTGAAAATAATGAG
BKT12695_CD_28	C.botu_CD	TTTATTATGCCAAAATGAAAGGAATGATTATTAA
BKT12695_CD_29	C.botu_CD	TCATTGTGGAAACACTTCAAAAATTTTTATATCTCC
BKT12695_CD_30	C.botu_CD	TATATTCTTAGTTTCTGATTTATTAAATTCCCATAC
BKT12695_CD_31	C.botu_CD	GTCAACGAATTAGAAAAGGGGTAATTAATAATGGGAA
BKT12695_CD_32	C.botu_CD	TCTTCTAAGTCCTCCACCATTTTGAATGGCAACTTCTGC
BKT12695_CD_33	C.botu_CD	GGACAAAAGAACGTAATTAATCCTCTAGTTTTTAGGA
BKT12695_CD_34	C.botu_CD	TATAGGAGTTCCCGTTGATTTTGAAGTTTATAAAGG
BKT12695_CD_35	C.botu_CD	ATTTATGGGTATTTCAACAACAAGAAGAGTTAATAC
BKT12695_CD_36	C.botu_CD	TTTCCTGTAATTCAAGGGAAAGATATTTTATTAAG
BKT12695_CD_37	C.botu_CD	TGGTATTAACCCTACTTTAAAAGAACATTTAGAAGA
BKT12695_CD_38	C.botu_CD	GCTGAAGAATGGGCAGATTTAACTATAGAGAAAAA
BKT12695_CD_39	C.botu_CD	TTAATTAACATCATTTCCTTTCATATTAAATATTTG
BKT12695_CD_40	C.botu_CD	CAAGTAGAATAAGATATTGGAGTGATAGCTTCGA
BKT12695_CD_41	C.botu_CD	AATGTGTTAATTACATATAATAAAAATAGGAAAAAGG
BKT12695_CD_42	C.botu_CD	TGGACAGGGTAACGTACAGGAAACATCTTGTCTATG
BKT12695_CD_43	C.botu_CD	GCACAGCCTCTTTTTCTGATTCATTTAAATTTTTAT
BKT12695_CD_44	C.botu_CD	TTATTTCTCTAAATCCTTTATCCTGGAGTATTTTGGA
BKT12695_CD_45	C.botu_CD	TAAAATAAAAACTGGTGTCTTTCTTACTTATATCTA
BKT12695_CD_46	C.botu_CD	TTACACTCATCGGACTTCTTACTATCAATATCTT
BKT12695_CD_47	C.botu_CD	AGAAATGCAAAGCATACTTATCATATACCTAATGC
BKT12695_CD_48	C.botu_CD	ATCTAATTTCAATTATTCCAACTCACAATGTAAAACT
BKT12695_CD_49	C.botu_CD	CTAAGTATTTTTGAGCAATGATCATATTCTTCCTTGC
BKT12695_CD_50	C.botu_CD	AGCAGATAACACAGCAGGGACACTGTAAATCTTAGTC
BKT12695_CD_51	C.botu_CD	TGATCTAAACTAAAACGAGTTTCTAAATATTCTTTACC
BKT12695_CD_52	C.botu_CD	ATAGTTTATTTCCTATGCACGAAGTTATTATTGTTA
BKT12695_CD_53	C.botu_CD	TAAAATAGTAGATAAGATAGATTAAGAGTGTAATATGT
BKT12695_CD_54	C.botu_CD	AAACATTTTATTTAATTCTTCGTGGTAATTTTTTAA
BKT12695_CD_55	C.botu_CD	TAAATAAAACTTCGTTGAGTTGTTCCTCTAATTCTTTT
BKT12695_CD_56	C.botu_CD	TCTGAATTAACCCCTTTTATCCAATCTACAAACTCT
BKT12695_CD_57	C.botu_CD	GATTGAATCTTAAACTTATCTCCTTTTTGTAAAAG
BKT12695_CD_58	C.botu_CD	TATAAAAAGGCATGAAGCAATAGATGGTATTAACC
BKT12695_CD_59	C.botu_CD	TTTATAGATGCTTTAGCTTCTTTCATTATATTGTTT
BKT12695_CD_60	C.botu_CD	TTCGTTCTATTGTCCACAACAAATACTCCTTTCTT
BKT12695_CD_61	C.botu_CD	CATACACAGCAATAAAGGATAAAGCAGATTTTGAAG
BKT12695_CD_62	C.botu_CD	CCTTTTGCCGATATTAAACCAATCAAGCTTCCTAA
BKT12695_CD_63	C.botu_CD	ATTTTTAACAACCCTTTTCCCCTTTCCTTTAATTAA
BKT12695_CD_64	C.botu_CD	TTCTCAGTATCATACAAATAAGTATTTTCTAACCAC
BKT12695_CD_65	C.botu_CD	CGTTCATATTGAACAGTTTTTCTACACAACTCTTT
BKT12695_CD_66	C.botu_CD	TTTTGATACCCCTCCTTGTTTAATCTATATGACAAT
BKT12695_CD_67	C.botu_CD	GATCTCATGTCCCTAGAAACATATCTAACTTGTCTT
BKT12695_CD_68	C.botu_CD	TCGTTTACATATACTACACCATTACTATAAAATACTT
BKT015925_CD_1	C.botu_CD	GCTTTGAAAGCTTGTCCCGAATAGCTTGTACACTTAT
BKT015925_CD_2	C.botu_CD	GAAACACAGTTTAAAACAAATTTGGAAGTTGGAAT
BKT015925_CD_3	C.botu_CD	AGCTAAAAAGAATGGTGAATACCTTCCTGAAATTA
BKT015925_CD_4	C.botu_CD	GAATTAATAAAATTAATACAAGACAATACAATGGAA
BKT015925_CD_5	C.botu_CD	AAATTTGCCATATGCGGTCCCCAAAGTACCCATTTAC
BKT015925_CD_6	C.botu_CD	AAACCTACATGATGATATATGGAAAGTAGAGCTTAT
BKT015925_CD_7	C.botu_CD	AAGTAAGCTTTTCCAGTAACTCCCCTTACTTTTAAT
BKT015925_CD_8	C.botu_CD	TTAGTGCCATAGTTTGTACTCCAAATATCTAAAC
BKT015925_CD_9	C.botu_CD	ATAAAAATTTAAGATAAATTTAAGGGAAGACACTAAT
BKT015925_CD_10	C.botu_CD	TGAAGCAAGAAGAAAGAAGCGAATTTATAAAAGAGT
BKT015925_CD_11	C.botu_CD	TTTGCTTGTCTTTGTTTTTCTCTAACATACTCCTGT
BKT015925_CD_12	C.botu_CD	TCTATTAAAGATTTTAAAGCAAGATTTTCGCTTAT
BKT015925_CD_13	C.botu_CD	AGGTAAAGAACAAGACGATGAGGGATATTTTAGAGA
BKT015925_CD_14	C.botu_CD	TTTGTAACTGTAAAATCATTTAACTTTTTAATATCT
BKT015925_CD_15	C.botu_CD	TGTGATAGAGTAGCATTTAAATATAAGGTTCTAGGT
BKT015925_CD_16	C.botu_CD	ACATCTAATATAGTAATAGTCTTTTCTTTATCGTT
BKT015925_CD_17	C.botu_CD	AGAATTACGAAGACAGTATGAGAATGCTAGAGAACTT
BKT015925_CD_18	C.botu_CD	TTTGACAAGCCTGTTTTTTATCCATTTTTGACATT
BKT015925_CD_19	C.botu_CD	GAAATCGGTTGTCCTTTTGTATAATCTCTTAATCCA
BKT015925_CD_20	C.botu_CD	TTTTGTTTTGTTCAGTATCTTTTTTTGGGAGTTCCT
BKT015925_CD_21	C.botu_CD	TGTGTTATTCAAAGCACACCCAAATAGCGAATTAT
BKT015925_CD_22	C.botu_CD	TTTAAATTGTTAAAATATTTTTTAAGTTCATTTTATGA
BKT015925_CD_23	C.botu_CD	TTAAGTATATTCCATTTTGATGAAAAACAAGCAATAC
BKT015925_CD_24	C.botu_CD	CAAGAAGAAATAACTTTTGAAGATAAAGAAGATTTA
BKT015925_CD_25	C.botu_CD	CAATGAAGAAATGAAAGCATCCACCAATGAGTATAC
BKT015925_CD_26	C.botu_CD	TTGAGTGAAAGATGGAATGTGTTTAAAATAAATGAG
BKT015925_CD_27	C.botu_CD	GCAAGGGATTATTATAAGAAAAATAAATGTGATATT
BKT015925_CD_28	C.botu_CD	GATATTGAAAGTGGAAGAGTAATTAAAGTTTGGAC
BKT015925_CD_29	C.botu_CD	ATTAGTTTACCACACTTTGGACACATTCTCATTAG
BKT015925_CD_30	C.botu_CD	CCGATAGTGTATTCTTTACCTTCAAATTCTACTTTA
BKT015925_CD_31	C.botu_CD	ATATAATCTTTTTTATGGAGGTGATACACTTGAT
BKT015925_CD_32	C.botu_CD	TGTTTAGCTAGGTAGTTTTGATAAACTTTAGTATTC
BKT015925_CD_33	C.botu_CD	TGAAATTGAGAATAAGCAAAAATCAATTCTTGTAAC
BKT015925_CD_34	C.botu_CD	TCTGTACTCTCTTCTATAGTCATTTTTAATAGTGT
BKT015925_CD_35	C.botu_CD	CATTTATATGGTTCTTGCTTGTCCGATTGACTTTATA
BKT015925_CD_36	C.botu_CD	TCGTAATTGTTAATTATTATTTCAATTTTCTTAT
BKT015925_CD_37	C.botu_CD	TATAAGTATAGTGATTTTAAAAATATTGATGATCTAG
BKT015925_CD_38	C.botu_CD	AAAGTAGTTATTTTGAAACTTATAAATACATTAATC
BKT015925_CD_39	C.botu_CD	TTTCAAACTTTTTGCCTATAGCATCTAGCTTTTG
BKT015925_CD_40	C.botu_CD	TCATAAAGGTGAAATTTTAGACCTAATGGAAATGGC
BKT015925_CD_41	C.botu_CD	TCCGCTTCCGTTTTCACCGAAAATATTTGTTATCGG
BKT015925_CD_42	C.botu_CD	TAAAGCAAGAGTGGTTGAACTAATTAAACAAGGCTT
BKT015925_CD_43	C.botu_CD	GGCAAAAAGATAACCGAGGTGGAAAATAAAGCTGA
BKT015925_CD_44	C.botu_CD	TTCTTTAATTGATAAATGTAACAATTTCATTTCTGG
BKT015925_CD_45	C.botu_CD	TCAGCTTGATACAGAGCCTCTAAGTTATTTCAATAGTC
BKT015925_CD_46	C.botu_CD	TGAGGGCTTTTTTGATCTTTAAAACAGTTTCTATACC
BKT015925_CD_47	C.botu_CD	TTTGAAGCTTATCACCTATAAGTTTGTATTTTTTTC
BKT015925_CD_48	C.botu_CD	ATGCAGTTTTAAAGTCTTTATTATTAGCTAGTGTTGC
BKT015925_CD_49	C.botu_CD	CCGCATTGAATAATTTTTTAGTTAAACATTTAAATTTA
BKT015925_CD_50	C.botu_CD	GGATTATAGTAGTAGATAGAAAATTAGATTTAAAAAGA
BKT015925_CD_51	C.botu_CD	GCAATGGGTATGCGACTAGGTGGAGCTGGACATCAAGT
BKT015925_CD_52	C.botu_CD	ATAGTTTAAAAATGTTGTTCTTCCTCTGTTAAATA
BKT015925_CD_53	C.botu_CD	GTGATTTAGCTGCTACAAATCCAAATGCTATTTCAAC
BKT015925_CD_54	C.botu_CD	TTCAAGGAAGTGGTATTGGTCTGAATACTCTATCTTT
BKT015925_CD_55	C.botu_CD	CAGATTACTTGGAACAAATAAAGTCAATAGTCTCTGG
BKT015925_CD_56	C.botu_CD	TAATTTCTTTTGCTTCATCTTTTTTACTTTCGTAGGC
BKT015925_CD_57	C.botu_CD	CTATATATTTTTGACTACCTTCCGATTTAGTTCCATA
BKT015925_CD_58	C.botu_CD	ACAAAAAAATAACACATCCGTATCAATCGATTAGTT
BKT015925_CD_59	C.botu_CD	GCAAGATGATAGCTGGTATGGCTAAAGATTATTTCA
BKT015925_CD_60	C.botu_CD	GTGCAAGACGTGTCATGTTATAAGTCTTTCCTTGACC
BKT015925_CD_61	C.botu_CD	CAATACTGAACTATCCTAAGAGTGATATTCGCTCAATTGG
BKT015925_CD_62	C.botu_CD	AGATTATAATAGAGTGACACAAAATTAAAACAATGT
BKT015925_CD_63	C.botu_CD	GTTAAAAGATTGCTTAATTTTAGAAGATTGCTGAAA
BKT015925_CD_64	C.botu_CD	CAAGCAACCATGAGTTTGATTGAGCATGGTAATTTAAG
BKT015925_CD_65	C.botu_CD	CAACATATATTCACCACTTACAAGTTTTCTCATATA
BKT015925_CD_66	C.botu_CD	GGTTTTATTTTGAAGATGAATTTAATACTCTTTTTAA
BKT015925_CD_67	C.botu_CD	ATTCAGACGTGAGTATAAATTAGCAGCTGCCAACA
BKT015925_CD_68	C.botu_CD	AGATGAAAGAGTTTATTTATCTAAGCAATATGGAAA
BKT015925_CD_69	C.botu_CD	CAAGCACGTTAGTATATGCATAGATGGAAAATCTGAAG
BKT015925_CD_70	C.botu_CD	GGAAAAAAATAAAAATATATAAACTTCAAGTACCTAA
BKT015925_CD_71	C.botu_CD	ATAGAAGGAATAAGCATTTTAGAAAATGCAGTTAAATT
BKT015925_CD_72	C.botu_CD	CATATCCAAGAGTACGAACTCCTACACAATCTAGATA
BKT015925_CD_73	C.botu_CD	TTTCATGGGAAATAGCGAATTAGCCATTTCCCAATA
BKT015925_CD_74	C.botu_CD	GAAATATATTATATAGATGTAGAATTATTGTGTCCGTG
BKT015925_CD_75	C.botu_CD	ATATATAGAATAATATTATCCAGATAGGAGCAATGTCA
BKT015925_CD_76	C.botu_CD	ATGCATTAATGGGAATTATAGAATTAGAAGATAAGTAAG
BKT015925_CD_77	C.botu_CD	GTTTAAATTTAATAAAAATTCTGGTTGTGTAAAGGTA
BKT015925_CD_78	C.botu_CD	TAAAACAGTTGGAATGACAATCGTTACTTCCGCTAT
BKT015925_CD_79	C.botu_CD	GCTCAGGGTCAACTCAGCAAGTTGCTAGAAGGTGCA
BKT015925_CD_80	C.botu_CD	AATTACTTTTAATAATAACGGTGATATAAAAGACAG
BKT015925_CD_81	C.botu_CD	CTAACCATTCTGGTCCCAAATCTAACATTGATTTAGATAC
BKT015925_CD_82	C.botu_CD	CAAAATTATTATCACCTATTTCTATAACACCTTCTGA
BKT015925_CD_83	C.botu_CD	TTTATTACCACTTAATGCTATTCTTACTTTATCTCCAA
BKT028387_CD_1	C.botu_CD	GTTTAAATTTAATAAAAATTCTGGTTGTGTAAAGGTA
BKT028387_CD_2	C.botu_CD	TAAAACAGTTGGAATGACAATCGTTACTTCCGCTAT
BKT028387_CD_3	C.botu_CD	GCTCAGGGTCAACTCAGCAAGTTGCTAGAAGGTGCA
BKT028387_CD_4	C.botu_CD	AATTACTTTTAATAATAACGGTGATATAAAAGACAG
BKT028387_CD_5	C.botu_CD	CTAACCATTCTGGTCCCAAATCTAACATTGATTTAGATAC
BKT028387_CD_6	C.botu_CD	CAAAATTATTATCACCTATTTCTATAACACCTTCTGA
BKT028387_CD_7	C.botu_CD	TTTATTACCACTTAATGCTATTCTTACTTTATCTCCAA
BKT028387_CD_8	C.botu_CD	CTTACTTATCTTCTAATTCTATAATTCCCATTAATGCAT
BKT028387_CD_9	C.botu_CD	TGACATTGCTCCTATCTGGATAATATTATTCTATATAT
BKT028387_CD_10	C.botu_CD	CACGGACACAATAATTCTACATCTATATAATATATTTC
BKT028387_CD_11	C.botu_CD	TATTGGGAAATGGCTAATTCGCTATTTCCCATGAAA
BKT028387_CD_12	C.botu_CD	TATCTAGATTGTGTAGGAGTTCGTACTCTTGGATATG
BKT028387_CD_13	C.botu_CD	AATTTAACTGCATTTTCTAAAATGCTTATTCCTTCTAT
BKT028387_CD_14	C.botu_CD	TTAGGTACTTGAAGTTTATATATTTTTATTTTTTTC
BKT028387_CD_15	C.botu_CD	CTTCAGATTTTCCATCTATGCATATACTAACGTGCTTG
BKT028387_CD_16	C.botu_CD	TTTCCATATTGCTTAGATAAATAAACTCTTTCATCT
BKT028387_CD_17	C.botu_CD	TGTTGGCAGCTGCTAATTTATACTCACGTCTGAAT
BKT028387_CD_18	C.botu_CD	TTAAAAAGAGTATTAAATTCATCTTCAAAATAAAACC
BKT028387_CD_19	C.botu_CD	TATATGAGAAAACTTGTAAGTGGTGAATATATGTTG
BKT028387_CD_20	C.botu_CD	CTTAAATTACCATGCTCAATCAAACTCATGGTTGCTTG
BKT028387_CD_21	C.botu_CD	TTTCAGCAATCTTCTAAAATTAAGCAATCTTTTAAC
BKT028387_CD_22	C.botu_CD	ACATTGTTTTAATTTTGTGTCACTCTATTATAATCT
BKT028387_CD_23	C.botu_CD	CCAATTGAGCGAATATCACTCTTAGGATAGTTCAGTATTG
BKT028387_CD_24	C.botu_CD	GGTCAAGGAAAGACTTATAACATGACACGTCTTGCAC
BKT028387_CD_25	C.botu_CD	TGAAATAATCTTTAGCCATACCAGCTATCATCTTGC
BKT028387_CD_26	C.botu_CD	AACTAATCGATTGATACGGATGTGTTATTTTTTTGT
BKT028387_CD_27	C.botu_CD	TATGGAACTAAATCGGAAGGTAGTCAAAAATATATAG
BKT028387_CD_28	C.botu_CD	GCCTACGAAAGTAAAAAAGATGAAGCAAAAGAAATTA
BKT028387_CD_29	C.botu_CD	CCAGAGACTATTGACTTTATTTGTTCCAAGTAATCTG
BKT028387_CD_30	C.botu_CD	AAAGATAGAGTATTCAGACCAATACCACTTCCTTGAA
BKT028387_CD_31	C.botu_CD	GTTGAAATAGCATTTGGATTTGTAGCAGCTAAATCAC
BKT028387_CD_32	C.botu_CD	TATTTAACAGAGGAAGAACAACATTTTTTAAACTAT
BKT028387_CD_33	C.botu_CD	ACTTGATGTCCAGCTCCACCTAGTCGCATACCCATTGC
BKT028387_CD_34	C.botu_CD	TCTTTTAAATCTAATTTTCTATCTACTACTATAATCC
BKT028387_CD_35	C.botu_CD	TAAATTTAAATGTTTAACTAAAAAATTATTCAATGCGG
BKT028387_CD_36	C.botu_CD	GCAACACTAGCTAATAATAAAGACTTTAAAACTGCAT
BKT028387_CD_37	C.botu_CD	GAAAAAAATACAAACTTATAGGTGATAAGCTTCAAA
BKT028387_CD_38	C.botu_CD	GGTATAGAAACTGTTTTAAAGATCAAAAAAGCCCTCA
BKT028387_CD_39	C.botu_CD	GACTATTGAAATAACTTAGAGGCTCTGTATCAAGCTGA
BKT028387_CD_40	C.botu_CD	CCAGAAATGAAATTGTTACATTTATCAATTAAAGAA
BKT028387_CD_41	C.botu_CD	TCAGCTTTATTTTCCACCTCGGTTATCTTTTTGCC
BKT028387_CD_42	C.botu_CD	AAGCCTTGTTTAATTAGTTCAACCACTCTTGCTTTA
BKT028387_CD_43	C.botu_CD	CCGATAACAAATATTTTCGGTGAAAACGGAAGCGGA
BKT028387_CD_44	C.botu_CD	GCCATTTCCATTAGGTCTAAAATTTCACCTTTATGA
BKT028387_CD_45	C.botu_CD	CAAAAGCTAGATGCTATAGGCAAAAAGTTTGAAA
BKT75002_CD_1	C.botu_CD	TATCATGCAGTTACTAATATTGTTTTGATATTCCTT
BKT75002_CD_2	C.botu_CD	ATTGCAACAGAAGGAATGATTGAATCTGATACTAGTT
BKT75002_CD_3	C.botu_CD	TTATTAATACTTGTATTATTATCCGTAACCTTTTGA
BKT75002_CD_4	C.botu_CD	CAAACTATCAATTTTCAAATGATGTAACATTTTATCAT
BKT75002_CD_5	C.botu_CD	CTTATCTCCTAAAATGGTATGTCATCTCCATCATCTGC
BKT75002_CD_6	C.botu_CD	TATAGCTTCACAATATGAAGATTGTGTGAATAAAAT
BKT75002_CD_7	C.botu_CD	TAGTGATAAATCTCTTGCAGAATTAGATAATTACTT
BKT75002_CD_8	C.botu_CD	AGATAAGGGTACAGAATACATAGAGAGTAAACAAA
BKT75002_CD_9	C.botu_CD	AAGTACAAATTCTAATGTATTAGGTCAATTAAAGAA
BKT75002_CD_10	C.botu_CD	TGAATGGTTGGGAATGTTACTGTCCAAGCTTTACAAA
BKT75002_CD_11	C.botu_CD	CTACAACATAGTTATAAAACTTGTCCCATGTCATGT
BKT75002_CD_12	C.botu_CD	ATACAATTTTATAGTATCTCTAACCCTTGTATATAT
BKT75002_CD_13	C.botu_CD	AATTTAGAGAGTCTGAAAGTTGATGAACTAAAAGAAA
BKT75002_CD_14	C.botu_CD	ATGTGTAGTAAAATGAGTATAATCTATTTCTAAAATTAG
BKT75002_CD_15	C.botu_CD	GCAGAAAATTATAAATTGAGAGAATTAATAAAAGAAAC
BKT75002_CD_16	C.botu_CD	AAGTTTGGGTTACGCTAGATGATAAAGAAATATTTAG
BKT75002_CD_17	C.botu_CD	ATAATTTGAATCTAGCTTTTGTAAGCAAGCAATTGAG
BKT75002_CD_18	C.botu_CD	AAGACTTGATACATTGCAAGCTTTAGCGGATGCTCT
BKT75002_CD_19	C.botu_CD	AGTTTACTCAATCGTATTCGCTATATTTTGTTTATT
BKT75002_CD_20	C.botu_CD	TTTGGTAAATAAGAGGTTACAGGTTTTTTAAATATGT
BKT75002_CD_21	C.botu_CD	TTATTTTTTATGTATTTCAATTAGATCTGGTCTATCT
BKT75002_CD_22	C.botu_CD	TTTTGGTTGAGATTAATACGAGCTTTCAGACTCTTA
BKT75002_CD_23	C.botu_CD	TCTATTGAAATAATAGCTCTTTCTTTAATAACTTC
BKT75002_CD_24	C.botu_CD	CTCTTTTAAAAGACACTTCTAAACTTTTAATCGCACCT
BKT75002_CD_25	C.botu_CD	TCGTGTCGATGCTGCCGAATTTGTCTCATAAACTCAAA
BKT75002_CD_26	C.botu_CD	TTGTATAGCATATATTGAAGCGGATAATCATAATATCTT
BKT75002_CD_27	C.botu_CD	CAGGAAGTTTCACGTTCAAGTTTAAACCGTTAGCGGGA
BKT75002_CD_28	C.botu_CD	TTTATAAATCTCTGTGCTTGTTTCAAAATCACTCTGT
BKT75002_CD_29	C.botu_CD	TAATATCCCGAAAAGTCAATACGCCCATTAGCGTTGCAA
BKT75002_CD_30	C.botu_CD	TTAATACATATATGTCACCATCTTTCAGTGCCACCTCA
BKT75002_CD_31	C.botu_CD	CTAAAACCTTTGCGTTGCATTTCTTCGATTGCTTCGG
BKT75002_CD_32	C.botu_CD	GGCGGATAAAATGATAAGGGATGATTTAATAGAACA
BKT75002_CD_33	C.botu_CD	AACGCTATCAATATTCCCAATACAAAGAGTATCTCT
BKT75002_CD_34	C.botu_CD	GGTTTATTATATATTTATCTTTATTAATCATATATTTAG
BKT75002_CD_35	C.botu_CD	CAACATAATACCTATAATAAGTATAGATAAATTAAA
BKT75002_CD_36	C.botu_CD	CATTAAGTTCACAATCTACTATTTTTGCGAACTTATTT
BKT75002_CD_37	C.botu_CD	GTCTACTATAAGAAAAAGATTTAAAAAAACGGGATATTTA
BKT75002_CD_38	C.botu_CD	AGATTCGTTAAAGGAATATTTGATTTTTTAAGTGGTGT
BKT75002_CD_39	C.botu_CD	GGCAAGGCAGAGGATATAAAACTGCCTACACATAAA
BKT75002_CD_40	C.botu_CD	TTAAATATATTGTTTGTAATTTGTCTTGAGCTTTAGT
BKT75002_CD_41	C.botu_CD	AAATCAAAGGATGGAGATAGAATGGTATGGCTTACA
BKT75002_CD_42	C.botu_CD	ATTTTTGAGGCTATCCCATTTGTTCATTATGCTTCCA
BKT75002_CD_43	C.botu_CD	TAAAAACTTAGGAGGAGTTGAAAATGAAAATAATAAA
BKT75002_CD_44	C.botu_CD	GTTGATAATTTGCATAAACTTTTCTACCTCTTCGC
BKT75002_CD_45	C.botu_CD	GATTTTAGCAAACTAGGTAAAGTAAAAAGTGTTAATT
BKT75002_CD_46	C.botu_CD	TAACAATTCAGATAACTGTTTTTGAGTTAATCCAT
BKT75002_CD_47	C.botu_CD	TTTGATTACTTTAATACACTTATACATGGGATTACCC
BKT75002_CD_48	C.botu_CD	AGCTTTGTACTTACTGTAATATTTGCTCCAAAACCGG
BKT75002_CD_49	C.botu_CD	ATATAGCAAGTGCGGATTATCAAAAATTGATATATCA
BKT75002_CD_50	C.botu_CD	ATTTATTATGAATTATGATTATGAACCAATAACATA
BKT75002_CD_51	C.botu_CD	AACTTCTTTGATAATACAGATAATGAAGCAAGTGAA
BKT75002_CD_52	C.botu_CD	TTATTTAAGTATTGGCTAAAGTACACCGCTAATATTC
BKT75002_CD_53	C.botu_CD	GAGTAACAAAAGCTCACAAGGAGCTTTTAAACAAGA
BKT75002_CD_54	C.botu_CD	CTTGCAGAGAATATGTAAATAAAGTGTTAGATGA
BKT75002_CD_55	C.botu_CD	CATTATGATTAATAGTATTTTATCTAAAAAGGATA
BKT75002_CD_56	C.botu_CD	TTAAAATATACAATATCTTCACAGAGCATGGAAGCC
BKT75002_CD_57	C.botu_CD	TACCGCATGTAAAAACATGTTCATCAGTTTTGATTT
BKT75002_CD_58	C.botu_CD	GTTTCTTTGTTATATAGACATGCCCAACCAAAGTC
BKT75002_CD_59	C.botu_CD	AAATACTAAGCAACTTTATTAAATTTGCTAAAGAGT
BKT75002_CD_60	C.botu_CD	AAAATAGTTTTTGCATTACACAGACATTCCTTAATTA
BKT75002_CD_61	C.botu_CD	TTCTTAAATTTTCAAACATTTGTTTACTATCATTC
BKT75002_CD_62	C.botu_CD	TAATCAGCAACCAACTTTTTAAATTCTGTTAATG
BKT75002_CD_63	C.botu_CD	GTTGAACAAGAAAGTTTAACTCTTCTTAACCCTTTCC
BKT75002_CD_64	C.botu_CD	TACCTATTTTGCTATTAGACATATTTATTGCACTTAC
BKT75002_CD_65	C.botu_CD	TTTTGTTTTGTTCAGTATCTTTTTTTGGAGTTCCT
BKT75002_CD_66	C.botu_CD	TCCTTTACTTTCTAATTTAGTTTTTTATAAAAATCA
BKT75002_CD_67	C.botu_CD	CAAGATAATTTAATGGGTTATAGTTGTATAAACAA
BKT75002_CD_68	C.botu_CD	ACAAATATTAAACGTAAAGGATTGAGTTAGCCCTCT
BKT75002_CD_69	C.botu_CD	TCAAAAACAGTACTTAATCCGGATTTTTCTATAATT
BKT75002_CD_70	C.botu_CD	ACAATTGATGTTAAATCTTGAGCATTAATTGCATTT
BKT75002_CD_71	C.botu_CD	ATATATAAAAAAAAGTCAATTAGGCAACACCATCTCA
BKT75002_CD_72	C.botu_CD	ACAATTTATATTATTGCTAAAGAAGGTGCTAATATG
BKT75002_CD_73	C.botu_CD	TGTTATAATATTTGTATCAATAAAAATATAATGAA
BKT75002_CD_74	C.botu_CD	ACCTTATTCCCCAGCAACTTTTTAATCTTATCTT
BKT75002_CD_75	C.botu_CD	GATAGTCTTACTCACCAATATATTAAAAGAGCTTGA
BKT75002_CD_76	C.botu_CD	GATTTGAATAATTCAAATGTGAATCAGATAGTTTTAC
BKT75002_CD_77	C.botu_CD	AAACAGTACTTGCATTAACTTTTTTATATGTAGTGT
BKT75002_CD_78	C.botu_CD	TATTTTACCTCCAAATTTTTAATTTACATTAATATA
BKT75002_CD_79	C.botu_CD	CTTTTATCAAATGGTGATATAAAACCTTTTGAAA
BKT75002_CD_80	C.botu_CD	CGAATAAATATTCCCCCTAGGAATACTTTCCCTAAA
C.haemo_KFSHRC_CH1_1	C.haemolyticum	AGAACCAATAAACTTAGCTAGAGTTGAATATGAGAT
C.haemo_KFSHRC_CH1_2	C.haemolyticum	TTAGTTACAATAAGCTTTATGACTTATATTATCAAGC
C.haemo_KFSHRC_CH1_3	C.haemolyticum	CTTGTTACACAATTCGTAATAGGGCAATATCACTAATGG
C.haemo_KFSHRC_CH1_4	C.haemolyticum	ACAAGTGACACAGGAATGAAAAAATACAATGAATCTA
C.haemo_KFSHRC_CH1_5	C.haemolyticum	TCATAAAGAAGCTATTATATTTAAAGATATTAAAAG
C.haemo_KFSHRC_CH1_6	C.haemolyticum	TTTTTAAAAAACATGACAATTGGTACGAGATCTACTA
C.haemo_KFSHRC_CH1_7	C.haemolyticum	TCTGGAAGAAGCTTATAAAAATCTATCTAAAGTCCT
C.haemo_KFSHRC_CH1_8	C.haemolyticum	TAGTCCGAAAAATATTGTACTGCATCATACAGAATGTAA
C.haemo_KFSHRC_CH1_9	C.haemolyticum	AAAATTTAGATATAATCATGTTATTAATTGTTAAATA
C.haemo_KFSHRC_CH1_10	C.haemolyticum	GTTATTCTTTATAAACTTCAAGCACGTAAAAAAGATA
C.haemo_KFSHRC_CH1_11	C.haemolyticum	TTCTAGCTTGTAGCAATATATCCTGCAAAATAAATT
C.haemo_KFSHRC_CH1_12	C.haemolyticum	ATGGGACGAAACAAAAAATAATTACATAAAAGGAGATA
C.haemo_KFSHRC_CH1_13	C.haemolyticum	GAATATGAAGTAAGAGCAAGGCTGGTGAAGTCGAG
C.haemo_KFSHRC_CH1_14	C.haemolyticum	CTATAAAAAATAAATATGCTCGTTTACAAGAAGAAT
C.haemo_KFSHRC_CH1_15	C.haemolyticum	ATATTATTTAATACATCTAATAATTATAATGTATTTAT
C.haemo_KFSHRC_CH1_16	C.haemolyticum	GTTTTTTCTACTATGAAAAACTCGCTTTTACACTA
C.haemo_KFSHRC_CH1_17	C.haemolyticum	AGACACTTATATTGGCAATATAAAAGAGCTTGCGAA
C.haemo_KFSHRC_CH1_18	C.haemolyticum	AGGGGGATAGTAAGAATTAAAATATAATTCTTAC
C.haemo_KFSHRC_CH1_19	C.haemolyticum	GTGTAAAAGTCTAGGGCTTTGTGATGAAATTTTAAA
C.haemo_KFSHRC_CH1_20	C.haemolyticum	GTTTTTTCTACTATGAAAAACTCGCTTTTACACTA
C.haemo_KFSHRC_CH1_21	C.haemolyticum	GTTTTAGAAATGCTTAGTAAGCTAAAAGAGTTGAA
C.haemo_KFSHRC_CH1_22	C.haemolyticum	TTTACGGAACATTCAATTTTTCTTGCTAATTTTTCC
C.haemo_KFSHRC_CH1_23	C.haemolyticum	ACAGGATAAAATAATAGAAAACAAAGCAAAAAAACT
C.haemo_KFSHRC_CH1_24	C.haemolyticum	CCAAGACCAGAAAGCAAAAGACATTCCCTATAAA
C.haemo_KFSHRC_CH1_25	C.haemolyticum	TAAAATTAGACAATGGAGAAATGGTTTTTGACGC
C.haemo_KFSHRC_CH1_26	C.haemolyticum	AAGAAAACGGGAGAAGAAAAAACAAAAAAAGTAAC
C.haemo_KFSHRC_CH1_27	C.haemolyticum	CTATTTGTTCCATTACATTAGATAAACTTTGTCCAAT
C.haemo_KFSHRC_CH1_28	C.haemolyticum	CAAATGAAACAAAGAACAACATACGAGTCAAAGGGTTT
C.haemo_KFSHRC_CH1_29	C.haemolyticum	ATGATACAGAAAATAACATCAAGGCTGGAACTCGACTCA
C.haemo_KFSHRC_CH1_30	C.haemolyticum	GCTATAAAGAAAAATTATAAAGAATGTTTTATTTTT
C.haemo_KFSHRC_CH1_31	C.haemolyticum	ACAATTTGCGTACATGTAGAAGCATTGCTAAATAA
C.haemo_KFSHRC_CH1_32	C.haemolyticum	ATCTTCATCGATAACAGAGAAAGTGTTAATGACCTT
C.haemo_KFSHRC_CH1_33	C.haemolyticum	CTAATATAAATACAGTTAAATTATTTCTTGTTGTAT
C.haemo_KFSHRC_CH1_34	C.haemolyticum	ATATTTATTTAATTATGGTTGACTTTACTTTTTTGA
C.haemo_KFSHRC_CH1_35	C.haemolyticum	ACTCCGCCCTTATATGGTCCTTGGCCTTCCAGTTAT
C.haemo_KFSHRC_CH1_36	C.haemolyticum	GCAGTAAAACATGTCATTTTTGACACAAAACTAAAC
C.haemo_KFSHRC_CH1_37	C.haemolyticum	AACGGCTACTTTTTTATGATAAGTTGCTACATATTCC
C.haemo_KFSHRC_CH1_38	C.haemolyticum	CTATACTATTTACTTTAAAATATTTGATCCTAAAGTT
C.haemo_KFSHRC_CH1_39	C.haemolyticum	TTAGATCTACATTTTCGCCTTTATGACAATGTACAGC
C.haemo_KFSHRC_CH1_40	C.haemolyticum	TTTAATGTATTTTTTCTTTAATATCCTCAACATCTTT
C.haemo_KFSHRC_CH1_41	C.haemolyticum	TAATTCCTTATTTTTAACTTCTTCCTTGGAATCCATT
C.haemo_KFSHRC_CH1_42	C.haemolyticum	GCTTGCACTATAACTTGCATTTTACTAGTTTCTTTAA
C.haemo_KFSHRC_CH1_43	C.haemolyticum	ATACTACCTAAAGGTATTGAGGGAATCTTGGAGGTGCTG
C.haemo_KFSHRC_CH1_44	C.haemolyticum	ATCTGGAGCAATAGAGCCCAAAATCCCCAGCAAACT
C.haemo_KFSHRC_CH1_45	C.haemolyticum	CACCTTTGATTGATTGTTTAAATTGCTTTCGTTCTGT
C.haemo_KFSHRC_CH1_46	C.haemolyticum	AAGATGGCTGAAGGCAATATTTTAAGCAGCAAGGGTA
C.haemo_KFSHRC_CH1_47	C.haemolyticum	TTTAAAATTAACTTTAGTAAAAGTGGAGTGGGCTACAG
C.haemo_KFSHRC_CH1_48	C.haemolyticum	TGGAATATTAGGATCATATTCTAGGTGGTTTGCTGC
C.haemo_KFSHRC_CH1_49	C.haemolyticum	GTTTAAAATTATTCTGCATACACTTTACTAGAAGTT
C.haemo_KFSHRC_CH1_50	C.haemolyticum	TGTTGTAAAAACATGATAAGTGAATTTAAAAATTATA
C.haemo_KFSHRC_CH1_51	C.haemolyticum	ACAGTTGCTACAAAAGTAGATCTACTCCAAAACTTT
C.haemo_KFSHRC_CH1_52	C.haemolyticum	AGTAATATTAAATTATCCTCCTTGAGCTTATCTAC
C.haemo_KFSHRC_CH1_53	C.haemolyticum	ACATAGGACAAACTGTTTTTGGGATTTATTGCTTAAT
C.haemo_KFSHRC_CH1_54	C.haemolyticum	TTCGGAAAAGTTTCATTGTAAAATTTCGTAAACATT
C.haemo_KFSHRC_CH1_55	C.haemolyticum	AAAAATATACCGAATCCAAATATAATAAAATACAACA
C.haemo_KFSHRC_CH1_56	C.haemolyticum	ATTGCTGCTACTACTCCAGCAATTTTAACTATTAATT
C.haemo_KFSHRC_CH1_57	C.haemolyticum	AAAATATTAGATGTTGAACTTGTATCTGTTGTACTTCTT
C.haemo_KFSHRC_CH1_58	C.haemolyticum	TAAAGCTTTAATTCCAAAAAGATTGTTATAATTTTT
C.haemo_KFSHRC_CH1_59	C.haemolyticum	CTGTTAAAATAAGTGAATCTACTAAAAAAGCAGTAGGA
C.haemo_KFSHRC_CH1_60	C.haemolyticum	CCTAAAATTGCATTAGGATATATTGCTAAAAAATCAAC
C.haemo_KFSHRC_CH1_61	C.haemolyticum	TTTGAGGTTCATCTATTATTCTAAATCCTTCATCAA
C.haemo_KFSHRC_CH1_62	C.haemolyticum	GATAAATATAAATTTGTAAAAGTTGAGGTCTTAAGT
C.haemo_KFSHRC_CH1_63	C.haemolyticum	ATCTTACTTAGCCCACAAGACATAAAAAGTAGTAAAA
C.haemo_KFSHRC_CH1_64	C.haemolyticum	AACGCAATTAATCTTCTACTTTTTAAAGCACTATTTA
C.haemo_KFSHRC_CH1_65	C.haemolyticum	TTAATACGTCAAGCATTACCGAACAGGAACGATTTGT
C.haemo_KFSHRC_CH1_66	C.haemolyticum	AGGAAATATGATAGACATAGGATATATCTGTTTTGAA
C.haemo_KFSHRC_CH1_67	C.haemolyticum	CTTTTAGTCCTAAGTCAATCCCAATTCCCTCGTTTGT
C.haemo_KFSHRC_CH1_68	C.haemolyticum	GAAAATACATAAAGAGTTGAATTTAGATAATGCTGAAGA
C.haemo_KFSHRC_CH1_69	C.haemolyticum	GGGAAGATGTAGATTATATAATCGAAAAATACAAA
C.haemo_KFSHRC_CH1_70	C.haemolyticum	TTTAATAAACCTGAAATATATATATCTCAGGAAAAG
C.haemo_KFSHRC_CH1_71	C.haemolyticum	GTAGAACAACTGGAAATATTAGAGGATTACACAACTAC
C.haemo_KFSHRC_CH1_72	C.haemolyticum	ACAATGTATTAAGCTTTTTCTATAATGAATTAATCG
C.haemo_KFSHRC_CH1_73	C.haemolyticum	ATGTGAGAATTAAAGGGTGTGCATTCCCTAGGGGT
C.haemo_KFSHRC_CH1_74	C.haemolyticum	TAGATTTGCACAAGTTGAAGGTTCAGCGTTTATAAC
C.haemo_KFSHRC_CH1_75	C.haemolyticum	AAGCTTCTCTAATTAGAGCATTAGCTTTATTTAATCT
C.haemo_KFSHRC_CH1_76	C.haemolyticum	GGGGTTAAAGGATAAAGTTATTTGTTTAAATAATCC
C.haemo_KFSHRC_CH1_77	C.haemolyticum	TTAATATAAATTTTATTAAGGAGGTGTAAAGATGTTTTC
C.haemo_KFSHRC_CH1_78	C.haemolyticum	TAATTATTTCTTTAGCTTCATTCTTTTTTGCTTTCGT
C.haemo_KFSHRC_CH1_79	C.haemolyticum	TTACCGACCAATTTGGCAGCATTTATAGCGTTAAGCTAA
C.haemo_KFSHRC_CH1_80	C.haemolyticum	TTGCATACGCTAGAAGTGTACGACGTAGCGAACGCA
C.haemo_KFSHRC_CH1_81	C.haemolyticum	AGAAAGATAAAAGTGATCATAAAATTTGTCTATGTTG
C.haemo_KFSHRC_CH1_82	C.haemolyticum	AAAGTCTTACAACTCCACACAACAAATACGTCACCTT
C.haemo_KFSHRC_CH1_83	C.haemolyticum	ATATCCTTCACTGAAATACATTCGCATTCATTTTCCCA
C.haemo_KFSHRC_CH1_84	C.haemolyticum	AAAAACATTACATAAATTATTCATCATCTTGTACAGA
C.haemo_KFSHRC_CH1_85	C.haemolyticum	ACAATAAATGAACTGATAAAAGCTGGATATATAGAAAA
C.haemo_KFSHRC_CH1_86	C.haemolyticum	TCCACTAGCCATATTTTGTGGTAAGAAAATACCTCCATT
C.haemo_KFSHRC_CH1_87	C.haemolyticum	TTAACCAATATCAAAAATCGAGAAGGTTTATTTATGTA
C.haemo_KFSHRC_CH1_88	C.haemolyticum	GGAATACAAAAGGGAGATAACAGTAAGATATTTTATGGG
C.haemo_KFSHRC_CH1_89	C.haemolyticum	CAAGTATATAACTTCTAAAAATTGATATTCTCCTTG
C.haemo_KFSHRC_CH1_90	C.haemolyticum	TTCCATATTCTTTAGTCTCCTTTTATGTAGTTTTTG
C.haemo_KFSHRC_CH1_91	C.haemolyticum	TATGTTGAATACAACTATATTTTTCTAGTAAATCTC
C.haemo_KFSHRC_CH1_92	C.haemolyticum	TTATCTTTGTAAGTTGATTCTATAAAATATTTACTCA
C.haemo_KFSHRC_CH1_93	C.haemolyticum	AATTTTAACTGGAATTACATTTAAGTATGTTGAAGC
C.haemo_KFSHRC_CH1_94	C.haemolyticum	TGATTTATGTCCTCTACATCTTGATAACTATTGCT
C.haemo_KFSHRC_CH1_95	C.haemolyticum	AAAAAAACGTTTCTTTAGCCAATGTTTTTCATTCCA
C.haemo_KFSHRC_CH1_96	C.haemolyticum	TGTAATTGAAATTCGTCCAGTTGCTGTGAAGTATGA
C.haemo_KFSHRC_CH1_97	C.haemolyticum	TTAAGCCTGATTTTTCCTAAGTTTTTATCAAAAAAAAAAA
C.haemo_KFSHRC_CH1_98	C.haemolyticum	AAAATAAGTAAAGAGGATTTAGAAGAAGCAATACC
C.haemo_KFSHRC_CH1_99	C.haemolyticum	TTGAACCAATTTTTAATATACCTAGAACGCTTCCAAA
C.haemo_KFSHRC_CH1_100	C.haemolyticum	CTACTAGTAAAAGTGCAAAAGATGCAGCAGATGCATT
C.haemo_KFSHRC_CH1_101	C.haemolyticum	AAGTTACACACAAATTAGAATATGCAGTTATAAAGT
C.haemo_KFSHRC_CH1_102	C.haemolyticum	TGTGCTAAATACCCGTCTTAGTACTCTTTACTTGAACAT
C.haemo_KFSHRC_CH1_103	C.haemolyticum	TCTAATACTCTAAGTAGTGCACCTTGTGCCTCTTCCGT
C.haemo_KFSHRC_CH1_104	C.haemolyticum	TGTTAATACCTGTCCTAGTACCCCTTTACTTGAACATGG
C.haemo_KFSHRC_CH1_105	C.haemolyticum	TTTTTTAAGATCTACAGTAGCTTTTTTAGTTGGTTT
C.haemo_KFSHRC_CH1_106	C.haemolyticum	ATGGACGTTCAAAGTCGCTCAAGTCATCACAAGAGT
C.haemo_KFSHRC_CH1_107	C.haemolyticum	CTTGTTTTTTAGGATACTAGACATAAAAAAAAACCTAG
C.haemo_KFSHRC_CH1_108	C.haemolyticum	TGTTTCTAATAATGTAAATAACGTAGATAATAATTTA
C.haemo_KFSHRC_CH1_109	C.haemolyticum	AAAAAACGTCTAATAATTTTCAATTTGCTATTAAAAAA
C.haemo_KFSHRC_CH1_110	C.haemolyticum	TCTTATAATTCTTTTATCTAATTTTGCCTGTTGA
C.haemo_KFSHRC_CH1_111	C.haemolyticum	TGAAGCGACTAAAAATGACTTTTATCAAACACC
C.haemo_KFSHRC_CH1_112	C.haemolyticum	GGAATATAAACCTGTATTCTCTTTCCTCTAATGCTT
C.haemo_KFSHRC_CH1_113	C.haemolyticum	TATCAGCTTCATTACTATATAAAAATGATAAATTTG
C.haemo_KFSHRC_CH1_114	C.haemolyticum	TGCAAAACAACCTAAAAACAATTATCGATTGT
C.haemo_KFSHRC_CH1_115	C.haemolyticum	AAGAAAAAAGTTAGTATTAAAATATCTAACTACT
C.haemo_KFSHRC_CH1_116	C.haemolyticum	TAAGATTCCATAATTGAAATGATATTATTACGCTT
C.haemo_KFSHRC_CH1_117	C.haemolyticum	GTCAAGTATCATGGCAATTGTGATACTTTAAATCA
C.haemo_KFSHRC_CH1_118	C.haemolyticum	ACTTGTATTATATCTATACATAAGAATATAATTTTCT
C.haemo_KFSHRC_CH1_119	C.haemolyticum	TTTAATCCTGTTACTTTCTCTAGCATCTCTCCGAAT
C.haemo_KFSHRC_CH1_120	C.haemolyticum	TAAAACTGCATTGTTAGAACTTTTAAACCATGATAC
C.haemo_KFSHRC_CH1_121	C.haemolyticum	TTTCCAAGAAAAATTTAAGGTGTATGCTCCTAACAT
C.haemo_KFSHRC_CH1_122	C.haemolyticum	GGAAAATTCACAACAATTGACAGAGAAACTATAAG
C.haemo_KFSHRC_CH1_123	C.haemolyticum	GGACTTCCAGCGCAATATTATCAGGCTCAAAAAAA
C.haemo_KFSHRC_CH1_124	C.haemolyticum	TTTCATAGCACTTCTAATAGTCCCTTCTGCTACCCCGTACATTTC
C.haemo_KFSHRC_CH1_125	C.haemolyticum	CCGTTATCCCATGGAAGATGTCCGTTTTTTAATAGA
C.haemo_KFSHRC_CH1_126	C.haemolyticum	TTATTTCTTCTATCTGTATGTATTTTGCCAAGGC
C.haemo_KFSHRC_CH1_127	C.haemolyticum	TAATGGCTTTAGTTGCTGGTGGTATTGCCCTTTACA
C.haemo_KFSHRC_CH1_128	C.haemolyticum	GAAAAGGTTTATTAAGTTTAAAAAGAAAGTAGAAAA
C.haemo_KFSHRC_CH1_129	C.haemolyticum	TTTCATAACCTAACACTATATCTTCCGTTTCATTT
C.haemo_KFSHRC_CH1_130	C.haemolyticum	GATTTACCGAAAAATTTTAAGAAATACTATGATAAAA
C.haemo_KFSHRC_CH1_131	C.haemolyticum	TTCTACAGATGCTGCATTATTTATAATTTTATTATA
C.haemo_KFSHRC_CH1_132	C.haemolyticum	ATTAATCCTCCCCCTTCTTAGATTGCTTATATAAT
C.haemo_KFSHRC_CH1_133	C.haemolyticum	TAACTAACTATATTCCCATTATTCATTGCAGTTAAC
C.haemo_KFSHRC_CH1_134	C.haemolyticum	TTAGACTATTGCAGATATAGATACAACAACGCAAG
C.haemo_KFSHRC_CH1_135	C.haemolyticum	AGTAAAAAAAAATGCATCAAATGTTTATTACTTGCC
C.haemo_KFSHRC_CH1_136	C.haemolyticum	GGAATTAAAGATTTAACAATAAAGTTTTCACCAG
C.haemo_KFSHRC_CH1_137	C.haemolyticum	AATATCTAAAGATGAATTAGGAGATATAGTAGAAA
C.haemo_KFSHRC_CH1_138	C.haemolyticum	TTTGACTGCGACAGAGTGTAAAAGTCTAGGGCTTTG
C.haemo_KFSHRC_CH1_139	C.haemolyticum	GAAGACCAGGCCATGACTTCCTTTAACGACATTTT
C.haemo_KFSHRC_CH1_140	C.haemolyticum	GCACCCTGTAAAGTTTCTTTGTGGTTTTTAGGAAT
C.haemo_KFSHRC_CH1_141	C.haemolyticum	TAGTTGTAGTTAAAGACAATACAAAAGAATATAC
C.haemo_KFSHRC_CH1_142	C.haemolyticum	GAAGAAGCAAGACTTTATTGGGATAGGGCATCAAA
C.haemo_KFSHRC_CH1_143	C.haemolyticum	GAAAACAGTCCTTTATACAACTCTAATTTATCAGA
C.haemo_KFSHRC_CH1_144	C.haemolyticum	AGAGGTGGATAATTTTTATCTAACCTCTTTTTTTC
C.haemo_KFSHRC_CH1_145	C.haemolyticum	AATTATAGAAAAAACAGGATTAAGTACAGTATTTGA
C.haemo_KFSHRC_CH1_146	C.haemolyticum	GGTAAATTCTACAATCATTTCCTTGACCTCTTATT
C.haemo_KFSHRC_CH1_147	C.haemolyticum	ATGTTTATACTTATTATCTTTACCACAACTAAGTAC
C.haemo_KFSHRC_CH1_148	C.haemolyticum	ATATAAAGGAATTTGACGAAAAATTTTCTTAAATA
C.haemo_KFSHRC_CH1_149	C.haemolyticum	AATACTTTAGGGGCTACACACGAAAAAACTATAGAAA
C.haemo_KFSHRC_CH1_150	C.haemolyticum	TATACAAAGGGTAAAAATATAACAGAAAAAATTGC
C.haemo_KFSHRC_CH1_151	C.haemolyticum	TGTTGTATTCATTAATTGTAAAAATCATTCAAAA
C.haemo_KFSHRC_CH1_152	C.haemolyticum	CTTGGTATCCATATACTCTATATCAGATTTATTGC
C.haemo_KFSHRC_CH1_153	C.haemolyticum	GATGGAATGGTATTTAATATAAATATGGGAGATGG
C.haemo_KFSHRC_CH1_154	C.haemolyticum	AATCTCTAGCAAATTCTAAAGCATATTGACCACTTG
C.haemo_KFSHRC_CH1_155	C.haemolyticum	TCTTAAAATAACGAATAATCTTACTTATAAAACCC
C.haemo_KFSHRC_CH1_156	C.haemolyticum	GGAAGTTATGACAACATCATATCATCACGATTCCT
C.haemo_KFSHRC_CH1_157	C.haemolyticum	CTGTTATATCTTTTAAGATTTAATAGATCTTCTAAT
C.haemo_KFSHRC_CH1_158	C.haemolyticum	TGGTGTCTAAGGACGCTTCATTTAGAGATAATGC
C.haemo_KFSHRC_CH1_159	C.haemolyticum	AAAATGTATTATGTGCGGTAAACCTACTCAATGGAA
C.haemo_KFSHRC_CH1_160	C.haemolyticum	GAGTGGGAAAAATATAGGAAGACCTTCAATAACTGT
C.haemo_KFSHRC_CH1_161	C.haemolyticum	TATTGCACCTAATTCACTGATGGCTTTAAGAAGTAT
C.haemo_KFSHRC_CH1_162	C.haemolyticum	ATTAGGAAATTATGTAGCCATTGACCACTTTAACAG
C.haemo_KFSHRC_CH1_163	C.haemolyticum	AAACTTTCAAACTCACCTTTGGACATCAATTGTGCT
C.haemo_KFSHRC_CH1_164	C.haemolyticum	ATTTTTTTACAGTAAAGTTTATTATGCCTGTTTTC
C.haemo_KFSHRC_CH1_165	C.haemolyticum	TATATACTCAATATACCGTCTTATATACAATAAC
C.haemo_KFSHRC_CH1_166	C.haemolyticum	AATGCTATCTCCACACTCCGAACATCCGAAGCATT
C.haemo_KFSHRC_CH1_167	C.haemolyticum	ATATTATGTATATAAGTTAATAGCAGAAGAAGTAA
C.haemo_KFSHRC_CH1_168	C.haemolyticum	AAAGAAGGTCAACGTTCTTTAGCCGAAGGAATGAGT
C.haemo_KFSHRC_CH1_169	C.haemolyticum	GTAGGTAGTCCTAATGCACCGTCACAATAACCTAGT
C.haemo_KFSHRC_CH1_170	C.haemolyticum	ATCTACCGAAAGATATGAAAGATTGTGTAGTGAAA
C.haemo_KFSHRC_CH1_171	C.haemolyticum	GAAGATATAGAGGAAGATTGTACCGATATAGAAAC
C.haemo_KFSHRC_CH1_172	C.haemolyticum	CTAAGACATTGTACAAACCTCAAAGACCAAAAAAAAA
C.haemo_KFSHRC_CH1_173	C.haemolyticum	TTATCAGCAGCAATAGTAGCAATGGCTACAGATAT
C.haemo_KFSHRC_CH1_174	C.haemolyticum	TAATATTGAATGTAAGGTTGTTATAGGATTGCCTAT
C.haemo_KFSHRC_CH1_175	C.haemolyticum	CTAAAGATATACAATACAAATGTTCTAAACATGGAC
C.haemo_KFSHRC_CH1_176	C.haemolyticum	GAGAATTTATAAAAATAAATAAACAGTTAAAAGCCGG
C.haemo_KFSHRC_CH1_177	C.haemolyticum	TATAGAATACTTTGAAACATTATTACAAAGTTACTACA
C.haemo_KFSHRC_CH1_178	C.haemolyticum	GATTTGAAAAAGGTGAAGGTAAATTATCTAATACATT
C.haemo_KFSHRC_CH1_179	C.haemolyticum	AATAAAACCTTATTAGAAATTTTAAAGAACATTCAATA
C.haemo_KFSHRC_CH1_180	C.haemolyticum	TTCTATTTCTAATTCTTCTCCAGAGTTCATAGTAAT
C.haemo_KFSHRC_CH1_181	C.haemolyticum	TTAGTACCATTTATATTTATAGTTAAATTTACATTAGC
C.haemo_KFSHRC_CH1_182	C.haemolyticum	TCCTGTAACAAAATCTATGTTAGATTTGGGACCACAA
C.haemo_KFSHRC_CH1_183	C.haemolyticum	GGTGCTTAAAATATCTCATCTAATAATACATGAGTTCTCAG
C.haemo_KFSHRC_CH1_184	C.haemolyticum	TTAATGAAAATGAACAGCTGCTTAGAGAATTAGAAGAT
C.haemo_KFSHRC_CH1_185	C.haemolyticum	GAATTTTTGTAAAGATAGATTATGTCCAATGTGTATT
C.haemo_KFSHRC_CH1_186	C.haemolyticum	AAATATCCCATTCTTTATCAAAAAAAATGGTGTCAACT
C.haemo_KFSHRC_CH1_187	C.haemolyticum	ATTTTCAACCACTTTAGTAGGCTCCGTTGGTGCCTG
C.haemo_KFSHRC_CH1_188	C.haemolyticum	TTATTGTTGCTATTGCATTTACTGTATTGTTTTTTAGA
C.haemo_KFSHRC_CH1_189	C.haemolyticum	ACAGACGTCTTGGATGATTTAATAGATGAAGATTAAA
C.haemo_KFSHRC_CH1_190	C.haemolyticum	AGAACCAATAAACTTAGCTAGAGTTGAATATGAGAT
C.haemo_KFSHRC_CH1_191	C.haemolyticum	TTAGTTACAATAAGCTTTATGACTTATATTATCAAGC
C.haemo_KFSHRC_CH1_192	C.haemolyticum	CTTGTTACACAATTCGTAATAGGGCAATATCACTAATGG
C.haemo_KFSHRC_CH1_193	C.haemolyticum	ACAAGTGACACAGGAATGAAAAAATACAATGAATCTA
C.haemo_KFSHRC_CH1_194	C.haemolyticum	CCGGCTTTTAACTGTTTATTTATTTTTATAAATTCTCGTTGA
C.haemo_KFSHRC_CH1_195	C.haemolyticum	GTCCATGTTTAGAACATTTGTATTGTATATCTTTAGGTTGT
C.haemo_KFSHRC_CH1_196	C.haemolyticum	ATAGGCAATCCTATAACAACCTTACATTCAATATTAGTTG
C.haemo_KFSHRC_CH1_197	C.haemolyticum	TATATCTGTAGCCATTGCTACTATTGCTGCTGATAAGTTG
C.haemo_KFSHRC_CH1_198	C.haemolyticum	TTTTTTGGTCTTTGAGGTTTGTACAATGTCTTAGGTTG
C.haemo_KFSHRC_CH1_199	C.haemolyticum	GTTTCTATATCGGTACAATCTTCCTCTATATCTTCGTTG
C.haemo_KFSHRC_CH1_200	C.haemolyticum	TTTTCACTACACAATCTTTCATATCTTTCGGTAGATGTT
C.haemo_KFSHRC_CH1_201	C.haemolyticum	TTTTTTAAGATCTACAGTAGCTTTTTTAGTTGGTTT
C.haemo_KFSHRC_CH1_202	C.haemolyticum	ATGGACGTTCAAAGTCGCTCAAGTCATCACAAGAGT
C.haemo_KFSHRC_CH1_203	C.haemolyticum	CTTGTTTTTTAGGATTACTAGACATAAAAAACCTAG
C.haemo_KFSHRC_CH1_204	C.haemolyticum	TGTTTCTAATAATGTAAATAACGTAGATAATAATTTA
C.haemo_KFSHRC_CH1_205	C.haemolyticum	TTTCCAAGAAAAATTTAAGGTGTATGCTCCTAACAT
C.haemo_KFSHRC_CH1_206	C.haemolyticum	GGAAAATTCACAACAATTGACAGAGAAACTATAAG
C.haemo_KFSHRC_CH1_207	C.haemolyticum	GGACTTCCAGCGCAATATTATCAGGCTCAAAAAAA
C.haemo_KFSHRC_CH1_208	C.haemolyticum	TTTCATAGCACTTCTAATAGTCCCTTCTGCTACCCCGTACATTTC
C.haemo_KFSHRC_CH1_209	C.haemolyticum	CCGTTATCCCATGGAAGATGTCCGTTTTTAATAGA
C.haemo_NCTC8350_1	C.haemolyticum	TAATAAAGCTAACTTGCAAACAACTTGTTTGAAAG
C.haemo_NCTC8350_2	C.haemolyticum	GAAAAGTTGTTACGAAATATTGTTGGGAAAACTACAA
C.haemo_NCTC8350_3	C.haemolyticum	AAAAAATGCAGAATTACAATCTAACTGGGGGGTAAT
C.haemo_NCTC8350_4	C.haemolyticum	AAAGATATTTGTAAAATCTTTAATGCGAATGAGGAT
C.haemo_NCTC8350_5	C.haemolyticum	TCTAAATCATAGTGATCCTAGATATACTTTAATCTATAT
C.haemo_NCTC8350_6	C.haemolyticum	TTAAAAATAGTAAATCTACAATAACCAATACCTCTAG
C.haemo_NCTC8350_7	C.haemolyticum	AAATATAGACACTAGTAATGGACAAATTAAAACTAAA
C.haemo_NCTC8350_8	C.haemolyticum	GTTGTTCTTTTAAAGTCTTGCATATCAACATTTTAA
C.haemo_NCTC8350_9	C.haemolyticum	TTATACGTTCTTCATCTGATAAATTAGAGTTGTATAA
C.haemo_NCTC8350_10	C.haemolyticum	CTATTTCTTTACTATAAATATATGTAATTATTGTGTAAT
C.haemo_NCTC8350_11	C.haemolyticum	AAAGATATTAAAAAATTAATAGGTGCTAGACATATAA
C.haemo_NCTC8350_12	C.haemolyticum	AAACACTGTAGAATCTTCTACATTTTCTATAAATTCTT
C.haemo_NCTC8350_13	C.haemolyticum	GTATAGAGAAATTGACGGGTTGCTAGTATTTAAATTAGA
C.haemo_NCTC8350_14	C.haemolyticum	ATTTCCGTACATAAATAAACCTTCTCGATTTTTTATAT
C.haemo_NCTC8350_15	C.haemolyticum	GTAAGTGAACTTATTACAGTACAAGAAATAAAAA
C.haemo_NCTC8350_16	C.haemolyticum	TTATTTTTATTTTCAACCACTTTAGGCTCTGTTGATGT
C.haemo_NCTC8350_17	C.haemolyticum	TCGAGCCACTTCCCATAGATGAAATTGGACTATACT
C.haemo_NCTC8350_18	C.haemolyticum	TATCATCTATATTTATATTATCATTAGCATTATTTAGT
C.haemo_NCTC8350_19	C.haemolyticum	AAAATAGCAGAAGAAGAAGGACTAGACTAAATTTTA
C.haemo_NCTC8350_20	C.haemolyticum	AGTACGCCAGCCATCTTGAGCACCACGGTTTTTATC
C.haemo_NCTC8350_21	C.haemolyticum	ATTGTTTGCTTAGATAAACTCTTTCATCTTCTAAGAAG
C.haemo_NCTC8350_22	C.haemolyticum	GGGTTTGGGTTATTGCAATTATAGTTATAATGTTTATT
C.haemo_NCTC8350_23	C.haemolyticum	ATTAACTACATTTCCCATAGTGTTATTTATAAGTGG
C.haemo_NCTC8350_24	C.haemolyticum	GTTATTTTTTAGTACAAATTCCAAGGAGGTTTTATTA
C.haemo_NCTC8350_25	C.haemolyticum	AAATTGTCCAGACCCTTTTCGGCATCATATCTCAAA
C.haemo_NCTC8350_26	C.haemolyticum	ATTAGAAAACAGTTTTGAAAGTTTTATTATAGAATA
C.haemo_NCTC8350_27	C.haemolyticum	TTTTATTGGGATTTGGGAGCATGCAAAAATAAGATC
C.haemo_NCTC8350_28	C.haemolyticum	CCTTCTAATATTTTTTGGATTTTTAAAATAATTTCAA
C.haemo_NCTC8350_29	C.haemolyticum	GCAAATATACTCTCAATTAAAGGTGCTACCTTAGCA
C.haemo_NCTC8350_30	C.haemolyticum	TAATTTCAAATGCTAATTTTTGTTTTTCTTTAAAGG
C.haemo_NCTC8350_31	C.haemolyticum	AGATATGGATAGACTTGTTGAAGCATATTTATCCGAA
C.haemo_NCTC8350_32	C.haemolyticum	TTAGAATCTAAATCTAATTTTAAGGATATTCTTAC
C.haemo_NCTC8350_33	C.haemolyticum	AATATATTGTCTATATTCTTTTTTATTTTATATAAA
C.haemo_NCTC8350_34	C.haemolyticum	GTTAGTAGAATTATTTCTCTAGCATTACTGCCGACG
C.haemo_NCTC8350_35	C.haemolyticum	TCATTTCCACCACTTATCTGTTTTGAGTTTTTTA
C.haemo_NCTC8350_36	C.haemolyticum	AACTATGAGCAGATTTCAGCCATTAGGAAAAAATAG
C.haemo_NCTC8350_37	C.haemolyticum	ACAACGGAAATATTTTCCCAGCACCCTTAAAAAC
C.haemo_NCTC8350_38	C.haemolyticum	TCCGTATAAATACCGTTTATCTTACCTTCGTAAAT
C.novyi_150557_1	C.novyi	CTTCACCCTTACCCCCAGCATAAGCAATATTTT
C.novyi_150557_2	C.novyi	GAAGATGAATTTATAGTTTACAGGTATGATAGAAAA
C.novyi_150557_3	C.novyi	CCTCACACTGTTATAACTTTGTATAACTTATTTAT
C.novyi_150557_4	C.novyi	TTTTACTTGATACAGGATACATCGTATAATCCGG
C.novyi_150557_5	C.novyi	TTGAAACCTAAAAATTATGAAGCTCCAGTTAAAA
C.novyi_150557_6	C.novyi	ATAATTGAGCTTCCTTGTTTATAGTTTTTTCCATG
C.novyi_150557_7	C.novyi	CTTTTAAAAATTTTGGTATCTGTTTGCTCTGCTGGC
C.novyi_150557_8	C.novyi	AGATGGAGTAACAATAGTTTCTTTTCCTACAAAATA
C.novyi_150557_9	C.novyi	TATATTATTCCTCCTTTAATTAAAGAAAATATTCA
C.novyi_150557_10	C.novyi	CTATCTTTATCTATCTCTTTCTCTTTCTCTAACTCT
C.novyi_150557_11	C.novyi	GTATCTGTTATCTTTTTTCTTATATTAATTTTA
C.novyi_150557_12	C.novyi	TTTTGGTTACCTCCACTATTTTCTTTATATCTAAT
C.novyi_150557_13	C.novyi	AAACTTAAACAAAATGATTGAATGTGAAGAAGAAAT
C.novyi_150557_14	C.novyi	TTTATACGAGATCTTGTATATGGAATTTTGTAACTT
C.novyi_150557_15	C.novyi	GTAAAACTTTTTACCAACATCAAATATCCACTTTCA
C.novyi_150557_16	C.novyi	ATTTCATATGTTTCCCCATAATCAGCTAAGACTTT
C.novyi_150557_17	C.novyi	CTAAAGTATATATTAACATCTCTATCGTTAAAATT
C.novyi_150557_18	C.novyi	AATCTTTTGAATTATTGAATATAAACCCTAGATCATC
C.novyi_150557_19	C.novyi	CAGCCACACGATAATAACTTTTTAAATCTAAGTCC
C.novyi_150557_20	C.novyi	TCGGCAGTAATGCTAGAGAAATAATTCTACTAACTG
C.novyi_150557_21	C.novyi	CAAAATGACAGTCTTATAGCATTATTTATTGGAATTAT
C.novyi_150557_22	C.novyi	AATTAACTATTAGACAAATTAAATTCGTAAACAA
C.novyi_150557_23	C.novyi	TTCCTGCTGTTGTTGTAGTTTGCTGGCATCTTGC
C.novyi_150557_24	C.novyi	AACTTTTATTAAGTAAATTACATGTTACACTTTAC
C.novyi_150557_25	C.novyi	TTTAATAGAAGGAGTGATTAAATGAGGTTATACA
C.novyi_150557_26	C.novyi	ATTTCCTCTAATGCGTTTTTAAATGTAGAATTTAT
C.novyi_150557_27	C.novyi	GTGTTAAAAACAATTTTATCTTCATCTATTACAA
C.novyi_150557_28	C.novyi	CACTTTGAATATGAGCAAGGTTCTCATGATGCTGTTG
C.novyi_150557_29	C.novyi	TTCACTTTCACAAATTTCACCTCTGTTCATATTTCT
C.novyi_150557_30	C.novyi	CCGGTTCCAGATTTAAAATCAATTGAACCTAGTTTAA
C.novyi_150557_31	C.novyi	CGTTATCACCACTCCTTATATTAGTTTATCCATATAT
C.novyi_150557_32	C.novyi	ATATACTATGTGGAATAGAGGAGATGTTGTATTAA
C.novyi_150557_33	C.novyi	GAAGCAGCACAATATTTCTATGATGGTTTCTTAGGTT
C.novyi_150557_34	C.novyi	TATCTAAAAAATAGATACACTCACTATGCATATCTTT
C.novyi_150557_35	C.novyi	CTAGTTTGTATTACTTTAAGTCTGTTTATAGCAC
C.novyi_150557_36	C.novyi	AATTTATAATTATCATTTAGAACTGTTGTAATAATA
C.novyi_150557_37	C.novyi	GAAGAAATAAGTTTAGATGATAAAAAGCTTTTAGAA
C.novyi_150557_38	C.novyi	CTTTTAGTTTCTACATTGTCAATACTACTTTCCCAA
C.novyi_150557_39	C.novyi	AGTTTTTTTGCTTTGTTTTCTATAATTTTATCCTG
C.novyi_150557_40	C.novyi	TAATAATACTGTGTAATTATATCTACTCCAGATTT
C.novyi_150557_41	C.novyi	TTTATTTCATTTGATATACATAAATTATTTATAGC
C.novyi_150557_42	C.novyi	ATTTGTAGGTAAAAATAAAAGAACTTCTCTAGTAAC
C.novyi_150557_43	C.novyi	AGTGATAATAAATGGCTTATATTTGTAAGCAATAA
C.novyi_150557_44	C.novyi	TAACCAGCAACAGTTGGTCTACTCTTATTAAGCAGGT
C.novyi_150557_45	C.novyi	TAAAGATACGAGGTTAAGAAAATATAAAGAAGCAT
C.novyi_150557_46	C.novyi	TACCAAACTTTATTTTTCTTTTTATCTGCTTTTAA
C.novyi_150557_47	C.novyi	ACGTATTGTTTTTGTTGTAAATCTCTCGCATCTGT
C.novyi_150557_48	C.novyi	TATTTAACTAACAACCTAACACATAAAAGTTAA
C.novyi_150557_49	C.novyi	CGTTTACGGCAAATAGAATCTATATATTCTAAAGAA
C.novyi_150557_50	C.novyi	GAAAAATATAGCTAATAGAATAGGTACTGTAAACA
C.novyi_150557_51	C.novyi	GTATTTTCTTTTATAGAATTAAGTAAATTACCAGCA
C.novyi_150557_52	C.novyi	AAATTTAAAATATAAGAAGGTAATCCCATTAGTTAT
C.novyi_150557_53	C.novyi	TATTTAAATGTACCACTAGAATTCACATCCCCTACAT
C.novyi_150557_54	C.novyi	CTAGCATTAGAGTTGTTTATTTTTATATCAAATATA
C.novyi_150557_55	C.novyi	TCTTATTCTCTAATAAATTAACTTTAGATTCTAT
C.novyi_150557_56	C.novyi	GCAGGTAATGTGTGTGGCAGTATATCTCCCTCTGC
C.novyi_150557_57	C.novyi	AGCAAAAACATGAGTATAAATAATGTATTTGATAGAA
C.novyi_150557_58	C.novyi	TATATTACTAATTCTTCTTCTATAGTAAAGCTATATT
C.novyi_150557_59	C.novyi	TATATTTTAAATTCATCACAATTACAGTTATAACATT
C.novyi_150557_60	C.novyi	ATATCTTACAGGTCCTAAAACCCTTCCAGTTTTTA
C.novyi_150557_61	C.novyi	TTATAACTTCCTTCTGTAACTAATTTATATTTTAAT
C.novyi_150557_62	C.novyi	TTTAATGCACCATTGGAACTGTTAACTGCTTTTTTA
C.novyi_150557_63	C.novyi	TATATAAAGCCTACCCTTCGTGGTGGGAAAAAAGTT
C.novyi_150557_64	C.novyi	TTATATGTTAATTCCATTTATACCTCCTAGAATTT
C.novyi_150557_65	C.novyi	AGGGTAATGGCTGGGTAGGTATAGGCTATCATTT
C.novyi_150557_66	C.novyi	TCTATTCTGGAAGGTATTTGTTCTCTATCTTCCTT
C.novyi_150557_67	C.novyi	TCTTGTTCACACATTATTTTTAGTAACCCTTTATC
C.novyi_150557_68	C.novyi	ATGTAATAAATATAAATAATAAATATAAATAACTAT
C.novyi_150557_69	C.novyi	AATTAGATGGTGTTTTAATCTCCATTTATTCGGTTCT
C.novyi_150557_70	C.novyi	GAATGAAATATATAATAAAATAGTAAAATAAAATATAA
C.novyi_150557_71	C.novyi	ATGTCCATTACTTCTATAACTGTTGAGGTTGGCTATCT
C.novyi_150557_72	C.novyi	TTTAGTACTTGCTGTCCAGCTACAAATCCAGTAGCAT
C.novyi_150557_73	C.novyi	AATGTTTCAGCTTGTACTTTTTTAGCGTTTAAAATTAA
C.novyi_150557_74	C.novyi	ATCCCAATCTAATTTAGAATCTTGGGACTGGTCTACGT
C.novyi_150557_75	C.novyi	TGGGAACACGTTTCATTTACATTTAGTATAGAAGGAG
C.novyi_150557_76	C.novyi	TAGTTAGCCCATTCACCTCTTGCTTTCTTTGCAGCAATACC
C.novyi_150557_77	C.novyi	CTTTCGGTTCTTGTATTTTAATTATGTTATCTTTTTTCT
C.novyi_150557_78	C.novyi	CAGATACAGACTTAGAAAAAGCTCCAACAGAAGAAG
C.novyi-A_4552_1	C.novyi	TGGAGGAGACAATAAAGCAATCGCAGAAGCGATTTT
C.novyi-A_4552_2	C.novyi	AATTGCCCAACCGTCAATAGTGGTATGCATTGACTG
C.novyi-A_4552_3	C.novyi	AAATAAATCTGATTTGTTTATACTTTCCATGAAG
C.novyi-A_4552_4	C.novyi	CTGAACAACAAAAGAATACTTTAATTGCAAAATACAA
C.novyi-A_4552_5	C.novyi	TTAAGGTAAAAGCTCCAGAAGACGGATATGTGCCTGG
C.novyi-A_4552_6	C.novyi	AAAAGAAGAAAAAGAACATATACAAGATGTTGAATT
C.novyi-A_4552_7	C.novyi	CAGAACCTTTTAGAAAAAATGTTCACAAAATTGT
C.novyi-A_4552_8	C.novyi	TTGTTGTACAACCGTTTAAGCAAGAAGAGTCTAAAAA
C.novyi-A_4552_9	C.novyi	TCCATATTTTTACCTAAATAATGAATTATTATTGA
C.novyi-A_4552_10	C.novyi	GAAACACAAAATATGGCAAGTGCAGTCGAACAAG
C.novyi-A_4552_11	C.novyi	TATATATAGATTACCATTGGTTGAATGGGGGATGAG
C.novyi-A_4552_12	C.novyi	TTTTCATCACCATCTATAACAAAAACAATATATTCT
C.novyi-A_4552_13	C.novyi	AAAATTTCACATTGAAGATAATAAAGTTATTTTTGA
C.novyi-A_4552_14	C.novyi	ATGGCAAAAAACAATTATCTTATTACAATATCAAAG
C.novyi-A_4552_15	C.novyi	AAAATATTTTGAGGAAACAAATACAAAAAGAAAGGA
C.novyi-A_4552_16	C.novyi	AAGGGTGTCGCTCAAAAAGTGGCACTCAAAGATAT
C.novyi-A_4552_17	C.novyi	AAAAGAAAATCAAGGTTTTAAAAATATATATAACTT
C.novyi-A_4552_18	C.novyi	AGAGAGTTTACAAGCATTTGTAGGGGTGCAAGAAGG
C.novyi-A_4552_19	C.novyi	ACTCTTTTTTTATTTTAAAATTTATCCTAAAAGTAT
C.novyi-A_4552_20	C.novyi	TTGTGTTGAGCATAGAATATATGGAGGAATAGAGCA
C.novyi-A_4552_21	C.novyi	ACACAAATTTATGGACAAAAGGATGCAGGTTTCGT
C.novyi-A_4552_22	C.novyi	ATGGCTCATATAAGCTAACAATTAGGGGGAATTAAAAA
C.novyi-A_4552_23	C.novyi	TTATTTTTGTATACCTAGAGGTGGTTCAAAAACTA
C.novyi-A_4552_24	C.novyi	TTAGCTTTTTGCATTATGGAAGCAGGAGTTCTTTC
C.novyi-A_4552_25	C.novyi	AAAAAGAAGATAAAAGAGTATTATTATATATGGCA
C.novyi-A_4552_26	C.novyi	TTAATTGAAGATTCTAATAATTCTACTTTGGTTTTAA
C.novyi-A_4552_27	C.novyi	TGGGGAACGTTATTCACATTAATCTTATTCATAAAT
C.novyi-A_4552_28	C.novyi	AAACTTTAATAAAGGGACTTTATGTGAATTATATGC
C.novyi-A_4552_29	C.novyi	TCCATTTCCATAATTACATAGCAAATTGGATCTGGA
C.novyi-A_4552_30	C.novyi	GTGAAAGACATTGTATGTAAAAATGACACAGGAATTA
C.novyi-A_4552_31	C.novyi	TCGTATTGATTTTGTAATTCTTTTAATTTTTGCTC
C.novyi-A_4552_32	C.novyi	AAGCACACTATCATTTTTACTATATCGCCTTGAC
C.novyi-A_4552_33	C.novyi	TTATATATTTGTTGATCGTGATACTTTCTATACTG
C.novyi-A_4552_34	C.novyi	TCATTCAGTCTAAATAACTCTGTATAGTAATCATA
C.novyi-A_4552_35	C.novyi	TCTATATTCTCTCTATTACCACTATCAAATATGTCG
C.novyi-A_4552_36	C.novyi	TTTTTATATATGTATTTAATAATACATCACACTCCT
C.novyi-A_4552_37	C.novyi	GACTCAGCTCCAGAAGGAACAACAGATGTAGATTTA
C.novyi-A_4552_38	C.novyi	TCGTATGATAAAACCACTTTATTATACGCTATAT
C.novyi-A_4552_39	C.novyi	GGAGTTTAGTTTGTTAGATGAAGCTATAACGGGCGA
C.novyi-A_4552_40	C.novyi	TTATCTTCTAACATATATTTAGCTGTAAATTCGTCAT
C.novyi-A_4552_41	C.novyi	TTACTACCAATATCATCTGTTATTACAATAGGATTAA
C.novyi-A_4552_42	C.novyi	AATTATAGATAAAAAATCTGGTATATTAGTAGCAAA
C.novyi-A_4552_43	C.novyi	GTTACAACTATATATCGTTGTTTTGTGTTTTGTAAA
C.novyi-A_4552_44	C.novyi	TAAAAGCTTCATGCAATACTTTAGCACATTTATC
C.novyi-A_4552_45	C.novyi	TATTTCCTTGAAAGTTTTCTTTGTTCTCTTTTCAAT
C.novyi-A_4552_46	C.novyi	CATTAATCCTCCAATCTTTAAGAAACATACAATAAA
C.novyi-A_4552_47	C.novyi	AGGCTAAAAATGTGAGAATAGTTATTTTAGATATTC
C.novyi-A_4552_48	C.novyi	CAAAGAATATAGGCAAATAGATTTAATTTCTATTGC
C.novyi-A_4552_49	C.novyi	AATAAATGGAACTACTTATCCAGCAGTAAGTGGAAT
C.novyi-A_4552_50	C.novyi	TGTTATAACACCTAAAAATGGTAAAGCATTATATTG
C.novyi-A_4552_51	C.novyi	AAAGGTTGTAAGAATGGATTTAGAAAAGGATAGT
C.novyi-A_4552_52	C.novyi	TAGTAATCTTGCTCTCCTGTATCTGGATTAATAAC
C.novyi-A_4552_53	C.novyi	AAAACTCCTTCTCCAATACAGTAAGTTTTTCCTTCAT
C.novyi-A_4552_54	C.novyi	TCGTATTGATTTTGTAATTCTCTTAATTCTTGTTC
C.novyi-A_4552_55	C.novyi	TATATATTTGAATCTTTTTCTTTACTGCCAGGCTTG
C.novyi-A_4552_56	C.novyi	AATATTTTTATGTATCTATATAAAGTCATTCTGCTAAT
C.novyi-A_4552_57	C.novyi	TATCTTTCTTTTAATTAATCTATTCTTATGTTTGT
C.novyi-A_4552_58	C.novyi	CCAAAATACCCATCATTTGATGCCCTATCCCAATAA
C.novyi-A_4552_59	C.novyi	TTACAGCATTCATTTTCTATTGCATCGTTTAAAACT
C.novyi-A_4552_60	C.novyi	ATTCTAAGCACGTTTTTAATACCTTCCAATGGTATT
C.novyi-A_4552_61	C.novyi	TATAAAAAGCTCCACAAACTTCCTTTAATGGAGTT
C.novyi-A_4552_62	C.novyi	GGCAGATGAAATGGGAATGCTTGATATTTTTGAAT
C.novyi-A_4552_63	C.novyi	GTGAAGATAATAAAGAACAAATAAAACTAGCAT
C.novyi-A_4552_64	C.novyi	AATAGATCTGTTTGAAGATACTTAAAGAAAGATGTA
C.novyi-A_4552_65	C.novyi	TTTGTCCAAAATCCAAATAATCCCCGACGTCTGCAAATTTACATAT
C.novyi-A_4552_66	C.novyi	GCAAACCAAGGAGGTGAACGAATGAATAAATATCAAATTTACATTC
C.novyi-A_4552_67	C.novyi	AGAACGGTGATTGAATTTATAAAAATAAGATTTGACT
C.novyi-A_4552_68	C.novyi	AAAAGAGATGTGAGTGTAAAAATAACTATTCAAACAA
C.novyi-A_4552_69	C.novyi	CCAAATAATCTACACTCAATGCAACAGTTAATATATC
C.novyi-A_4552_70	C.novyi	AAGAACCTAATGGCGGAGGTGGAACTATTATCGCATT
C.novyi-A_4552_71	C.novyi	TATGAATATTCAATTGAATTTAGTAAATTACTAATA
C.novyi-A_4552_72	C.novyi	TTTAGCCTTTTCGAGTTCTTGCATTTCGTCGTCTTTGA
C.novyi-A_4552_73	C.novyi	TCTACTTTTTTTAATTCTTCATACTTCAAAATTCTA
C.novyi-A_4552_74	C.novyi	GATAGTGTGGCTCGTACTATGCTTAAAGGTGCATTTT
C.novyi-A_4552_75	C.novyi	TATTTCGTATTTCAAATCGTATATTTCATTTTCTT
C.novyi-A_4552_76	C.novyi	GAAAGTAATAAAACAAGCAGGAACAAGTAAGGTTTAT
C.novyi-A_4552_77	C.novyi	ATTTATAAAATTCATTTTTCTTCTGTATCTTTTCTTAT
C.novyi-A_4552_78	C.novyi	AGATAACTATATAGACTATATGGATATTCATATAC
C.novyi-A_4552_79	C.novyi	TCTGATGTTTAATTATTATAGTCGTTTTTTACTAAA
C.novyi-A_4552_80	C.novyi	TGGATAACTGTAATATAGGTATTAGTTATACCTTG
C.novyi-A_4552_81	C.novyi	AGTGCTTTAGTATTCTTCGCGCTCGATGTTATGTCA
C.novyi-A_4552_82	C.novyi	TCTGTATCTACATCTATTTCACTCACTGTTAAATTG
C.novyi-A_4552_83	C.novyi	CAGTTTTGCTGAAACAACAATAGAAAATGCTAAGAAT
C.novyi-A_4552_84	C.novyi	TTTCTACTAATAGGTGTACCGTTTAAGATTAACTTA
C.novyi-A_4552_85	C.novyi	AGAGAATAGAGTCCTCTATTTGGAAGAGGATATAA
C.novyi-A_4552_86	C.novyi	TATGGAAAACCTGTATATTACTGTCGTGGTTGGAT
C.novyi-A_4552_87	C.novyi	GTTCTGTTAAGCAAATAGTTAATCATAGTAAAACTG
C.novyi-A_4552_88	C.novyi	GGCTGAGTGTCACAATGCTACCTTGTACAGTATAC
C.novyi-A_4552_89	C.novyi	AAAGCCAAATGACGGTCAAGAAGTATTGTTGACCTT
C.novyi-A_4552_90	C.novyi	TTTAATGATTATCCACAAAGAGAATATAGTCAAGA
C.novyi-A_4552_91	C.novyi	ATTAATATTTATAGTATCAATAGGATTAACAGGGAAA
C.novyi-A_4552_92	C.novyi	AAAGAAAGAAAAAGATTATAATACTTATAGAAAAAT
C.novyi-A_4552_93	C.novyi	CATACTATAATACATACTTATAATATCTTTATTCTA
C.novyi-A_4552_94	C.novyi	GATGTAGGTGCTTGGAATATTTCATCTAACAATACA
C.novyi-A_4552_95	C.novyi	TTTTTATAATTTAATTGATATTTTACAACATTATC
C.novyi-A_4552_96	C.novyi	GATCAACATATTGTATTTATGCGTTGTACACAAG
C.novyi-A_4552_97	C.novyi	CGTAAAAAGACACGCCTTGATAACTAAATATCAAAT
C.novyi-A_4552_98	C.novyi	GTGCCAAAATGTGGAGTTTGATGAAGGAACGGAGGATA
C.novyi-A_4552_99	C.novyi	AGATATTATTAGATAAAATACAATATTTAAAAAATG
C.novyi-A_4552_100	C.novyi	TCTATGGACAAAGCAAATATAATAAAGATTATTATTT
C.novyi-A_4552_101	C.novyi	ACTTTATGGACAATTCCTCAAAAGAGGAAATTTGCG
C.novyi-A_4552_102	C.novyi	TTAAATTCTTTTATTTCATCTAATTCTTGTAATGCAT
C.novyi-A_4552_103	C.novyi	CGGGTACAACTGTTGAGGAAAGAATGATAGCTTTAGG
C.novyi-A_4552_104	C.novyi	TAACAAACCATATGGTGGAGAATTAAAAATAATGAT
C.novyi-A_4552_105	C.novyi	TCTACATATGGAGATTTTTTACCTAACTTATTAGG
C.novyi-A_4552_106	C.novyi	CAAACCTACACAAGTGGCGAAGATACAAAAATACTT
C.novyi-A_4552_107	C.novyi	TGTTATGTGACAGTTTTAAATTCCCTAATGGACTAT
C.novyi-A_4552_108	C.novyi	GAAGAATGGATAGCCGAAATAACTGATACAGATAG
C.novyi-A_4552_109	C.novyi	CTTTTTTAATTGGCAGTTACGTTCATGCTTGGAG
C.novyi-A_4552_110	C.novyi	CCTTGTATTTATTAATTATAGCCATTTGAGATTCTG
C.novyi-A_4552_111	C.novyi	GAAAATATATTTGGATACAATACACAATACGGATATA
C.novyi-A_4552_112	C.novyi	TTGGTAATGCATGGTGATATACTTATAACTGTACTAA
C.novyi-A_4552_113	C.novyi	TCATTATACTCTTTACATGACTTAATCGTATACTTG
C.novyi-A_4552_114	C.novyi	CGAAAAGTATCTTGTACAATCATTTAAGAATAATAA
C.novyi-A_4552_115	C.novyi	CAACCCCAGCAAACATTGTAATCATAAAACAACCAGA
C.novyi-A_4552_116	C.novyi	AGGGTAGACCAGATAATGCTATAGGTGCGCATTGCAA
C.novyi-A_4552_117	C.novyi	CAACGAACACTAGTTGAACAAAACTAGTGTTAATATA
C.novyi-A_4552_118	C.novyi	GCGTTTTAAGGGGCTGGACAATGCTGAAAAGATAAA
C.novyi-A_4552_119	C.novyi	TTTTAGGGGAATACCCCGCCTTTATAGCTGCTTTTG
C.novyi-A_4552_120	C.novyi	TGATACATGAGTTTGCATTTGAATTTATGATAAAGG
C.novyi-A_4552_121	C.novyi	CTCCAATAGGTTTATGCATATCATGTTGCCATAATAA
C.novyi-A_4552_122	C.novyi	AGTAACAATGATGTCAATTTTAGGTACAGTTTTATTTA
C.novyi-A_4552_123	C.novyi	AACTTCATCTGTCCCAATTTCAATTGGTACATAATT
C.novyi-A_4552_124	C.novyi	AGTTAGAAACATTAAGAAACTTTGTTAATAGAGCAA
C.novyi-A_4552_125	C.novyi	TTCCAACAGGAAATTGTAAAGAATTATTAATTTTAAC
C.novyi-A_4552_126	C.novyi	GTGCAATTGGATTATTTGTTATAGTTTCAATTCTAAT
C.novyi-B_NCTC9691_1	C.novyi	CCAATGTTTTTTGAAGGTATTGTTGCTGGCAAAAAA
C.novyi-B_NCTC9691_2	C.novyi	TCTATAGCATCTAAAGACTTGTTTTGATTAAATTTA
C.novyi-B_NCTC9691_3	C.novyi	ACTGAATCTGCCCAGACTTCTTTATTCCAATCTAT
C.novyi-B_NCTC9691_4	C.novyi	TTTGAGTTAATCGATGTATCGGAAATTTTACTATGT
C.novyi-B_NCTC9691_5	C.novyi	ATGCAATCTACTCCAAATTCATCTAAATCAGTTAAA
C.novyi-B_NCTC9691_6	C.novyi	ATACAGACGATCTAGTATTAGATATTCCAGTTGCTGA
C.novyi-B_NCTC9691_7	C.novyi	CTGTTAGGTTGCCAATTTCCTATGATGTCTTTTGCT
C.novyi-B_NCTC9691_8	C.novyi	AATAAAAAAAGCTGGGGATTGAACCCCAGTTTAA
C.novyi-B_NCTC9691_9	C.novyi	AGAAAATGAAAAAATAGACGCACAAAGAGTAAAA
C.novyi-B_NCTC9691_10	C.novyi	TAATGATTACCGTATTCTTCTTTAAGTTCGGATAAA
C.novyi-B_NCTC9691_11	C.novyi	GGATGAAAGGCAGAGATTTAGAGTCTATGTCTGA
C.novyi-B_NCTC9691_12	C.novyi	TTAGAAAGAAATACTGCTGAGTGGAATATTTTAAAT
C.novyi-B_NCTC9691_13	C.novyi	AGTTCGCGGATTGTGCAACTATAATTGGGACTTTAA
C.novyi-B_NCTC9691_14	C.novyi	GCGAGACGGCAACCCCTAATGATTATGATAACAACGG
C.novyi-B_NCTC9691_15	C.novyi	ACTTTTTTATTAATTATTTGTTCTTCTGGATAACCT
C.novyi-B_NCTC9691_16	C.novyi	ATAATGCATACATGTGCTAATTTAAGTTTACATT
C.novyi-B_NCTC9691_17	C.novyi	TAAATTTTACCTCCTTTGTGTCCTTAAACATATAA
C.novyi-B_NCTC9691_18	C.novyi	TTCAACTCTTTTAGCTTACTAAGCATTTCTAAAAC
C.novyi-B_NCTC9691_19	C.novyi	GCATCAATATTTTTTTCATAACCTTCTTGAAAACATT
C.novyi-B_NCTC9691_20	C.novyi	GCTTGTTGAGTAGATTTAAAAGAATCTAAAACTTT
C.novyi-B_NCTC9691_21	C.novyi	AGTGATAATAAATGGCTTATATTTGTAAGCAATAAA
C.novyi-B_NCTC9691_22	C.novyi	TTCGTTTCATAAACCATATGTCTAAATTTAATTT
C.novyi-B_NCTC9691_23	C.novyi	ACATAAGTGTTTCTTAATCTTTTTTTAACTTCATC
C.novyi-B_NCTC9691_24	C.novyi	GTTTTAAATCTTTCAGGATCTGCATTGTTTTCGGAT
C.novyi-B_NCTC9691_25	C.novyi	TTATTTGTATGATTGTTGGCAAAAGCTAAAATAT
C.novyi-B_NCTC9691_26	C.novyi	CATCTCCTCGATAGAGAAAGGTATACGAACTATAAC
C.novyi-B_NCTC9691_27	C.novyi	TCTACATATAAGCTTTTAAACCATTCTCTTACAT
C.novyi-B_NCTC9691_28	C.novyi	TTGCTTGGTCTTCTGAATTGGCAATAATATCAATGT
C.novyi-B_NCTC9691_29	C.novyi	AATTGATATTTATTTCTGATAGCCTGGGCATCTAT
C.novyi-B_NCTC9691_30	C.novyi	CTAATGGTGGGGTCAGCTTAAATGGGTCACATAATG
C.novyi-B_NCTC9691_31	C.novyi	AACATTTCCGAGCCTTTTTGGCGTAAACGTGCTGGT
C.novyi-B_NCTC9691_32	C.novyi	TCATCTAGTGGAAAAAGGTTAGCTGAATGTATTGTA
C.novyi-B_NCTC9691_33	C.novyi	TTAATTTGCCTCCCTTCTCTTATATTTTATCGCTTT
C.novyi-B_NCTC9691_34	C.novyi	AATAAACTAATAACATCATTGTTATACCAATATTCTA
C.novyi-B_NCTC9691_35	C.novyi	GTTACACAAGAAGTTTTAAACGTTCTTAAACGCTTCC
C.novyi-B_NCTC9691_36	C.novyi	GTATCAGTTATAACCAATTCGTTTTTAAAAATTTG
C.novyi-B_NCTC9691_37	C.novyi	TAGTACGACCTGCTTCCCTTGCTGCATTAGTTAAAT
C.novyi-B_NCTC9691_38	C.novyi	TCTATATTCTTGTTAACTTGAATAGCTAACATTGAA
C.novyi-B_NCTC9691_39	C.novyi	ACGTATACAAGCTATTGATGATGAATTAAAAAAAC
C.novyi-B_NCTC9691_40	C.novyi	TCAAAAACAATACTTAATCCGGATTTTTCTATAAT
C.novyi-B_NCTC9691_41	C.novyi	AATATATTGTCTATATTCTTTTTTATTTTATATAAA
C.novyi-B_NCTC9691_42	C.novyi	GTTAGTAGAATTATTTCTCTAGCATTACTGCCGACG
C.novyi-B_NCTC9691_43	C.novyi	TCAGTTCTGTAGACTTTTATATTTCTTGATTGTAAC
C.novyi-B_NCTC9691_44	C.novyi	TTTTTATTCTGCATTCTTTTTCTTCCCAAACACT
C.novyi-B_NCTC9691_45	C.novyi	ACAACCGAAATATTTTCCCAGCACCCTTAAAAAC
C.novyi-B_NCTC9691_46	C.novyi	AGTTTTTGTTCAAGTTGTGTCTAAAAAAAGAATA
C.novyi-B_NCTC9691_47	C.novyi	CCTAAGTTAGTACCATCATAATCCTTTAATACATA
C.novyi-B_NCTC9691_48	C.novyi	TAACAACATCAGGTATTAATACTTTAAATGCTCCATC
C.novyi-B_NCTC9691_49	C.novyi	TAGGAATTTAATTTGTTTCCTTAATGCTATTAGCCA
C.novyi-B_NCTC9691_50	C.novyi	TCTTTATGATACATTAACAAGAAAACACGTACCCTT
C.novyi-B_NCTC9691_51	C.novyi	ATCACAGATTCCACAAGGTTCTGCAATTACTGGGCT
C.novyi-B_NCTC9691_52	C.novyi	ATAACTTCATTTAATCACTTCCTATACTCGTGGCTG
C.novyi-B_NCTC9691_53	C.novyi	CCTCTCTTAAATTCCAACGTATAGTGGCTTGTAA
C.novyi-B_NCTC9691_54	C.novyi	TTTGCTATGTAAAAATAACATGCAAGAGTTCGAAA
C.novyi-B_NCTC9691_55	C.novyi	TAAATAATCAATTTAAACTTAGCTTTCACCGAATTCA
C.novyi-B_NCTC9691_56	C.novyi	GTTTTTAGCCATTTTTCAGAAACATTAAATTCTTTAC
C.novyi-B_NCTC9691_57	C.novyi	TCCCCTCTATACTTAACAACATTATCTGCATTATAAG
C.novyi-B_NCTC9691_58	C.novyi	ATATTTTCTATTACATTTACTTTTTCGCCTTTGTAT
C.novyi-B_NCTC9691_59	C.novyi	CCTATAGCTCTTTAGTTTCTTCTAGTATATAGCTTG
C.novyi-B_NCTC9691_60	C.novyi	ACACAATATTTATTTTTAGGATTACCAGTTGTAGAATTA
C.novyi-B_NCTC9691_61	C.novyi	AAGAATGGGTTATTGCGCAACTAAAAAATATTAAGT
C.novyi-B_NCTC9691_62	C.novyi	AATTATATAGATAAGATTTTAAAATTAATAAATTATTA
C.novyi-B_NCTC9691_63	C.novyi	AAATAGCAAGACGGGTCAAGATCATAAAGTTTACGA
C.novyi-B_NCTC9691_64	C.novyi	ACCAAAAGCAAAGGTCCTATAGCTGCTACTACTCCAGC
C.novyi-B_NCTC9691_65	C.novyi	GGCCTTGTAAGACATCTTGATTTAATTTCTTTTCATAA
C.novyi-B_NCTC9691_66	C.novyi	TGAATTGTTGGAGAATAATTTAAAGCAGCTGGATAGCTT
C.novyi-B_NCTC9691_67	C.novyi	CCAACCAATACATGCGGGAATTTATTCATGTCTACTA
C.novyi-B_NCTC9691_68	C.novyi	TCTATAAAAGAAATAAAAGATAAATTAAACAATGAAA
C.novyi-B_NCTC9691_69	C.novyi	GAAGCAATCGAGGAAATGCAGCGCAGAGGCTTTAGA
C.novyi-B_NCTC9691_70	C.novyi	TTAATGGAAGGCTTTGTTTTTATATATTTTTGATTAAT
C.novyi-B_NCTC9691_71	C.novyi	ACTTATATTTTACGCAAAATATTGCATTAACTCAAAGAA
C.novyi-B_NCTC9691_72	C.novyi	TAAATCTTTATCTACTTTAGGAAAAGTAATATCT
C.novyi-B_NCTC9691_73	C.novyi	AAAATAATGGGAAAATTGGTTATGCTTCTTGTCAT
C.novyi-B_NCTC9691_74	C.novyi	TAAGAAAAAAGTTAGTATTAAAATATCTAACTACT
C.novyi-B_NCTC9691_75	C.novyi	ATAAGATTCCATAATTGAAATGATATTATTACGCTT
C.novyi-B_NCTC9691_76	C.novyi	GGTATACATGAAATGAATAAAGAAGTAATAGAAGA
C.novyi-B_NCTC9691_77	C.novyi	TGAAACAAAAGAAGAAGCTAATAAATGCATCAAA
sp77_CD_1	C.botu_CD	GCTTTGAAAGCTTGTCCCGAATAGCTTGTACACTTAT
sp77_CD_2	C.botu_CD	GAAACACAGTTTAAAAACAAATTTGGAAGTTGGAAT
sp77_CD_3	C.botu_CD	AGCTAAAAAGAATGGTGAATACCTTCCTGAAATTA
sp77_CD_4	C.botu_CD	GAATTAATAAAATTAATACAAGACAATACAATGGAA
sp77_CD_5	C.botu_CD	AAATTTGCCATATGCGGTCCCCAAAGTACCCATTTAC
sp77_CD_6	C.botu_CD	AAACCTACATGATGATATATGGAAAGTAGAGCTTAT
sp77_CD_7	C.botu_CD	AAGTAAGCTTTTCCAGTAACTCCCCTTACTTTTAAT
sp77_CD_8	C.botu_CD	TTAGTGCCATAGTTTGTACTCCAAATATCTAAAC
sp77_CD_9	C.botu_CD	ATAAAAATTTAAGATAAATTTAAGGGAAGACACTAAT
sp77_CD_10	C.botu_CD	TGAAGCAAGAAGAAAGAAGCGAATTTATAAAAGAGT
sp77_CD_11	C.botu_CD	TTTGCTTGTCTTTGTTTTTCTCTAACATACTCCTGT
sp77_CD_12	C.botu_CD	TCTATTAAAGATTTTAAAGCAAGATTTTCGCTTAT
sp77_CD_13	C.botu_CD	AGGTAAAGAACAAGACGATGAGGGATATTTTAGAGA
sp77_CD_14	C.botu_CD	TTTGTAACTGTAAAATCATTTAACTTTTTAATATCT
sp77_CD_15	C.botu_CD	TGTGATAGAGTAGCATTTAAATATAAGGTTCTAGGT
sp77_CD_16	C.botu_CD	ACATCTAATATAGTAATAGTCTTTTCTTTATCGTT
sp77_CD_17	C.botu_CD	AGAATTACGAAGACAGTATGAGAATGCTAGAGAACTT
sp77_CD_18	C.botu_CD	TTTGACAAGCCTGTTTTTTTATCCATTTTTGACATT
sp77_CD_19	C.botu_CD	GAAATCGGTTGTCCTTTTGTATAATCTCTTAATCCA
sp77_CD_20	C.botu_CD	TTTTGTTTTGTTCAGTATCTTTTTTTGGAGTTCCT
sp77_CD_21	C.botu_CD	TGTGTTATTCAAAGCACACCCAAATAGCGAATTAT
sp77_CD_22	C.botu_CD	TTTAAATTGTTAAAATATTTTTTAAGTTCATTTTATGA
sp77_CD_23	C.botu_CD	TTAAGTATATTCCATTTTGATGAAAAACAAGCAATAC
sp77_CD_24	C.botu_CD	CAAGAAGAAATAACTTTTGAAGATAAAGAAGATTTA
sp77_CD_25	C.botu_CD	CCGATAGTGTATTCTTTACCTTCAAATTCTACTTTA
sp77_CD_26	C.botu_CD	ATATAATCTTTTTTATGGAGGTGATACACTTGAT
sp77_CD_27	C.botu_CD	TGTTTAGCTAGGTAGTTTTGATAAACTTTAGTATTC
sp77_CD_28	C.botu_CD	TGAAATTGAGAATAAGCAAAAATCAATTCTTGTAAC
sp77_CD_29	C.botu_CD	TCTGTACTCTCTTCTATAGTCATTTTTAATAGTGT
sp77_CD_30	C.botu_CD	CATTTATATGGTTCTTGCTTGTCCGATTGACTTTATA
sp77_CD_31	C.botu_CD	TCGTAATTGTTAATTATTATTTCAATTTTCTTAT
sp77_CD_32	C.botu_CD	TATAAGTATAGTGATTTTAAAAATATTGATGATCTAG
sp77_CD_33	C.botu_CD	AAAGTAGTTATTTTGAAACTTATAAATACATTAATC
sp77_CD_34	C.botu_CD	TTTCAAACTTTTTGCCTATAGCATCTAGCTTTTG
sp77_CD_35	C.botu_CD	TCATAAAGGTGAAATTTTAGACCTAATGGAAATGGC
sp77_CD_36	C.botu_CD	TCCGCTTCCGTTTTCACCGAAAATATTTGTTATCGG
sp77_CD_37	C.botu_CD	TAAAGCAAGAGTGGTTGAACTAATTAAACAAGGCTT
sp77_CD_38	C.botu_CD	GGCAAAAAGATAACCGAGGTGGAAAATAAAGCTGA
sp77_CD_39	C.botu_CD	TTCTTTAATTGATAAATGTAACAATTTCATTTCTGG
sp77_CD_40	C.botu_CD	TCAGCTTGATACAGAGCCTCTAAGTTATTTCAATAGTC
sp77_CD_41	C.botu_CD	TGAGGGCTTTTTTGATCTTTAAAACAGTTTCTATACC
sp77_CD_42	C.botu_CD	TTTGAAGCTTATCACCTATAAGTTTGTATTTTTTTC
sp77_CD_43	C.botu_CD	ATGCAGTTTTAAAGTCTTTATTATTAGCTAGTGTTGC
sp77_CD_44	C.botu_CD	CCGCATTGAATAATTTTTTAGTTAAACATTTAAATTTA
sp77_CD_45	C.botu_CD	GGATTATAGTAGTAGATAGAAAATTAGATTTAAAAGA
sp77_CD_46	C.botu_CD	GCAATGGGTATGCGACTAGGTGGAGCTGGACATCAAGT
sp77_CD_47	C.botu_CD	ATAGTTTAAAAAATGTTGTTCTTCCTCTGTTAAATA
sp77_CD_48	C.botu_CD	GTGATTTAGCTGCTACAAATCCAAATGCTATTTCAAC
sp77_CD_49	C.botu_CD	TTCAAGGAAGTGGTATTGGTCTGAATACTCTATCTTT
sp77_CD_50	C.botu_CD	CAGATTACTTGGAACAAATAAAGTCAATAGTCTCTGG
sp77_CD_51	C.botu_CD	TAATTTCTTTTGCTTCATCTTTTTTACTTTCGTAGGC
sp77_CD_52	C.botu_CD	CTATATATTTTTGACTACCTTCCGATTTAGTTCCATA
sp77_CD_53	C.botu_CD	GCAAGATGATAGCTGGTATGGCTAAAGATTATTTCA
sp77_CD_54	C.botu_CD	GTGCAAGACGTGTCATGTTATAAGTCTTTCCTTGACC
sp77_CD_55	C.botu_CD	CAATACTGAACTATCCTAAGAGTGATATTCGCTCAATTGG
sp77_CD_56	C.botu_CD	AGATTATAATAGAGTGACACAAAATTAAAACAATGT
sp77_CD_57	C.botu_CD	GTTAAAAGATTGCTTAATTTTAGAAGATTGCTGAAA
sp77_CD_58	C.botu_CD	CAAGCAACCATGAGTTTGATTGAGCATGGTAATTTAAG
sp77_CD_59	C.botu_CD	CAACATATATTCACCACTTACAAGTTTTCTCATATA
sp77_CD_60	C.botu_CD	GGTTTTATTTTGAAGATGAATTTAATACTCTTTTTAA
sp77_CD_61	C.botu_CD	ATTCAGACGTGAGTATAAATTAGCAGCTGCCAACA
sp77_CD_62	C.botu_CD	AGATGAAAGAGTTTATTTATCTAAGCAATATGGAAA
sp77_CD_63	C.botu_CD	CAAGCACGTTAGTATATGCATAGATGGAAAATCTGAAG
sp77_CD_64	C.botu_CD	GAAAAAAATAAAAATATATAAACTTCAAGTACCTAA
sp77_CD_65	C.botu_CD	ATAGAAGGAATAAGCATTTTAGAAAATGCAGTTAAATT
sp77_CD_66	C.botu_CD	CATATCCAAGAGTACGAACTCCTACACAATCTAGATA
sp77_CD_67	C.botu_CD	TTTCATGGGAAATAGCGAATTAGCCATTTCCCAATA
sp77_CD_68	C.botu_CD	GAAATATATTATATAGATGTAGAATTATTGTGTCCGTG
sp77_CD_69	C.botu_CD	ATATATAGAATAATATTATCCAGATAGGAGCAATGTCA
sp77_CD_70	C.botu_CD	ATGCATTAATGGGAATTATAGAATTAGAAGATAAGTAAG
sp77_CD_71	C.botu_CD	GTTTAAATTTAATAAAAATTCTGGTTGTGTAAAGGTA
sp77_CD_72	C.botu_CD	TAAAACAGTTGGAATGACAATCGTTACTTCCGCTAT
[truncated: 2,492 more rows]

## Sheet: Table S2 duplicated spacers
Étiquettes de lignes	29401	38028	43243	48212	49511	50867	55741	58272	58752	69285	71840	V891	sp77	12LNR10	12LNR13	12LNRI	BKT015925	BKT2873	BKT75002	BKT028387	16868	BKT12695	CCUG7971	1873	CP05	1274	1275	1276	1277	IZSVe 3859-11	DC5	LNC5	47295	51714	Eklund	571C	IFR_18-084	Stockholm	Davies-AO	IFR_18-049	Colworth-BL165	7221C	IFR_18-078	GD211209	ATCC27606	NCTC538	novyi_NT	NCTC9691	4552
Espèce	CD	CD	CD	CD	CD	CD	CD	CD	CD	CD	CD	CD	CD	CD	CD	CD	CD	CD	CD	CD	D	CD	D	D	DC	DC	DC	DC	DC	DC	DC	DC	DC	DC	C	C	C	C	C	C	C	C	C	C.novyi	C.novyi	C.novyi	C.novyi	C.novyi	C.novyi
Total général	76	75	72	90	65	84	83	87	45	45	84	71	77	83	81	73	83	80	80	45	91	68	26	22	46	70	70	70	32	69	85	39	43	48	20	121	118	85	119	91	135	133	51	25	112	94	96	77	126
12LNR10_CD_20	1	1	1	1	1		1	1			1	1	1	1	1	1		1	1
12LNR10_CD_44	1	1	1	1	1	1	1	1	1	1	1		1	1		1	1
12LNR10_CD_45	1	1	1	1	1	1	1	1	1	1	1		1	1		1	1
12LNR10_CD_53	1	1	1	1	1	1	1	1	1	1	1		1	1		1	1
12LNR10_CD_54	1	1	1	1	1	1	1	1	1	1	1		1	1		1	1
12LNR10_CD_57	1	1	1	1	1	1	1	1	1	1	1		1	1		1	1
12LNR10_CD_10	1	1	1	1	1		1	1			1	1	1	1	1	1	1
12LNR10_CD_11	1	1	1	1	1		1	1			1	1	1	1	1	1	1
12LNR10_CD_12	1	1	1	1	1		1	1			1	1	1	1	1	1	1
12LNR10_CD_13	1	1	1	1	1		1	1			1	1	1	1	1	1	1
12LNR10_CD_14	1	1	1	1	1		1	1			1	1	1	1	1	1	1
12LNR10_CD_17	1	1	1	1	1		1	1			1	1	1	1	1	1	1
12LNR10_CD_19	1	1	1	1	1		1	1			1	1	1	1	1	1	1
12LNR10_CD_21	1	1		1	1	1	1	1			1	1	1	1	1	1	1
12LNR10_CD_22	1	1		1	1	1	1	1			1	1	1	1	1	1	1
12LNR10_CD_23	1	1		1	1	1	1	1			1	1	1	1	1	1	1
12LNR10_CD_38	1	1	1	1	1	1	1	1			1	1	1	1	1		1
12LNR10_CD_39	1	1	1	1		1	1	1	1	1	1		1	1		1	1
12LNR10_CD_4	1	1	1	1	1		1	1			1	1	1	1	1	1	1
12LNR10_CD_40	1	1	1	1		1	1	1	1	1	1		1	1		1	1
12LNR10_CD_42	1	1	1	1		1	1	1	1	1	1		1	1		1	1
12LNR10_CD_43	1	1	1	1		1	1	1	1	1	1		1	1		1	1
12LNR10_CD_48	1	1	1	1		1	1	1	1	1	1		1	1		1	1
12LNR10_CD_49	1	1	1	1		1	1	1	1	1	1		1	1		1	1
12LNR10_CD_5	1	1	1	1	1		1	1			1	1	1	1	1	1	1
12LNR10_CD_51	1	1	1	1		1	1	1	1	1	1		1	1		1	1
12LNR10_CD_55	1	1	1	1		1	1	1	1	1	1		1	1		1	1
12LNR10_CD_56	1	1	1	1		1	1	1	1	1	1		1	1		1	1
12LNR10_CD_6	1	1	1	1	1		1	1			1	1	1	1	1	1	1
12LNR10_CD_63	1	1	1	1		1	1	1	1	1	1		1	1		1	1
12LNR10_CD_64	1	1	1	1		1	1	1	1	1	1		1	1		1	1
12LNR10_CD_65	1	1	1	1		1	1	1	1	1	1		1	1		1	1
12LNR10_CD_66	1	1	1	1		1	1	1	1	1	1		1	1		1	1
12LNR10_CD_69	1	1	1	1		1	1	1	1	1	1		1	1		1	1
12LNR10_CD_71	1	1	1	1		1	1	1	1	1	1		1	1		1	1
12LNR10_CD_77	1	1	1	1			1	1	1	1	1		1	1		1	1			1
12LNR10_CD_78	1	1	1	1			1	1	1	1	1		1	1		1	1			1
12LNR10_CD_79	1	1	1	1			1	1	1	1	1		1	1		1	1			1
12LNR10_CD_80	1	1	1	1			1	1	1	1	1		1	1		1	1			1
12LNR10_CD_81	1	1	1	1			1	1	1	1	1		1	1		1	1			1
12LNR10_CD_82	1	1	1	1			1	1	1	1	1		1	1		1	1			1
12LNR10_CD_83	1	1	1	1			1	1	1	1	1		1	1		1	1			1
Stockholm_C_4																																				2		2	3	2	3	2
12LNR10_CD_15	1	1	1	1	1		1	1			1		1	1	1	1	1
12LNR10_CD_16	1	1	1	1	1		1	1			1		1	1	1	1	1
12LNR10_CD_18	1	1	1	1	1		1	1			1	1	1	1	1	1
12LNR10_CD_27	1	1		1	1	1	1	1			1	1		1	1	1	1
12LNR10_CD_28	1	1		1	1	1	1	1			1	1		1	1	1	1
12LNR10_CD_3	1	1	1	1	1		1	1			1		1	1	1	1	1
12LNR10_CD_30	1	1		1	1	1	1	1			1	1	1	1	1		1
12LNR10_CD_31	1	1		1	1	1	1	1			1	1	1	1	1		1
12LNR10_CD_34	1		1	1	1	1	1	1			1	1	1	1	1		1
12LNR10_CD_35	1		1	1	1	1	1	1			1	1	1	1	1		1
12LNR10_CD_37	1	1	1	1		1	1	1			1	1	1	1	1		1
12LNR10_CD_41		1	1	1		1	1	1	1	1	1		1	1		1	1
12LNR10_CD_46	1	1	1	1		1	1	1	1	1			1	1		1	1
12LNR10_CD_47	1	1	1	1		1	1	1	1	1			1	1		1	1
12LNR10_CD_50	1	1	1	1		1	1	1	1	1	1		1	1		1
12LNR10_CD_52	1	1	1	1		1	1	1	1	1	1		1	1		1
12LNR10_CD_58	1	1	1	1		1	1	1	1	1	1			1		1	1
12LNR10_CD_61	1		1	1		1	1	1	1	1	1		1	1		1	1
12LNR10_CD_62	1		1	1		1	1	1	1	1	1		1	1		1	1
12LNR10_CD_7		1	1	1	1		1	1			1	1	1	1	1	1	1
12LNR10_CD_70	1	1	1	1		1	1	1	1	1	1		1	1		1
12LNR10_CD_72	1	1		1		1	1	1	1	1	1		1	1		1	1
12LNR10_CD_73	1	1		1		1	1	1	1	1	1		1	1		1	1
12LNR10_CD_74	1	1		1		1	1	1	1	1	1		1	1		1	1
12LNR10_CD_75	1	1		1		1	1	1	1	1	1		1	1		1	1
12LNR10_CD_76	1	1		1		1	1	1	1	1	1		1	1		1	1
12LNR10_CD_8		1	1	1	1		1	1			1	1	1	1	1	1	1
12LNR10_CD_9		1	1	1	1		1	1			1	1	1	1	1	1	1
12LNR10_CD_24	1	1		1	1	1	1					1	1	1	1	1	1
12LNR10_CD_25	1	1		2	1	1	1					1		1	1	1	1
12LNR10_CD_26	1	1		2	1	1	1					1		1	1	1	1
12LNR10_CD_29	1	1		1	1	1	1	1			1	1		1	1		1
12LNR10_CD_32	1			1	1	1	1	1			1	1	1	1	1		1
12LNR10_CD_33	1			1	1	1	1	1			1	1	1	1	1		1
12LNR10_CD_36	1		1	1		1	1	1			1	1	1	1	1		1
12LNR10_CD_59			1	1		1	1	1	1	1	1		1	1		1	1
12LNR10_CD_60			1	1		1	1	1	1	1	1		1	1		1	1
12LNR10_CD_67			1	1		1	1	1	1	1	1		1	1		1	1
12LNR10_CD_68			1	1		1	1	1	1	1	1		1	1		1	1
Stockholm_C_18																																				4	1	2	2		2
12LNR10_CD_1	1		1	1			1	1			1		1	1		1	1
12LNR10_CD_2	1		1	1			1	1			1	1	1	1		1
12LNR13_CD_20		1		1	1			1			1	1			1
CCUG7971_D_26																							1			1	1				1	1	1	1
DC5_70																							1			1	1				1	1	1	1
DC5_71																							1			1	1				1	1	1	1
DC5_73																							1			1	1				1	1	1	1
Stockholm_C_1																																				1		1	2	1	1	1
Stockholm_C_2																																				1		1	2	1	1	1
Stockholm_C_3																																				1		1	2	1	1	1
Stockholm_C_7																																				1		1	2	1	1	1
Stockholm_C_8																																				1		1	2	1	1	1
Stockholm_C_9																																				1		1	2	1	1	1
Colworth-BL165_100																																							2	1	2	1
Colworth-BL165_101																																							2	1	2	1
Colworth-BL165_102																																							2	1	2	1
Colworth-BL165_103																																							2	1	2	1
Colworth-BL165_104																																							2	1	2	1
Colworth-BL165_105																																							2	1	2	1
Colworth-BL165_99																																							2	1	2	1
Stockholm_C_10																																				1	1	1			2	1
Stockholm_C_11																																				1	1	1			2	1
Stockholm_C_12																																				1	1	1			2	1
Stockholm_C_13																																				2	1	1			1	1
Stockholm_C_14																																				2	1	1			1	1
Stockholm_C_15																																				2	1	1			1	1
Stockholm_C_17																																				2	1	1			1	1
Stockholm_C_19																																				2	1	1	1		1
Stockholm_C_20																																				2	1	1	1		1
Stockholm_C_21																																				2	1	1	1		1
Stockholm_C_22																																				2	1	1	1		1
Stockholm_C_25																																				2	1	1	1		1
Stockholm_C_26																																				2	1	1	1		1
Stockholm_C_27																																				2	1	1	1		1
Stockholm_C_28																																				2	1	1	1		1
Stockholm_C_29																																				2	1	1	1		1
Stockholm_C_30																																				2	1	1	1		1
Stockholm_C_31																																				2	1	1	1		1
Stockholm_C_32																																				1	1	1	1	1	1
Stockholm_C_33																																				1	1	1	1	1	1
Stockholm_C_34																																				1	1	1	1	1	1
Stockholm_C_35																																				1	1	1	1	1	1
Stockholm_C_36																																				1	1	1	1	1	1
Stockholm_C_38																																				1	1	1	1	1	1
Stockholm_C_39																																				1	1	1	1	1	1
Stockholm_C_40																																				1	1	1	1	1	1
Stockholm_C_41																																				1	1	1	1	1	1
Stockholm_C_42																																				1	1	1	1	1	1
Stockholm_C_43																																				1	1	1	1	1	1
Stockholm_C_44																																				1	1	1	1	1	1
Stockholm_C_45																																				1	1	1	1	1	1
Stockholm_C_46																																				1	1	1	1	1	1
Stockholm_C_47																																				1	1	1	1	1	1
Stockholm_C_48																																				1	1	1	1	1	1
Stockholm_C_49																																				1	1	1	1	1	1
Stockholm_C_5																																				1		1	1	1	1	1
Stockholm_C_50																																				1	1	1	1	1	1
Stockholm_C_51																																				1	1	1	1	1	1
Stockholm_C_52																																				1	1	1	1	1	1
Stockholm_C_53																																				1	1	1	1	1	1
Stockholm_C_54																																				1	1	1	1	1	1
Stockholm_C_55																																				1	1	1	1	1	1
Stockholm_C_56																																				1	1	1	1	1	1
Stockholm_C_57																																				1	1	1	1	1	1
Stockholm_C_59																																				1	1	1	1	1	1
Stockholm_C_66																																				1	1	1	1	1	1
Stockholm_C_67																																				1	1	1	1	1	1
Stockholm_C_68																																				1	1	1	1	1	1
Stockholm_C_69																																				1	1	1	1	1	1
Stockholm_C_70																																				1	1	1	1	1	1
Stockholm_C_71																																				1	1	1	1	1	1
Stockholm_C_72																																				1	1	1	1	1	1
Stockholm_C_73																																				1	1	1	1	1	1
Stockholm_C_74																																				1	1	1	1	1	1
Stockholm_C_75																																				1	1	1	1	1	1
Stockholm_C_76																																				1	1	1	1	1	1
Stockholm_C_77																																				1	1	1	1	1	1
Stockholm_C_81																																				1	1	1	1	1	1
Stockholm_C_82																																				1	1	1	1	1	1
Stockholm_C_83																																				1	1	1	1	1	1
Stockholm_C_84																																				1	1	1	1	1	1
Stockholm_C_85																																				1	1	1	1	1	1
7221C_132																																				2	1				1	1
Davies-AO_47																																				1	1		1	1	1
Stockholm_C_23																																				2		1	1		1
Stockholm_C_58																																				1	1	1		1	1
Stockholm_C_78																																				1	1	1		1	1
Stockholm_C_79																																				1	1	1		1	1
1274_DC_1																									1	1		1				1
1274_DC_11																									1	1		1				1
1274_DC_12																									1	1		1				1
1274_DC_13																									1	1		1				1
1274_DC_14																									1	1		1				1
1274_DC_15																									1	1		1				1
1274_DC_16																									1	1		1				1
1274_DC_3																									1	1		1				1
1274_DC_4																									1	1		1				1
1275_DC_53																										1	1					2
1276_DC_35																					1					1	1	1
16868_D_65																					1					1	1	1
16868_D_87																					1					1	1	1
16868_D_89																					1					1	1	1
16868_D_90																					1					1	1	1
16868_D_91																					1					1	1	1
29401_CD_76	1		1					1			1
43243_CD_1			1	1				1			1
43243_CD_22			1	1				1			1
50867_CD_13						1															3
50867_CD_14						1															3
50867_CD_15						1															3
BKT2873_CD_36																		1	1						1				1
BKT2873_CD_37																		1	1						1				1
BKT2873_CD_38																		1	1						1				1
BKT2873_CD_39																		1	1						1				1
BKT2873_CD_40																		1	1						1				1
BKT2873_CD_41																		1	1						1				1
BKT2873_CD_43																		1	1						1				1
BKT2873_CD_44																		1	1						1				1
Colworth-BL165_108																																							2		1	1
Davies-AO_25																																				1	1		1		1
Davies-AO_26																																				1	1		1		1
IFR_18-078_43																																										2	2
Stockholm_C_37																																						1	1	1	1
Stockholm_C_80																																				1		1		1	1
1274_DC_10																									1	1		1
1274_DC_17																										1	1					1
1274_DC_19																										1	1					1
1274_DC_2																									1	1		1
1274_DC_20																										1	1					1
1274_DC_21																										1	1					1
1274_DC_22																										1	1					1
1274_DC_31																										1	1	1
1274_DC_33																										1	1	1
1274_DC_34																										1	1	1
1274_DC_37																										1	1	1
1274_DC_38																										1	1	1
1274_DC_39																										1	1	1
1274_DC_40																										1	1	1
1274_DC_41																										1	1	1
1274_DC_42																										1	1	1
1274_DC_43																										1	1	1
1274_DC_44																										1	1	1
1274_DC_45																										1	1	1
1274_DC_47																										1	1	1
1274_DC_48																										1	1	1
1274_DC_49																										1	1	1
1274_DC_5																									1	1		1
1274_DC_50																										1	1	1
1274_DC_52																										1	1	1
1274_DC_56																										1	1	1
1274_DC_57																										1	1	1
1274_DC_58																										1	1	1
1274_DC_59																										1	1	1
1274_DC_6																									1	1		1
1274_DC_60																										1	1	1
1274_DC_61																										1	1	1
1274_DC_62																										1	1	1
1274_DC_63																										1	1	1
1274_DC_64																										1	1	1
1274_DC_65																										1	1	1
1274_DC_66																										1	1	1
1274_DC_67																										1	1	1
1274_DC_68																										1	1	1
1274_DC_69																										1	1	1
1274_DC_7																									1	1		1
1274_DC_70																										1	1	1
1274_DC_8																									1	1		1
1274_DC_9																									1	1		1
1275_DC_20																										1	1	1
1275_DC_47																										1	1					1
1275_DC_6																										1	1	1
47295_DC_1																															1		1	1
47295_DC_10																															1		1	1
47295_DC_11																															1		1	1
47295_DC_12																															1		1	1
47295_DC_13																															1		1	1
47295_DC_14																															1		1	1
47295_DC_15																															1		1	1
47295_DC_2																															1		1	1
47295_DC_3																															1		1	1
47295_DC_4																															1		1	1
47295_DC_41																															1		1	1
47295_DC_5																															1		1	1
47295_DC_6																															1		1	1
47295_DC_7																															1		1	1
47295_DC_8																															1		1	1
47295_DC_9																															1		1	1
48212_CD_23				1				1			1
48212_CD_24				1				1			1
7221C_108																																								1	1	1
7221C_109																																								1	1	1
7221C_110																																								1	1	1
7221C_111																																								1	1	1
7221C_113																																									1	2
7221C_114																																									1	2
7221C_115																																									1	2
7221C_116																																									1	2
7221C_125																																									1	2
BKT028387_CD_23																				1	2
BKT028387_CD_24																				1	2
BKT028387_CD_25																				1	2
C.haemo_NCTC8350_33																																																1
C.haemo_NCTC8350_34																																																1
CCUG7971_D_1																							3
CCUG7971_D_10																							1				1		1
CCUG7971_D_11																							1				1		1
CCUG7971_D_12																							1				1		1
CCUG7971_D_13																							1				1		1
CCUG7971_D_14																							1				1		1
CCUG7971_D_15																							1				1		1
CCUG7971_D_16																							1				1		1
CCUG7971_D_17																							1				1		1
CCUG7971_D_18																							1				1		1
CCUG7971_D_19																							1				1		1
CCUG7971_D_2																							3
CCUG7971_D_20																							1				1		1
CCUG7971_D_21																							1				1		1
CCUG7971_D_22																							1				1		1
CCUG7971_D_7																							1				1		1
CCUG7971_D_8																							1				1		1
CCUG7971_D_9																							1				1		1
DC5_49																														1	2
DC5_50																														1	2
DC5_51																														1	2
DC5_52																														1	2
DC5_53																														1	2
DC5_54																														1	2
DC5_55																														1	2
DC5_56																														1	2
DC5_57																														1	2
DC5_76																															2			1
1274_DC_23																										1	1
1274_DC_25																										1	1
1274_DC_26																										1	1
1276_DC_1																									1			1
1276_DC_2																									1			1
1276_DC_21																									1			1
1276_DC_22																									1			1
1276_DC_23																									1			1
1276_DC_24																									1			1
1276_DC_25																									1			1
1276_DC_26																									1			1
1276_DC_27																									1			1
1276_DC_28																									1			1
1276_DC_29																									1			1
1276_DC_3																									1			1
1276_DC_30																									1			1
1276_DC_4																									1			1
1277_DC_1																									1				1
1277_DC_12																									1				1
1277_DC_14																									1				1
1277_DC_2																									1				1
1277_DC_3																									1				1
1277_DC_4																									1				1
1277_DC_5																									1				1
1277_DC_6																									1				1
4570_1
4570_11
4570_43
4570_64
47295_DC_16																																	1	1
47295_DC_19																																	1	1
47295_DC_20																																	1	1
47295_DC_21																																	1	1
47295_DC_23																																	1	1
47295_DC_24																																	1	1
47295_DC_25																																	1	1
47295_DC_26																																	1	1
47295_DC_27																																	1	1
47295_DC_28																																	1	1
47295_DC_29																																	1	1
47295_DC_30																																	1	1
47295_DC_31																																	1	1
47295_DC_33																																	1	1
47295_DC_34																																	1	1
47295_DC_35																																	1	1
47295_DC_36																																	1	1
47295_DC_37																																	1	1
47295_DC_38																																	1	1
50867_CD_10						1															1
50867_CD_11						1															1
50867_CD_12						1															1
50867_CD_16						1															1
50867_CD_9						1															1
51714_DC_22																																	1	1
51714_DC_32																																	1	1
571C_25																																				1	1
571C_71																																				1	1
571C_72																																				1	1
571C_73																																				1	1
571C_74																																				1	1
571C_75																																				1	1
571C_76																																				1	1
571C_77																																				1	1
571C_78																																				1	1
571C_79																																				1	1
571C_80																																				1	1
571C_81																																				1	1
571C_82																																				1	1
571C_83																																				1	1
571C_84																																				1	1
571C_85																																				1	1
571C_86																																				1	1
571C_87																																				1	1
571C_88																																				1	1
571C_89																																				1	1
571C_90																																				1	1
7221C_2																																									1	1
BKT028387_CD_10																				1	1
BKT028387_CD_11																				1	1
BKT028387_CD_12																				1	1
BKT028387_CD_13																				1	1
BKT028387_CD_14																				1	1
BKT028387_CD_15																				1	1
BKT028387_CD_16																				1	1
BKT028387_CD_17																				1	1
BKT028387_CD_18																				1	1
BKT028387_CD_19																				1	1
BKT028387_CD_20																				1	1
BKT028387_CD_21																				1	1
BKT028387_CD_22																				1	1
BKT028387_CD_26																				1	1
BKT028387_CD_27																				1	1
BKT028387_CD_28																				1	1
BKT028387_CD_29																				1	1
BKT028387_CD_30																				1	1
BKT028387_CD_31																				1	1
BKT028387_CD_32																				1	1
BKT028387_CD_33																				1	1
BKT028387_CD_34																				1	1
BKT028387_CD_35																				1	1
BKT028387_CD_36																				1	1
BKT028387_CD_37																				1	1
BKT028387_CD_38																				1	1
BKT028387_CD_39																				1	1
BKT028387_CD_40																				1	1
BKT028387_CD_41																				1	1
BKT028387_CD_42																				1	1
BKT028387_CD_43																				1	1
BKT028387_CD_44																				1	1
BKT028387_CD_45																				1	1
BKT028387_CD_8																				1	1
BKT028387_CD_9																				1	1
BKT2873_CD_1																		1	1
BKT2873_CD_10																		1	1
BKT2873_CD_11																		1	1
BKT2873_CD_12																		1	1
BKT2873_CD_13																		1	1
BKT2873_CD_14																		1	1
BKT2873_CD_15																		1	1
BKT2873_CD_16																		1	1
BKT2873_CD_17																		1	1
BKT2873_CD_18																		1	1
BKT2873_CD_19																		1	1
BKT2873_CD_2																		1	1
BKT2873_CD_20																		1	1
BKT2873_CD_21																		1	1
BKT2873_CD_22																		1	1
BKT2873_CD_23																		1	1
BKT2873_CD_24																		1	1
BKT2873_CD_25																		1	1
BKT2873_CD_26																		1	1
BKT2873_CD_27																		1	1
BKT2873_CD_28																		1	1
BKT2873_CD_29																		1	1
BKT2873_CD_3																		1	1
BKT2873_CD_30																		1	1
BKT2873_CD_31																		1	1
BKT2873_CD_32																		1	1
BKT2873_CD_33																		1	1
BKT2873_CD_34																		1	1
BKT2873_CD_35																		1	1
BKT2873_CD_4																		1	1
BKT2873_CD_42																		1	1
BKT2873_CD_45																		1	1
BKT2873_CD_46																		1	1
BKT2873_CD_47																		1	1
BKT2873_CD_48																		1	1
BKT2873_CD_49																		1	1
BKT2873_CD_5																		1	1
BKT2873_CD_50																		1	1
BKT2873_CD_51																		1	1
BKT2873_CD_52																		1	1
BKT2873_CD_53																		1	1
BKT2873_CD_55																		1	1
BKT2873_CD_56																		1	1
BKT2873_CD_57																		1	1
BKT2873_CD_58																		1	1
BKT2873_CD_59																		1	1
BKT2873_CD_6																		1	1
BKT2873_CD_60																		1	1
BKT2873_CD_61																		1	1
BKT2873_CD_62																		1	1
BKT2873_CD_63																		1	1
BKT2873_CD_64																		1	1
BKT2873_CD_66																		1	1
BKT2873_CD_67																		1	1
BKT2873_CD_68																		1	1
BKT2873_CD_69																		1	1
BKT2873_CD_7																		1	1
BKT2873_CD_70																		1	1
BKT2873_CD_71																		1	1
BKT2873_CD_72																		1	1
BKT2873_CD_73																		1	1
BKT2873_CD_74																		1	1
BKT2873_CD_75																		1	1
BKT2873_CD_76																		1	1
BKT2873_CD_77																		1	1
BKT2873_CD_78																		1	1
BKT2873_CD_79																		1	1
BKT2873_CD_8																		1	1
BKT2873_CD_80																		1	1
BKT2873_CD_9																		1	1
BKT75002_CD_54																		1	1
C.haemo_KFSHRC_CH1_1
C.haemo_KFSHRC_CH1_105
C.haemo_KFSHRC_CH1_106
C.haemo_KFSHRC_CH1_108
C.haemo_KFSHRC_CH1_121
C.haemo_KFSHRC_CH1_122
C.haemo_KFSHRC_CH1_123
C.haemo_KFSHRC_CH1_124
C.haemo_KFSHRC_CH1_16
C.haemo_KFSHRC_CH1_2
C.haemo_KFSHRC_CH1_3
C.haemo_KFSHRC_CH1_4
C.haemo_NCTC8350_1
C.haemo_NCTC8350_16
C.haemo_NCTC8350_18
C.haemo_NCTC8350_19
C.haemo_NCTC8350_21
C.haemo_NCTC8350_22
C.haemo_NCTC8350_24
C.haemo_NCTC8350_25
C.haemo_NCTC8350_26
C.haemo_NCTC8350_29
C.haemo_NCTC8350_32
C.haemo_NCTC8350_7
C.haemo_NCTC8350_9
C.novyi_150557_67																								1
C.novyi-B_ATCC27606_106																																													2
C.novyi-B_ATCC27606_107																																													2
C.novyi-B_NCTC9691_76																																													1			1
C.novyi-B_NCTC9691_77																																													1			1
Davies-AO_100																																							1			1
Davies-AO_101																																							1			1
Davies-AO_102																																							1			1
Davies-AO_103																																							1			1
Davies-AO_104																																							1			1
Davies-AO_105																																							1			1
Davies-AO_106																																							1			1
Davies-AO_107																																							1			1
Davies-AO_108																																							1			1
Davies-AO_109																																							1			1
Davies-AO_110																																							1			1
Davies-AO_111																																							1			1
Davies-AO_112																																							1			1
Davies-AO_113																																							1			1
Davies-AO_114																																							1			1
Davies-AO_115																																							1			1
Davies-AO_116																																							1			1
Davies-AO_117																																							1			1
Davies-AO_118																																							1			1
Davies-AO_119																																							1			1
Davies-AO_37																																							1		1
Davies-AO_38																																							1		1
Davies-AO_39																																							1		1
Davies-AO_50																																							1		1
Davies-AO_98																																							1			1
Davies-AO_99																																							1			1
DC5_1																															2
DC5_10																														1	1
DC5_11																														1	1
DC5_12																														1	1
DC5_13																														1	1
DC5_14																														1	1
DC5_15																														1	1
DC5_16																														1	1
DC5_17																														1	1
DC5_18																														1	1
DC5_19																														1	1
DC5_2																															2
DC5_20																														1	1
DC5_21																														1	1
DC5_22																														1	1
DC5_23																														1	1
DC5_24																														1	1
DC5_25																														1	1
DC5_26																														1	1
DC5_27																														1	1
DC5_28																														1	1
DC5_29																														1	1
DC5_30																														1	1
DC5_31																														1	1
DC5_32																														1	1
DC5_48																														1	1
DC5_5																														1	1
DC5_6																														1	1
DC5_64																														1	1
DC5_65																														1	1
DC5_66																														1	1
DC5_7																														1	1
DC5_75																															1			1
DC5_8																														1	1
DC5_83																															1			1
DC5_85																															1			1
DC5_9																														1	1
GD211209_13																																												2
IFR_18-049_66																																					1			1
IFR_18-049_67																																					1			1
IFR_18-049_68																																					1			1
IFR_18-049_69																																					1			1
IFR_18-049_70																																					1			1
IFR_18-049_71																																					1			1
IFR_18-049_72																																					1			1
IFR_18-049_73																																								1	1
IFR_18-049_74																																								1	1
IFR_18-049_75																																								1	1
IFR_18-049_76																																								1	1
IFR_18-049_77																																								1	1
IFR_18-049_78																																								1	1
IFR_18-049_79																																								1	1
IFR_18-049_80																																								1	1
IFR_18-049_81																																								1	1
IFR_18-049_82																																								1	1
IFR_18-049_83																																								1	1
IFR_18-049_84																																								1	1
IFR_18-049_85																																								1	1
IFR_18-049_86																																								1	1
IFR_18-049_87																																								1	1
IFR_18-078_1																																										1	1
IFR_18-078_10																																										1	1
IFR_18-078_11																																										1	1
IFR_18-078_12																																										1	1
IFR_18-078_13																																										1	1
IFR_18-078_14																																										1	1
IFR_18-078_15																																										1	1
IFR_18-078_16																																										1	1
IFR_18-078_17																																										1	1
IFR_18-078_18																																										1	1
IFR_18-078_19																																										1	1
IFR_18-078_2																																										1	1
IFR_18-078_20																																										1	1
IFR_18-078_21																																										1	1
IFR_18-078_22																																										1	1
IFR_18-078_23																																										1	1
IFR_18-078_24																																										1	1
IFR_18-078_25																																										1	1
IFR_18-078_26																																										1	1
IFR_18-078_27																																										1	1
IFR_18-078_28																																										1	1
IFR_18-078_29																																										1	1
IFR_18-078_3																																										1	1
IFR_18-078_30																																										1	1
IFR_18-078_31																																										1	1
IFR_18-078_32																																										1	1
IFR_18-078_33																																										1	1
IFR_18-078_34																																										1	1
IFR_18-078_35																																										1	1
IFR_18-078_36																																										1	1
IFR_18-078_38																																										1	1
IFR_18-078_39																																										1	1
IFR_18-078_4																																										1	1
IFR_18-078_40																																										1	1
IFR_18-078_41																																										1	1
IFR_18-078_42																																										1	1
IFR_18-078_44																																										1	1
IFR_18-078_45																																										1	1
IFR_18-078_46																																										1	1
IFR_18-078_47																																										1	1
IFR_18-078_48																																										1	1
IFR_18-078_49																																										1	1
IFR_18-078_5																																										1	1
IFR_18-078_50																																										1	1
IFR_18-078_51																																										1	1
IFR_18-078_6																																										1	1
IFR_18-078_7																																										1	1
IFR_18-078_8																																										1	1
IFR_18-078_9																																										1	1
IFR_18-084_106																																					2
K25_16
K25_17
K25_23
NCTC538_NT_1																																														1	1
NCTC538_NT_10																																														1	1
NCTC538_NT_19																																														1	1
NCTC538_NT_23																																														1	1
NCTC538_NT_24																																														1	1
NCTC538_NT_28																																														1	1
NCTC538_NT_3																																														1	1
NCTC538_NT_30																																														1	1
NCTC538_NT_31																																														1	1
NCTC538_NT_34																																														1	1
NCTC538_NT_35																																														1	1
NCTC538_NT_39																																														1	1
NCTC538_NT_4																																														1	1
NCTC538_NT_42																																														1	1
NCTC538_NT_43																																														1	1
NCTC538_NT_46																																														1	1
NCTC538_NT_47																																														1	1
NCTC538_NT_69																																														1	1
NCTC538_NT_78																																														1	1
NCTC538_NT_86																																														1	1
NCTC538_NT_92																																														1	1
NCTC538_NT_94																																														1	1
NCTC9693_1
NCTC9693_10
NCTC9693_11
NCTC9693_12
NCTC9693_13
NCTC9693_14
NCTC9693_16
NCTC9693_19
NCTC9693_2
NCTC9693_22
NCTC9693_24
NCTC9693_25
NCTC9693_27
NCTC9693_28
NCTC9693_3
NCTC9693_32
NCTC9693_33
NCTC9693_34
NCTC9693_35
NCTC9693_4
NCTC9693_5
NCTC9693_7
NCTC9693_9
novyi_NT_11																																														1	1
novyi_NT_13																																														1	1
novyi_NT_14																																														1	1
novyi_NT_15																																														1	1
novyi_NT_16																																														1	1
novyi_NT_17																																														1	1
novyi_NT_18																																														1	1
novyi_NT_2																																														1	1
novyi_NT_20																																														1	1
novyi_NT_22																																														1	1
novyi_NT_23																																														1	1
novyi_NT_26																																														1	1
novyi_NT_27																																														1	1
novyi_NT_28																																														1	1
novyi_NT_30																																														1	1
novyi_NT_33																																														1	1
novyi_NT_34																																														1	1
novyi_NT_37																																														1	1
novyi_NT_38																																														1	1
novyi_NT_39																																														1	1
novyi_NT_41																																														1	1
novyi_NT_42																																														1	1
novyi_NT_45																																														1	1
novyi_NT_46																																														1	1
novyi_NT_49																																														1	1
novyi_NT_5																																														1	1
novyi_NT_50																																														1	1
novyi_NT_51																																														1	1
novyi_NT_52																																														1	1
novyi_NT_53																																														1	1
novyi_NT_54																																														1	1
novyi_NT_55																																														1	1
novyi_NT_56																																														1	1
novyi_NT_57																																														1	1
novyi_NT_58																																														1	1
novyi_NT_59																																														1	1
novyi_NT_6																																														1	1
novyi_NT_60																																														1	1
novyi_NT_61																																														1	1
novyi_NT_62																																														1	1
novyi_NT_63																																														1	1
novyi_NT_64																																														1	1
novyi_NT_65																																														1	1
novyi_NT_66																																														1	1
novyi_NT_67																																														1	1
novyi_NT_68																																														1	1
novyi_NT_69																																														1	1
novyi_NT_7																																														1	1
novyi_NT_71																																														1	1
novyi_NT_72																																														1	1
novyi_NT_73																																														1	1
novyi_NT_74																																														1	1
novyi_NT_75																																														1	1
novyi_NT_76																																														1	1
novyi_NT_77																																														1	1
novyi_NT_78																																														1	1
novyi_NT_8																																														1	1
novyi_NT_80																																														1	1
novyi_NT_81																																														1	1
novyi_NT_82																																														1	1
novyi_NT_83																																														1	1
novyi_NT_84																																														1	1
novyi_NT_85																																														1	1
novyi_NT_87																																														1	1
novyi_NT_89																																														1	1
novyi_NT_9																																														1	1
novyi_NT_90																																														1	1
novyi_NT_91																																														1	1
novyi_NT_92																																														1	1
novyi_NT_93																																														1	1
novyi_NT_95																																														1	1
12LNR13_CD_1															1
12LNR13_CD_39															1
12LNR13_CD_40															1
12LNR13_CD_41															1
12LNR13_CD_42															1
12LNR13_CD_43															1
12LNR13_CD_44															1
12LNR13_CD_45															1
12LNR13_CD_46															1
12LNR13_CD_47															1
12LNR13_CD_48															1
12LNR13_CD_49															1
12LNR13_CD_50															1
12LNR13_CD_51															1
12LNR13_CD_52															1
12LNR13_CD_53															1
12LNR13_CD_54															1
12LNR13_CD_55															1
12LNR13_CD_56															1
12LNR13_CD_57															1
12LNR13_CD_58															1
12LNR13_CD_59															1
12LNR13_CD_60															1
12LNR13_CD_61															1
12LNR13_CD_62															1
12LNR13_CD_63															1
12LNR13_CD_64															1
12LNR13_CD_65															1
12LNR13_CD_66															1
12LNR13_CD_67															1
12LNR13_CD_68															1
12LNR13_CD_69															1
12LNR13_CD_70															1
12LNR13_CD_71															1
12LNR13_CD_72															1
12LNR13_CD_73															1
12LNR13_CD_74															1
12LNR13_CD_75															1
12LNR13_CD_76															1
12LNR13_CD_77															1
12LNR13_CD_78															1
12LNR13_CD_79															1
12LNR13_CD_80															1
12LNR13_CD_81															1
16868_D_2																					1
16868_D_22																					1
16868_D_3																					1
16868_D_56																					1
16868_D_57																					1
16868_D_58																					1
16868_D_62																					1
16868_D_64																					1
16868_D_66																					1
16868_D_67																					1
16868_D_68																					1
16868_D_69																					1
16868_D_70																					1
16868_D_71																					1
16868_D_72																					1
16868_D_73																					1
16868_D_74																					1
16868_D_75																					1
16868_D_76																					1
16868_D_77																					1
16868_D_78																					1
16868_D_79																					1
16868_D_80																					1
16868_D_81																					1
16868_D_82																					1
16868_D_83																					1
16868_D_84																					1
16868_D_85																					1
16868_D_86																					1
16868_D_88																					1
1873_D_1																								1
1873_D_10																								1
1873_D_11																								1
1873_D_12																								1
1873_D_13																								1
1873_D_14																								1
1873_D_15																								1
1873_D_16																								1
1873_D_17																								1
1873_D_18																								1
1873_D_19																								1
1873_D_2																								1
1873_D_20																								1
1873_D_21																								1
1873_D_3																								1
1873_D_4																								1
1873_D_5																								1
1873_D_6																								1
1873_D_7																								1
1873_D_8																								1
1873_D_9																								1
38028_CD_36		1
38028_CD_37		1
38028_CD_38		1
38028_CD_68		1
43243_CD_61			1
43243_CD_62			1
43243_CD_63			1
43243_CD_64			1
4570_10
4570_100
4570_101
4570_102
4570_103
4570_104
4570_105
4570_106
4570_107
4570_108
4570_109
4570_110
4570_111
4570_112
4570_113
4570_114
4570_115
4570_116
4570_117
4570_118
4570_119
4570_12
4570_120
4570_121
4570_122
4570_123
4570_124
4570_125
4570_126
4570_127
4570_128
4570_129
4570_13
4570_130
4570_131
4570_132
4570_133
4570_134
4570_135
4570_136
4570_137
4570_138
4570_139
4570_14
4570_140
4570_141
4570_142
4570_143
4570_144
4570_145
4570_146
4570_147
4570_148
4570_149
4570_15
4570_150
4570_151
4570_152
4570_153
4570_154
4570_155
4570_156
4570_157
4570_158
4570_159
4570_16
4570_160
4570_161
4570_162
4570_163
4570_164
4570_165
4570_166
4570_167
4570_168
4570_169
4570_17
4570_170
4570_171
4570_172
4570_173
4570_174
4570_175
4570_176
4570_177
4570_178
4570_179
4570_18
4570_180
4570_181
4570_182
4570_183
4570_184
4570_185
4570_186
4570_187
4570_188
4570_189
4570_19
4570_190
4570_191
4570_192
4570_193
4570_194
4570_195
4570_196
4570_197
4570_198
4570_199
4570_2
4570_20
4570_200
4570_21
4570_22
4570_24
4570_25
4570_26
4570_27
4570_28
4570_29
4570_3
4570_30
4570_31
4570_33
4570_34
4570_35
4570_36
4570_37
4570_38
4570_39
4570_4
4570_40
4570_41
4570_42
4570_44
4570_45
4570_46
4570_47
4570_48
4570_5
4570_50
4570_51
4570_52
4570_53
4570_54
4570_55
4570_56
4570_57
4570_58
4570_59
4570_6
4570_60
4570_61
4570_62
4570_63
4570_65
4570_66
4570_67
4570_68
4570_69
4570_7
4570_70
4570_71
4570_72
4570_73
4570_74
4570_75
4570_76
4570_78
4570_79
4570_8
4570_80
4570_81
4570_82
4570_83
4570_84
4570_85
4570_86
4570_87
4570_88
4570_89
4570_9
4570_90
4570_91
4570_92
4570_93
4570_94
4570_95
4570_96
4570_97
4570_98
4570_99
47295_DC_17																																	1
47295_DC_18																																	1
49511_CD_41					1
49511_CD_42					1
49511_CD_43					1
49511_CD_44					1
49511_CD_45					1
49511_CD_46					1
49511_CD_47					1
49511_CD_48					1
49511_CD_49					1
49511_CD_50					1
49511_CD_51					1
49511_CD_52					1
49511_CD_53					1
49511_CD_54					1
49511_CD_55					1
49511_CD_56					1
49511_CD_57					1
49511_CD_58					1
49511_CD_59					1
49511_CD_60					1
49511_CD_61					1
49511_CD_62					1
49511_CD_63					1
49511_CD_64					1
49511_CD_65					1
50867_CD_55						1
50867_CD_56						1
50867_CD_57						1
50867_CD_58						1
50867_CD_59						1
50867_CD_60						1
50867_CD_61						1
50867_CD_62						1
50867_CD_63						1
50867_CD_64						1
50867_CD_65						1
50867_CD_66						1
50867_CD_67						1
50867_CD_68						1
50867_CD_69						1
50867_CD_70						1
50867_CD_71						1
50867_CD_72						1
50867_CD_73						1
50867_CD_74						1
51714_DC_17																																		1
51714_DC_18																																		1
51714_DC_39																																		1
58272_CD_29								1
7221C_101																																										1
7221C_102																																										1
7221C_103																																										1
7221C_104																																										1
7221C_105																																										1
7221C_106																																										1
7221C_107																																										1
7221C_112																																										1
7221C_117																																										1
7221C_118																																										1
7221C_119																																										1
7221C_12																																										1
7221C_120																																										1
7221C_121																																										1
7221C_122																																										1
7221C_123																																										1
7221C_124																																										1
7221C_13																																										1
7221C_14																																										1
7221C_30																																										1
BKT015925_CD_18																	1
BKT015925_CD_2																	1
BKT015925_CD_20																	1
BKT015925_CD_50																	1
BKT015925_CD_52																	1
BKT015925_CD_70																	1
BKT12695_CD_1																						1
BKT12695_CD_10																						1
BKT12695_CD_11																						1
BKT12695_CD_12																						1
BKT12695_CD_13																						1
BKT12695_CD_14																						1
BKT12695_CD_15																						1
BKT12695_CD_16																						1
BKT12695_CD_17																						1
BKT12695_CD_18																						1
BKT12695_CD_19																						1
BKT12695_CD_2																						1
BKT12695_CD_20																						1
BKT12695_CD_21																						1
BKT12695_CD_22																						1
BKT12695_CD_23																						1
BKT12695_CD_24																						1
BKT12695_CD_25																						1
BKT12695_CD_26																						1
BKT12695_CD_27																						1
BKT12695_CD_28																						1
BKT12695_CD_29																						1
BKT12695_CD_3																						1
BKT12695_CD_30																						1
BKT12695_CD_31																						1
BKT12695_CD_32																						1
BKT12695_CD_33																						1
BKT12695_CD_34																						1
BKT12695_CD_35																						1
BKT12695_CD_36																						1
BKT12695_CD_37																						1
BKT12695_CD_38																						1
BKT12695_CD_39																						1
BKT12695_CD_4																						1
BKT12695_CD_40																						1
BKT12695_CD_41																						1
BKT12695_CD_42																						1
BKT12695_CD_43																						1
BKT12695_CD_44																						1
BKT12695_CD_45																						1
BKT12695_CD_46																						1
BKT12695_CD_47																						1
BKT12695_CD_48																						1
BKT12695_CD_49																						1
BKT12695_CD_5																						1
BKT12695_CD_50																						1
BKT12695_CD_51																						1
BKT12695_CD_52																						1
BKT12695_CD_53																						1
BKT12695_CD_54																						1
BKT12695_CD_55																						1
BKT12695_CD_56																						1
BKT12695_CD_57																						1
BKT12695_CD_58																						1
BKT12695_CD_59																						1
BKT12695_CD_6																						1
BKT12695_CD_60																						1
BKT12695_CD_61																						1
BKT12695_CD_62																						1
BKT12695_CD_63																						1
BKT12695_CD_64																						1
BKT12695_CD_65																						1
BKT12695_CD_66																						1
BKT12695_CD_67																						1
BKT12695_CD_68																						1
BKT12695_CD_7																						1
BKT12695_CD_8																						1
BKT12695_CD_9																						1
BKT29909_1
BKT29909_2
BKT29909_3
BKT29909_4
C.haemo_KFSHRC_CH1_10
C.haemo_KFSHRC_CH1_100
C.haemo_KFSHRC_CH1_101
C.haemo_KFSHRC_CH1_102
C.haemo_KFSHRC_CH1_103
C.haemo_KFSHRC_CH1_104
C.haemo_KFSHRC_CH1_107
C.haemo_KFSHRC_CH1_109
C.haemo_KFSHRC_CH1_11
C.haemo_KFSHRC_CH1_110
C.haemo_KFSHRC_CH1_111
C.haemo_KFSHRC_CH1_112
C.haemo_KFSHRC_CH1_113
C.haemo_KFSHRC_CH1_114
C.haemo_KFSHRC_CH1_115
C.haemo_KFSHRC_CH1_116
C.haemo_KFSHRC_CH1_117
C.haemo_KFSHRC_CH1_118
C.haemo_KFSHRC_CH1_119
C.haemo_KFSHRC_CH1_12
C.haemo_KFSHRC_CH1_120
C.haemo_KFSHRC_CH1_125
C.haemo_KFSHRC_CH1_126
C.haemo_KFSHRC_CH1_127
C.haemo_KFSHRC_CH1_128
C.haemo_KFSHRC_CH1_129
C.haemo_KFSHRC_CH1_13
C.haemo_KFSHRC_CH1_130
C.haemo_KFSHRC_CH1_131
C.haemo_KFSHRC_CH1_132
C.haemo_KFSHRC_CH1_133
C.haemo_KFSHRC_CH1_134
C.haemo_KFSHRC_CH1_135
C.haemo_KFSHRC_CH1_136
C.haemo_KFSHRC_CH1_137
C.haemo_KFSHRC_CH1_138
C.haemo_KFSHRC_CH1_139
C.haemo_KFSHRC_CH1_14
C.haemo_KFSHRC_CH1_140
C.haemo_KFSHRC_CH1_141
C.haemo_KFSHRC_CH1_142
C.haemo_KFSHRC_CH1_143
C.haemo_KFSHRC_CH1_144
C.haemo_KFSHRC_CH1_145
C.haemo_KFSHRC_CH1_146
C.haemo_KFSHRC_CH1_147
C.haemo_KFSHRC_CH1_148
C.haemo_KFSHRC_CH1_149
C.haemo_KFSHRC_CH1_15
C.haemo_KFSHRC_CH1_150
C.haemo_KFSHRC_CH1_151
C.haemo_KFSHRC_CH1_152
C.haemo_KFSHRC_CH1_153
C.haemo_KFSHRC_CH1_154
C.haemo_KFSHRC_CH1_155
C.haemo_KFSHRC_CH1_156
C.haemo_KFSHRC_CH1_157
C.haemo_KFSHRC_CH1_158
C.haemo_KFSHRC_CH1_159
C.haemo_KFSHRC_CH1_160
C.haemo_KFSHRC_CH1_161
C.haemo_KFSHRC_CH1_162
C.haemo_KFSHRC_CH1_163
C.haemo_KFSHRC_CH1_164
C.haemo_KFSHRC_CH1_165
C.haemo_KFSHRC_CH1_166
C.haemo_KFSHRC_CH1_167
C.haemo_KFSHRC_CH1_168
C.haemo_KFSHRC_CH1_169
C.haemo_KFSHRC_CH1_17
C.haemo_KFSHRC_CH1_170
C.haemo_KFSHRC_CH1_171
C.haemo_KFSHRC_CH1_172
C.haemo_KFSHRC_CH1_173
C.haemo_KFSHRC_CH1_174
C.haemo_KFSHRC_CH1_175
C.haemo_KFSHRC_CH1_176
C.haemo_KFSHRC_CH1_177
C.haemo_KFSHRC_CH1_178
C.haemo_KFSHRC_CH1_179
C.haemo_KFSHRC_CH1_18
C.haemo_KFSHRC_CH1_180
C.haemo_KFSHRC_CH1_181
C.haemo_KFSHRC_CH1_182
C.haemo_KFSHRC_CH1_183
C.haemo_KFSHRC_CH1_184
C.haemo_KFSHRC_CH1_185
C.haemo_KFSHRC_CH1_186
C.haemo_KFSHRC_CH1_187
C.haemo_KFSHRC_CH1_188
C.haemo_KFSHRC_CH1_189
C.haemo_KFSHRC_CH1_19
C.haemo_KFSHRC_CH1_194
C.haemo_KFSHRC_CH1_195
C.haemo_KFSHRC_CH1_196
C.haemo_KFSHRC_CH1_197
C.haemo_KFSHRC_CH1_198
C.haemo_KFSHRC_CH1_199
C.haemo_KFSHRC_CH1_200
C.haemo_KFSHRC_CH1_203
C.haemo_KFSHRC_CH1_209
C.haemo_KFSHRC_CH1_21
C.haemo_KFSHRC_CH1_22
C.haemo_KFSHRC_CH1_23
C.haemo_KFSHRC_CH1_24
C.haemo_KFSHRC_CH1_25
C.haemo_KFSHRC_CH1_26
C.haemo_KFSHRC_CH1_27
C.haemo_KFSHRC_CH1_28
C.haemo_KFSHRC_CH1_29
C.haemo_KFSHRC_CH1_30
C.haemo_KFSHRC_CH1_31
C.haemo_KFSHRC_CH1_32
C.haemo_KFSHRC_CH1_33
C.haemo_KFSHRC_CH1_34
C.haemo_KFSHRC_CH1_35
C.haemo_KFSHRC_CH1_36
C.haemo_KFSHRC_CH1_37
C.haemo_KFSHRC_CH1_38
C.haemo_KFSHRC_CH1_39
C.haemo_KFSHRC_CH1_40
C.haemo_KFSHRC_CH1_41
C.haemo_KFSHRC_CH1_42
C.haemo_KFSHRC_CH1_43
C.haemo_KFSHRC_CH1_44
C.haemo_KFSHRC_CH1_45
C.haemo_KFSHRC_CH1_46
C.haemo_KFSHRC_CH1_47
C.haemo_KFSHRC_CH1_48
C.haemo_KFSHRC_CH1_49
C.haemo_KFSHRC_CH1_5
C.haemo_KFSHRC_CH1_50
C.haemo_KFSHRC_CH1_51
C.haemo_KFSHRC_CH1_52
C.haemo_KFSHRC_CH1_53
C.haemo_KFSHRC_CH1_54
C.haemo_KFSHRC_CH1_55
C.haemo_KFSHRC_CH1_56
C.haemo_KFSHRC_CH1_57
C.haemo_KFSHRC_CH1_58
C.haemo_KFSHRC_CH1_59
C.haemo_KFSHRC_CH1_6
C.haemo_KFSHRC_CH1_60
C.haemo_KFSHRC_CH1_61
C.haemo_KFSHRC_CH1_62
C.haemo_KFSHRC_CH1_63
C.haemo_KFSHRC_CH1_64
C.haemo_KFSHRC_CH1_65
C.haemo_KFSHRC_CH1_66
C.haemo_KFSHRC_CH1_67
C.haemo_KFSHRC_CH1_68
C.haemo_KFSHRC_CH1_69
C.haemo_KFSHRC_CH1_7
C.haemo_KFSHRC_CH1_70
C.haemo_KFSHRC_CH1_71
C.haemo_KFSHRC_CH1_72
C.haemo_KFSHRC_CH1_73
C.haemo_KFSHRC_CH1_74
C.haemo_KFSHRC_CH1_75
C.haemo_KFSHRC_CH1_76
C.haemo_KFSHRC_CH1_77
C.haemo_KFSHRC_CH1_78
C.haemo_KFSHRC_CH1_79
C.haemo_KFSHRC_CH1_8
C.haemo_KFSHRC_CH1_80
C.haemo_KFSHRC_CH1_81
C.haemo_KFSHRC_CH1_82
C.haemo_KFSHRC_CH1_83
C.haemo_KFSHRC_CH1_84
C.haemo_KFSHRC_CH1_85
C.haemo_KFSHRC_CH1_86
C.haemo_KFSHRC_CH1_87
C.haemo_KFSHRC_CH1_88
C.haemo_KFSHRC_CH1_89
C.haemo_KFSHRC_CH1_9
C.haemo_KFSHRC_CH1_90
C.haemo_KFSHRC_CH1_91
C.haemo_KFSHRC_CH1_92
C.haemo_KFSHRC_CH1_93
C.haemo_KFSHRC_CH1_94
C.haemo_KFSHRC_CH1_95
C.haemo_KFSHRC_CH1_96
C.haemo_KFSHRC_CH1_97
C.haemo_KFSHRC_CH1_98
C.haemo_KFSHRC_CH1_99
C.novyi_150557_1
C.novyi_150557_10
C.novyi_150557_11
C.novyi_150557_12
C.novyi_150557_13
C.novyi_150557_14
C.novyi_150557_15
C.novyi_150557_16
C.novyi_150557_17
C.novyi_150557_18
C.novyi_150557_19
C.novyi_150557_2
C.novyi_150557_20
C.novyi_150557_21
C.novyi_150557_22
C.novyi_150557_23
C.novyi_150557_24
C.novyi_150557_25
C.novyi_150557_26
C.novyi_150557_27
C.novyi_150557_28
C.novyi_150557_29
C.novyi_150557_3
C.novyi_150557_30
C.novyi_150557_31
C.novyi_150557_32
C.novyi_150557_33
C.novyi_150557_34
C.novyi_150557_35
C.novyi_150557_36
C.novyi_150557_37
C.novyi_150557_38
C.novyi_150557_39
C.novyi_150557_4
C.novyi_150557_40
C.novyi_150557_41
C.novyi_150557_42
C.novyi_150557_43
C.novyi_150557_44
C.novyi_150557_45
C.novyi_150557_46
C.novyi_150557_47
C.novyi_150557_48
C.novyi_150557_49
C.novyi_150557_5
C.novyi_150557_50
C.novyi_150557_51
C.novyi_150557_52
C.novyi_150557_53
C.novyi_150557_54
C.novyi_150557_55
C.novyi_150557_56
C.novyi_150557_57
C.novyi_150557_58
C.novyi_150557_59
C.novyi_150557_6
C.novyi_150557_60
C.novyi_150557_61
C.novyi_150557_62
C.novyi_150557_63
C.novyi_150557_64
C.novyi_150557_65
C.novyi_150557_66
C.novyi_150557_68
C.novyi_150557_69
C.novyi_150557_7
C.novyi_150557_70
C.novyi_150557_71
C.novyi_150557_72
C.novyi_150557_73
C.novyi_150557_74
C.novyi_150557_75
C.novyi_150557_76
C.novyi_150557_77
C.novyi_150557_78
C.novyi_150557_8
C.novyi_150557_9
C.novyi-A_4552_1																																																	1
C.novyi-A_4552_10																																																	1
C.novyi-A_4552_100																																																	1
C.novyi-A_4552_101																																																	1
C.novyi-A_4552_102																																																	1
C.novyi-A_4552_103																																																	1
C.novyi-A_4552_104																																																	1
C.novyi-A_4552_105																																																	1
C.novyi-A_4552_106																																																	1
C.novyi-A_4552_107																																																	1
C.novyi-A_4552_108																																																	1
C.novyi-A_4552_109																																																	1
C.novyi-A_4552_11																																																	1
C.novyi-A_4552_110																																																	1
C.novyi-A_4552_111																																																	1
C.novyi-A_4552_112																																																	1
C.novyi-A_4552_113																																																	1
C.novyi-A_4552_114																																																	1
C.novyi-A_4552_115																																																	1
C.novyi-A_4552_116																																																	1
C.novyi-A_4552_117																																																	1
C.novyi-A_4552_118																																																	1
C.novyi-A_4552_119																																																	1
C.novyi-A_4552_12																																																	1
C.novyi-A_4552_120																																																	1
C.novyi-A_4552_121																																																	1
C.novyi-A_4552_122																																																	1
C.novyi-A_4552_123																																																	1
C.novyi-A_4552_124																																																	1
C.novyi-A_4552_125																																																	1
C.novyi-A_4552_126																																																	1
C.novyi-A_4552_13																																																	1
C.novyi-A_4552_14																																																	1
C.novyi-A_4552_15																																																	1
C.novyi-A_4552_16																																																	1
C.novyi-A_4552_17																																																	1
C.novyi-A_4552_18																																																	1
C.novyi-A_4552_19																																																	1
C.novyi-A_4552_2																																																	1
C.novyi-A_4552_20																																																	1
C.novyi-A_4552_21																																																	1
C.novyi-A_4552_22																																																	1
C.novyi-A_4552_23																																																	1
C.novyi-A_4552_24																																																	1
C.novyi-A_4552_25																																																	1
C.novyi-A_4552_26																																																	1
C.novyi-A_4552_27																																																	1
C.novyi-A_4552_28																																																	1
C.novyi-A_4552_29																																																	1
C.novyi-A_4552_3																																																	1
C.novyi-A_4552_30																																																	1
C.novyi-A_4552_31																																																	1
C.novyi-A_4552_32																																																	1
C.novyi-A_4552_33																																																	1
C.novyi-A_4552_34																																																	1
C.novyi-A_4552_35																																																	1
C.novyi-A_4552_36																																																	1
C.novyi-A_4552_37																																																	1
C.novyi-A_4552_38																																																	1
C.novyi-A_4552_39																																																	1
C.novyi-A_4552_4																																																	1
C.novyi-A_4552_40																																																	1
C.novyi-A_4552_41																																																	1
C.novyi-A_4552_42																																																	1
C.novyi-A_4552_43																																																	1
C.novyi-A_4552_44																																																	1
C.novyi-A_4552_45																																																	1
C.novyi-A_4552_46																																																	1
C.novyi-A_4552_47																																																	1
C.novyi-A_4552_48																																																	1
C.novyi-A_4552_49																																																	1
C.novyi-A_4552_5																																																	1
C.novyi-A_4552_50																																																	1
C.novyi-A_4552_51																																																	1
C.novyi-A_4552_52																																																	1
C.novyi-A_4552_53																																																	1
C.novyi-A_4552_54																																																	1
C.novyi-A_4552_55																																																	1
C.novyi-A_4552_56																																																	1
C.novyi-A_4552_57																																																	1
C.novyi-A_4552_58																																																	1
C.novyi-A_4552_59																																																	1
C.novyi-A_4552_6																																																	1
C.novyi-A_4552_60																																																	1
C.novyi-A_4552_61																																																	1
C.novyi-A_4552_62																																																	1
C.novyi-A_4552_63																																																	1
C.novyi-A_4552_64																																																	1
C.novyi-A_4552_65																																																	1
C.novyi-A_4552_66																																																	1
C.novyi-A_4552_67																																																	1
C.novyi-A_4552_68																																																	1
C.novyi-A_4552_69																																																	1
C.novyi-A_4552_7																																																	1
C.novyi-A_4552_70																																																	1
C.novyi-A_4552_71																																																	1
C.novyi-A_4552_72																																																	1
C.novyi-A_4552_73																																																	1
C.novyi-A_4552_74																																																	1
C.novyi-A_4552_75																																																	1
C.novyi-A_4552_76																																																	1
C.novyi-A_4552_77																																																	1
C.novyi-A_4552_78																																																	1
C.novyi-A_4552_79																																																	1
C.novyi-A_4552_8																																																	1
C.novyi-A_4552_80																																																	1
C.novyi-A_4552_81																																																	1
C.novyi-A_4552_82																																																	1
C.novyi-A_4552_83																																																	1
C.novyi-A_4552_84																																																	1
C.novyi-A_4552_85																																																	1
C.novyi-A_4552_86																																																	1
C.novyi-A_4552_87																																																	1
C.novyi-A_4552_88																																																	1
C.novyi-A_4552_89																																																	1
C.novyi-A_4552_9																																																	1
C.novyi-A_4552_90																																																	1
C.novyi-A_4552_91																																																	1
C.novyi-A_4552_92																																																	1
C.novyi-A_4552_93																																																	1
C.novyi-A_4552_94																																																	1
C.novyi-A_4552_95																																																	1
C.novyi-A_4552_96																																																	1
C.novyi-A_4552_97																																																	1
C.novyi-A_4552_98																																																	1
C.novyi-A_4552_99																																																	1
C.novyi-B_ATCC27606_1																																													1
C.novyi-B_ATCC27606_10																																													1
C.novyi-B_ATCC27606_100																																													1
C.novyi-B_ATCC27606_101																																													1
C.novyi-B_ATCC27606_102																																													1
C.novyi-B_ATCC27606_103																																													1
C.novyi-B_ATCC27606_104																																													1
C.novyi-B_ATCC27606_105																																													1
C.novyi-B_ATCC27606_11																																													1
C.novyi-B_ATCC27606_111																																													1
C.novyi-B_ATCC27606_12																																													1
C.novyi-B_ATCC27606_13																																													1
C.novyi-B_ATCC27606_14																																													1
C.novyi-B_ATCC27606_15																																													1
C.novyi-B_ATCC27606_16																																													1
C.novyi-B_ATCC27606_17																																													1
C.novyi-B_ATCC27606_18																																													1
C.novyi-B_ATCC27606_19																																													1
C.novyi-B_ATCC27606_2																																													1
C.novyi-B_ATCC27606_20																																													1
C.novyi-B_ATCC27606_21																																													1
C.novyi-B_ATCC27606_22																																													1
C.novyi-B_ATCC27606_23																																													1
C.novyi-B_ATCC27606_24																																													1
C.novyi-B_ATCC27606_25																																													1
C.novyi-B_ATCC27606_26																																													1
C.novyi-B_ATCC27606_27																																													1
C.novyi-B_ATCC27606_28																																													1
C.novyi-B_ATCC27606_29																																													1
C.novyi-B_ATCC27606_3																																													1
C.novyi-B_ATCC27606_30																																													1
C.novyi-B_ATCC27606_31																																													1
C.novyi-B_ATCC27606_32																																													1
C.novyi-B_ATCC27606_33																																													1
C.novyi-B_ATCC27606_34																																													1
C.novyi-B_ATCC27606_35																																													1
C.novyi-B_ATCC27606_36																																													1
C.novyi-B_ATCC27606_37																																													1
C.novyi-B_ATCC27606_38																																													1
C.novyi-B_ATCC27606_39																																													1
C.novyi-B_ATCC27606_4																																													1
C.novyi-B_ATCC27606_40																																													1
C.novyi-B_ATCC27606_41																																													1
C.novyi-B_ATCC27606_42																																													1
C.novyi-B_ATCC27606_43																																													1
C.novyi-B_ATCC27606_44																																													1
C.novyi-B_ATCC27606_45																																													1
C.novyi-B_ATCC27606_46																																													1
C.novyi-B_ATCC27606_47																																													1
C.novyi-B_ATCC27606_48																																													1
C.novyi-B_ATCC27606_49																																													1
C.novyi-B_ATCC27606_5																																													1
C.novyi-B_ATCC27606_50																																													1
C.novyi-B_ATCC27606_51																																													1
C.novyi-B_ATCC27606_52																																													1
C.novyi-B_ATCC27606_53																																													1
C.novyi-B_ATCC27606_54																																													1
C.novyi-B_ATCC27606_55																																													1
C.novyi-B_ATCC27606_56																																													1
C.novyi-B_ATCC27606_57																																													1
C.novyi-B_ATCC27606_58																																													1
C.novyi-B_ATCC27606_59																																													1
C.novyi-B_ATCC27606_6																																													1
C.novyi-B_ATCC27606_60																																													1
C.novyi-B_ATCC27606_61																																													1
C.novyi-B_ATCC27606_62																																													1
C.novyi-B_ATCC27606_63																																													1
C.novyi-B_ATCC27606_64																																													1
C.novyi-B_ATCC27606_65																																													1
C.novyi-B_ATCC27606_66																																													1
C.novyi-B_ATCC27606_67																																													1
C.novyi-B_ATCC27606_68																																													1
C.novyi-B_ATCC27606_69																																													1
C.novyi-B_ATCC27606_7																																													1
C.novyi-B_ATCC27606_70																																													1
C.novyi-B_ATCC27606_71																																													1
C.novyi-B_ATCC27606_72																																													1
C.novyi-B_ATCC27606_73																																													1
C.novyi-B_ATCC27606_74																																													1
C.novyi-B_ATCC27606_75																																													1
C.novyi-B_ATCC27606_76																																													1
C.novyi-B_ATCC27606_77																																													1
C.novyi-B_ATCC27606_78																																													1
C.novyi-B_ATCC27606_79																																													1
C.novyi-B_ATCC27606_8																																													1
C.novyi-B_ATCC27606_80																																													1
C.novyi-B_ATCC27606_81																																													1
C.novyi-B_ATCC27606_82																																													1
C.novyi-B_ATCC27606_83																																													1
C.novyi-B_ATCC27606_84																																													1
C.novyi-B_ATCC27606_85																																													1
C.novyi-B_ATCC27606_86																																													1
C.novyi-B_ATCC27606_87																																													1
C.novyi-B_ATCC27606_88																																													1
C.novyi-B_ATCC27606_89																																													1
C.novyi-B_ATCC27606_9																																													1
C.novyi-B_ATCC27606_90																																													1
C.novyi-B_ATCC27606_91																																													1
C.novyi-B_ATCC27606_92																																													1
C.novyi-B_ATCC27606_93																																													1
C.novyi-B_ATCC27606_94																																													1
C.novyi-B_ATCC27606_95																																													1
C.novyi-B_ATCC27606_96																																													1
C.novyi-B_ATCC27606_97																																													1
C.novyi-B_ATCC27606_98																																													1
C.novyi-B_ATCC27606_99																																													1
C.novyi-B_NCTC9691_1																																																1
C.novyi-B_NCTC9691_10																																																1
C.novyi-B_NCTC9691_11																																																1
C.novyi-B_NCTC9691_12																																																1
C.novyi-B_NCTC9691_13																																																1
C.novyi-B_NCTC9691_14																																																1
C.novyi-B_NCTC9691_15																																																1
C.novyi-B_NCTC9691_16																																																1
C.novyi-B_NCTC9691_17																																																1
C.novyi-B_NCTC9691_18																																																1
C.novyi-B_NCTC9691_19																																																1
C.novyi-B_NCTC9691_2																																																1
C.novyi-B_NCTC9691_20																																																1
C.novyi-B_NCTC9691_21																																																1
C.novyi-B_NCTC9691_22																																																1
C.novyi-B_NCTC9691_23																																																1
C.novyi-B_NCTC9691_24																																																1
C.novyi-B_NCTC9691_25																																																1
C.novyi-B_NCTC9691_26																																																1
C.novyi-B_NCTC9691_27																																																1
C.novyi-B_NCTC9691_28																																																1
C.novyi-B_NCTC9691_29																																																1
C.novyi-B_NCTC9691_3																																																1
C.novyi-B_NCTC9691_30																																																1
C.novyi-B_NCTC9691_31																																																1
C.novyi-B_NCTC9691_32																																																1
C.novyi-B_NCTC9691_33																																																1
C.novyi-B_NCTC9691_34																																																1
C.novyi-B_NCTC9691_35																																																1
C.novyi-B_NCTC9691_36																																																1
C.novyi-B_NCTC9691_37																																																1
C.novyi-B_NCTC9691_38																																																1
C.novyi-B_NCTC9691_39																																																1
C.novyi-B_NCTC9691_4																																																1
C.novyi-B_NCTC9691_40																																																1
C.novyi-B_NCTC9691_43																																																1
C.novyi-B_NCTC9691_44																																																1
C.novyi-B_NCTC9691_45																																																1
C.novyi-B_NCTC9691_46																																																1
C.novyi-B_NCTC9691_47																																																1
C.novyi-B_NCTC9691_48																																																1
C.novyi-B_NCTC9691_49																																																1
C.novyi-B_NCTC9691_5																																																1
C.novyi-B_NCTC9691_50																																																1
C.novyi-B_NCTC9691_51																																																1
C.novyi-B_NCTC9691_52																																																1
C.novyi-B_NCTC9691_53																																																1
C.novyi-B_NCTC9691_54																																																1
C.novyi-B_NCTC9691_55																																																1
C.novyi-B_NCTC9691_56																																																1
C.novyi-B_NCTC9691_57																																																1
C.novyi-B_NCTC9691_58																																																1
C.novyi-B_NCTC9691_59																																																1
C.novyi-B_NCTC9691_6																																																1
C.novyi-B_NCTC9691_60																																																1
C.novyi-B_NCTC9691_61																																																1
C.novyi-B_NCTC9691_62																																																1
C.novyi-B_NCTC9691_63																																																1
C.novyi-B_NCTC9691_64																																																1
C.novyi-B_NCTC9691_65																																																1
C.novyi-B_NCTC9691_66																																																1
C.novyi-B_NCTC9691_67																																																1
C.novyi-B_NCTC9691_68																																																1
C.novyi-B_NCTC9691_69																																																1
C.novyi-B_NCTC9691_7																																																1
C.novyi-B_NCTC9691_70																																																1
C.novyi-B_NCTC9691_71																																																1
C.novyi-B_NCTC9691_72																																																1
C.novyi-B_NCTC9691_73																																																1
C.novyi-B_NCTC9691_74																																																1
C.novyi-B_NCTC9691_75																																																1
C.novyi-B_NCTC9691_8																																																1
C.novyi-B_NCTC9691_9																																																1
Colworth-BL165_128																																									1
Colworth-BL165_129																																									1
Colworth-BL165_130																																									1
Colworth-BL165_131																																									1
Colworth-BL165_132																																									1
DC5_78																															1
DC5_79																															1
DC5_80																															1
DC5_81																															1
DC5_82																															1
DC5_84																															1
Eklund_C_1																																			1
Eklund_C_10																																			1
Eklund_C_11																																			1
Eklund_C_12																																			1
Eklund_C_13																																			1
Eklund_C_14																																			1
Eklund_C_15																																			1
Eklund_C_16																																			1
Eklund_C_17																																			1
Eklund_C_18																																			1
Eklund_C_19																																			1
Eklund_C_2																																			1
Eklund_C_20																																			1
Eklund_C_3																																			1
Eklund_C_4																																			1
Eklund_C_5																																			1
Eklund_C_6																																			1
Eklund_C_7																																			1
Eklund_C_8																																			1
Eklund_C_9																																			1
GD211209_1																																												1
GD211209_10																																												1
GD211209_11																																												1
GD211209_12																																												1
GD211209_14																																												1
GD211209_15																																												1
GD211209_16																																												1
GD211209_17																																												1
GD211209_18																																												1
GD211209_19																																												1
GD211209_2																																												1
GD211209_20																																												1
GD211209_21																																												1
GD211209_22																																												1
GD211209_23																																												1
GD211209_24																																												1
GD211209_3																																												1
GD211209_4																																												1
GD211209_5																																												1
GD211209_6																																												1
GD211209_7																																												1
GD211209_8																																												1
GD211209_9																																												1
IFR_18-084_100																																					1
IFR_18-084_101																																					1
IFR_18-084_102																																					1
IFR_18-084_103																																					1
IFR_18-084_104																																					1
IFR_18-084_105																																					1
IFR_18-084_107																																					1
IFR_18-084_109																																					1
IFR_18-084_110																																					1
IFR_18-084_111																																					1
IFR_18-084_21																																					1
IFR_18-084_22																																					1
IFR_18-084_23																																					1
IFR_18-084_24																																					1
IFR_18-084_25																																					1
IFR_18-084_96																																					1
IFR_18-084_97																																					1
IFR_18-084_98																																					1
IFR_18-084_99																																					1
IZSVe_3859-11_14																														1
IZSVe_3859-11_15																														1
IZSVe_3859-11_16																														1
IZSVe_3859-11_17																														1
IZSVe_3859-11_18																														1
IZSVe_3859-11_19																														1
IZSVe_3859-11_20																														1
IZSVe_3859-11_21																														1
IZSVe_3859-11_22																														1
IZSVe_3859-11_23																														1
IZSVe_3859-11_24																														1
IZSVe_3859-11_25																														1
IZSVe_3859-11_26																														1
IZSVe_3859-11_27																														1
IZSVe_3859-11_28																														1
IZSVe_3859-11_29																														1
IZSVe_3859-11_30																														1
IZSVe_3859-11_31																														1
IZSVe_3859-11_32																														1
IZSVe_3859-11_33																														1
IZSVe_3859-11_34																														1
IZSVe_3859-11_35																														1
IZSVe_3859-11_36																														1
IZSVe_3859-11_37																														1
IZSVe_3859-11_38																														1
IZSVe_3859-11_39																														1
IZSVe_3859-11_40																														1
IZSVe_3859-11_41																														1
K25_1
K25_10
K25_11
K25_14
K25_15
K25_18
K25_19
K25_2
K25_20
K25_21
K25_24
K25_25
K25_26
K25_27
K25_28
K25_29
K25_3
K25_30
K25_31
K25_32
K25_33
K25_34
K25_35
K25_36
K25_37
K25_38
K25_39
K25_4
K25_40
K25_41
K25_42
K25_43
K25_44
K25_45
K25_46
K25_47
K25_48
K25_49
K25_5
K25_50
K25_51
K25_52
K25_53
K25_54
K25_55
K25_56
K25_57
K25_58
K25_59
K25_6
K25_60
K25_61
K25_62
K25_63
K25_64
K25_65
K25_66
K25_67
K25_68
K25_69
K25_7
K25_70
K25_71
K25_72
K25_73
K25_74
K25_75
K25_76
K25_77
K25_78
K25_79
K25_8
K25_80
K25_81
K25_82
K25_83
K25_84
K25_85
K25_86
K25_87
K25_88
K25_89
K25_9
K25_90
K25_91
LNC5_DC_1																																1
LNC5_DC_14																																1
LNC5_DC_15																																1
LNC5_DC_18																																1
LNC5_DC_19																																1
LNC5_DC_2																																1
LNC5_DC_20																																1
LNC5_DC_21																																1
LNC5_DC_22																																1
LNC5_DC_23																																1
LNC5_DC_24																																1
LNC5_DC_25																																1
LNC5_DC_28																																1
LNC5_DC_3																																1
LNC5_DC_34																																1
LNC5_DC_4																																1
LNC5_DC_5																																1
LNC5_DC_6																																1
[truncated: 49 more rows]
[truncated: 8 more columns]

## Sheet: Table S3 unique_spacers
Spacer_name	Species	Spacer_sequence
Eklund_C_2	C.botu_C	AAGTAATTGGATTTGCTGCTTTCTTTAAACTAACAAA
Eklund_C_3	C.botu_C	TAGAATCAAAAATAAATAGTAGTGATTTAAAAAACATG					Spacer origin	count				Strains %	Spacers %
Eklund_C_4	C.botu_C	GAATATACAGGGTTAATATCAAAATCGTACAATATAA					C. novyi	0.34621			C. novyi	0.172414	0.34621		total unique spacers	2045
Eklund_C_5	C.botu_C	TTGAAAGTGGAAAATATGCAGGTCAGCAAGCGTTAAAG					C. botu C/D	0.206357			C. botu C/D	0.37931	0.206357
Eklund_C_6	C.botu_C	GTCTACGTCTACGTGTTGGTTTTTTATCTTCTTGTTT					C. botu C	0.14132			C. botu C	0.155172	0.14132
Eklund_C_8	C.botu_C	AAAACTAGGTATGGAAACTTCAAGGTAGCTTGGATAAT					C. haemolyticum	0.115403			C. haemolyticum	0.0517241	0.115403
Eklund_C_9	C.botu_C	ATAGAACAGGAAGTGTTACTGCTAATGTTGCACTCGA					C. botu D/C	0.111002			C. botu D/C	0.172414	0.111002
Eklund_C_10	C.botu_C	ACGGCGTGATTTTGATGATTTGAGCAAAAATTTTAA					C. botu D	0.0366748			C. botu D	0.0517241	0.0366748
Eklund_C_12	C.botu_C	GGATGTGATGAATTGAGAACATTAGCGTGGATTGGTT
Eklund_C_13	C.botu_C	TGTTTAAGATCATGCGTGTTAGAAGTTCTAGAATTAA				total unique spacers		2045
Eklund_C_16	C.botu_C	CTGTAGGGCTTCTTTTACTTTAGGAGGGAAACATGGAT
Eklund_C_20	C.botu_C	AAAACGGAATGCCAAGCATGAAATATATTAGATATG
Stockholm_C_2	C.botu_C	TGGCTGATAGAATACAAAGCGACTTTGAATTCGGATA
Stockholm_C_3	C.botu_C	TCTAAGCCTATTGGCTAGGGTGTTTTTGTTTTTTAGG
Stockholm_C_5	C.botu_C	GCAGATGCAGTTAGTACAAGTCGTACTTCAATTTTAAT
Stockholm_C_7	C.botu_C	ATGAATCCGTTAACCAAGAATTTTCAACATTTAATTT
Stockholm_C_8	C.botu_C	TAGTATCTACTAAAGCAACTTTACCACTCCAGTCTCGA
Stockholm_C_9	C.botu_C	AGAAACATTGAGTATGTAAAAGGTATCTTAAATAAC
Stockholm_C_11	C.botu_C	TTAGCAGCAGATGCTATTAGAAACAAATATAAAAA
Stockholm_C_12	C.botu_C	TCTAATGCAAATAGATCCATAAAAATTAATCTCCTTT
Stockholm_C_14	C.botu_C	GCAAAGGACATAATACAAATACAATAGGAATATGCGC
Stockholm_C_15	C.botu_C	TTTAAACAGTCTTTCCAAAGTTCAGTCCATTTTTTT
Stockholm_C_16	C.botu_C	ATGCTCAAAAGCTAAAGAATATAACTTTATAGA
Stockholm_C_17	C.botu_C	GTGCTTGAAAATGAAAAAAGCTATATATTTATACAA
Stockholm_C_19	C.botu_C	CTGGGGGTTAGTACAAAGGACTTACCTCATTACCT
Stockholm_C_20	C.botu_C	TGGAAGAGCAACGGTCTATAGATGGATAAAAATATA
Stockholm_C_21	C.botu_C	ATTGATTCCCCTGCTTTTTCTCCCTTACTATGCTTA
Stockholm_C_22	C.botu_C	AATGGCAGGTTATAGTGGTACGTTTTCATGTGGTCA
Stockholm_C_23	C.botu_C	CACATTTGTGACAATAGTAATCTTCATCTTTAAAT
Stockholm_C_25	C.botu_C	TTGTGCTAGAAAGATTGGGAATTGACATAAAAACAG
Stockholm_C_27	C.botu_C	GGGAACGTTCCAATAACTAGCACTACTTTTGGAGA
Stockholm_C_29	C.botu_C	CTTAAAAAAGATATAGCTAGTTTATCTATAGAAAT
Stockholm_C_32	C.botu_C	TAAATTGTGCATCAGGCATACCTTTATCTACGTTA
Stockholm_C_33	C.botu_C	TAAAATTTATTTAATGTTTCTTCATATGTATTTCTTA
Stockholm_C_34	C.botu_C	CGATGCTCCTATGGATCGTATAAAAGAAGATACATT
Stockholm_C_35	C.botu_C	TTTGTTTTCTATTAATTCATTTATTCCACTTCTAAC
Stockholm_C_36	C.botu_C	CCTTTTGCTAGTAAGAGAAGTTGCGAAACTTGCAAG
Stockholm_C_37	C.botu_C	GCTAGTATGGCTAACGAAAGGTACTGCAGAGCCCAT
Stockholm_C_38	C.botu_C	GTATTGTCCTAATCCGTATTGGATGGATTTATACGA
Stockholm_C_39	C.botu_C	CATGGGACAGAATATACAAAGCTGAAAATTTCGC
Stockholm_C_40	C.botu_C	TTTTTTCGCCTTCTTAAAATTGATACAAATTGTAT
Stockholm_C_43	C.botu_C	AATGATGGCATAAGAAATTTAAATCAGGAACAATA
Stockholm_C_46	C.botu_C	TTCGGAACTTTTAACTGCTCTGTCAAAATAGCCAACA
Stockholm_C_48	C.botu_C	TCAATCACAAGGGCGTGTTTTCCGACTCCCATATC
Stockholm_C_50	C.botu_C	ATTATTTCTCCTTTTCTAATTAAAGGAGTGTTTGAA
Stockholm_C_51	C.botu_C	CCCCTTGTGAAGGAAAATCCTGTATCTTATTTCCTTC
Stockholm_C_53	C.botu_C	TACCACCGAAAACATATAATACGAAATATTATTATA
Stockholm_C_54	C.botu_C	TCTTATTTTTGCATGCTCCCAAATCCCAATAAAA
Stockholm_C_56	C.botu_C	ATAGACAAGGGTACATTAAGTGCCCTTTTCACAA
Stockholm_C_57	C.botu_C	GAAACTTTAGGGAAAAAGGAAAGCCAACCTTACAA
Stockholm_C_60	C.botu_C	CTAATAATATTGCTTATGCAGATACAATTTCTAC
Stockholm_C_62	C.botu_C	AATATCCTTTTCGATTAGTTGTTTAATATAGCTGC
Stockholm_C_63	C.botu_C	AAGCAAGGAATTAAATAATTTAAATAAGTGGAAAGA
Stockholm_C_64	C.botu_C	ATGATCTCCTCTATTTTCACAGGTCCTATTTAAT
Stockholm_C_66	C.botu_C	CGGTTCCGTTGAAGCTCTAAACTCAGTTTTAACCA
Stockholm_C_69	C.botu_C	GTGGACATGGATCGTTTTTTAATTTTCTACCTAA
Stockholm_C_70	C.botu_C	GTCTTATGTTCTGCCTGACGGTACTAGTGTTGGAGA
Stockholm_C_73	C.botu_C	GGTATTTTTTATGTCAATTTTCACTCGTCTAACTAT
Stockholm_C_74	C.botu_C	TTGTTATACAGTTGCGAAGCGTGGGGTTGTGGCT
Stockholm_C_75	C.botu_C	TATGTTGGTGAGCGTTCAAATGGCATAAAGATATA
Stockholm_C_76	C.botu_C	CGACCCACTCACTCGTTATGAAGTGCGTTTGACGCT
Stockholm_C_77	C.botu_C	TTCTGGATCTGGTGTTGTTCCAAATTTTACTCTTTG
Stockholm_C_78	C.botu_C	TAAATAAAAATGAAGATTTAACAGATAGTGCAGTTA
Stockholm_C_79	C.botu_C	TATAATACATAATAGACTGCTTACCTTTTATTTGT
Stockholm_C_80	C.botu_C	TTGCTTTCCTTTTTTATTGAATTGGTGTTTATAGGTA
Stockholm_C_81	C.botu_C	ACTTTGGACTTAGTACCTATTTTAAATGCCGTAACA
Stockholm_C_82	C.botu_C	TTGATACTTTAGAAACAATATCGATTTGATTTGA
Stockholm_C_83	C.botu_C	GGAAAAACCATGCATTATAAAACTTCGCTAGACA
Stockholm_C_84	C.botu_C	GGATATAGGAAAAATGAATGAAGGAGATATATGGA
Stockholm_C_85	C.botu_C	TTATATATCAACGGTTTAAGATGTGTTTTTTACCT
12LNR10_CD_1	C.botu_CD	GCTTTGAAAGCTTGTCCCGAATAGCTTGTACACTTAT
12LNR10_CD_6	C.botu_CD	AAACCTACATGATGATATATGGAAAGTAGAGCTTAT
12LNR10_CD_7	C.botu_CD	AAGTAAGCTTTTCCAGTAACTCCCCTTACTTTTAAT
12LNR10_CD_8	C.botu_CD	TTAGTGCCATAGTTTGTACTCCAAATATCTAAAC
12LNR10_CD_13	C.botu_CD	AGGTAAAGAACAAGACGATGAGGGATATTTTAGAGA
12LNR10_CD_15	C.botu_CD	TGTGATAGAGTAGCATTTAAATATAAGGTTCTAGGT
12LNR10_CD_17	C.botu_CD	AGAATTACGAAGACAGTATGAGAATGCTAGAGAACTT
12LNR10_CD_19	C.botu_CD	GAAATCGGTTGTCCTTTTGTATAATCTCTTAATCCA
12LNR10_CD_23	C.botu_CD	TTAAGTATATTCCATTTTGATGAAAAACAAGCAATAC
12LNR10_CD_25	C.botu_CD	CAATGAAGAAATGAAAGCATCCACCAATGAGTATAC
12LNR10_CD_28	C.botu_CD	GATATTGAAAGTGGAAGAGTAATTAAAGTTTGGAC
12LNR10_CD_29	C.botu_CD	ATTAGTTTACCACACTTTGGACACATTCTCATTAG
12LNR10_CD_31	C.botu_CD	ATATAATCTTTTTTATGGAGGTGATACACTTGAT
12LNR10_CD_32	C.botu_CD	TGTTTAGCTAGGTAGTTTTGATAAACTTTAGTATTC
12LNR10_CD_34	C.botu_CD	TCTGTACTCTCTTCTATAGTCATTTTTAATAGTGT
12LNR10_CD_37	C.botu_CD	TATAAGTATAGTGATTTTAAAAATATTGATGATCTAG
12LNR10_CD_38	C.botu_CD	AAAGTAGTTATTTTGAAACTTATAAATACATTAATC
12LNR10_CD_39	C.botu_CD	TTTCAAACTTTTTGCCTATAGCATCTAGCTTTTG
12LNR10_CD_40	C.botu_CD	TCATAAAGGTGAAATTTTAGACCTAATGGAAATGGC
12LNR10_CD_41	C.botu_CD	TCCGCTTCCGTTTTCACCGAAAATATTTGTTATCGG
12LNR10_CD_42	C.botu_CD	TAAAGCAAGAGTGGTTGAACTAATTAAACAAGGCTT
12LNR10_CD_43	C.botu_CD	GGCAAAAAGATAACCGAGGTGGAAAATAAAGCTGA
12LNR10_CD_44	C.botu_CD	TTCTTTAATTGATAAATGTAACAATTTCATTTCTGG
12LNR10_CD_45	C.botu_CD	TCAGCTTGATACAGAGCCTCTAAGTTATTTCAATAGTC
12LNR10_CD_46	C.botu_CD	TGAGGGCTTTTTTGATCTTTAAAACAGTTTCTATACC
12LNR10_CD_47	C.botu_CD	TTTGAAGCTTATCACCTATAAGTTTGTATTTTTTTC
12LNR10_CD_50	C.botu_CD	GGATTATAGTAGTAGATAGAAAATTAGATTTAAAAGA
12LNR10_CD_51	C.botu_CD	GCAATGGGTATGCGACTAGGTGGAGCTGGACATCAAGT
12LNR10_CD_52	C.botu_CD	ATAGTTTAAAAAATGTTGTTCTTCCTCTGTTAAATA
12LNR10_CD_53	C.botu_CD	GTGATTTAGCTGCTACAAATCCAAATGCTATTTCAAC
12LNR10_CD_55	C.botu_CD	CAGATTACTTGGAACAAATAAAGTCAATAGTCTCTGG
12LNR10_CD_57	C.botu_CD	CTATATATTTTTGACTACCTTCCGATTTAGTTCCATA
12LNR10_CD_58	C.botu_CD	ACAAAAAAATAACACATCCGTATCAATCGATTAGTT
12LNR10_CD_60	C.botu_CD	GTGCAAGACGTGTCATGTTATAAGTCTTTCCTTGACC
12LNR10_CD_61	C.botu_CD	CAATACTGAACTATCCTAAGAGTGATATTCGCTCAATTGG
12LNR10_CD_62	C.botu_CD	AGATTATAATAGAGTGACACAAAATTAAAACAATGT
12LNR10_CD_63	C.botu_CD	GTTAAAAGATTGCTTAATTTTAGAAGATTGCTGAAA
12LNR10_CD_64	C.botu_CD	CAAGCAACCATGAGTTTGATTGAGCATGGTAATTTAAG
12LNR10_CD_65	C.botu_CD	CAACATATATTCACCACTTACAAGTTTTCTCATATA
12LNR10_CD_66	C.botu_CD	GGTTTTATTTTGAAGATGAATTTAATACTCTTTTTAA
12LNR10_CD_67	C.botu_CD	ATTCAGACGTGAGTATAAATTAGCAGCTGCCAACA
12LNR10_CD_69	C.botu_CD	CAAGCACGTTAGTATATGCATAGATGGAAAATCTGAAG
12LNR10_CD_73	C.botu_CD	TTTCATGGGAAATAGCGAATTAGCCATTTCCCAATA
12LNR10_CD_74	C.botu_CD	GAAATATATTATATAGATGTAGAATTATTGTGTCCGTG
12LNR10_CD_75	C.botu_CD	ATATATAGAATAATATTATCCAGATAGGAGCAATGTCA
12LNR10_CD_77	C.botu_CD	GTTTAAATTTAATAAAAATTCTGGTTGTGTAAAGGTA
12LNR10_CD_78	C.botu_CD	TAAAACAGTTGGAATGACAATCGTTACTTCCGCTAT
12LNR10_CD_79	C.botu_CD	GCTCAGGGTCAACTCAGCAAGTTGCTAGAAGGTGCA
12LNR10_CD_82	C.botu_CD	CAAAATTATTATCACCTATTTCTATAACACCTTCTGA
12LNR10_CD_83	C.botu_CD	TTTATTACCACTTAATGCTATTCTTACTTTATCTCCAA
12LNR13_CD_20	C.botu_CD	ATTTGGTAATGCAGGTATACAAGTAGTACAACAACC
12LNR13_CD_39	C.botu_CD	AAGAATAAATATGGATACCAAAAGAGAAAGAAGGTG
12LNR13_CD_41	C.botu_CD	GTGTTCCCTCTCTTCATTTTCAGCTATTGTTTCATG
12LNR13_CD_42	C.botu_CD	GCAGTTGAAGATTATATTTTAGCACATTCAAACGT
12LNR13_CD_43	C.botu_CD	ATAAACACTGTAGATTATGAATTGCCTATTTCATT
12LNR13_CD_44	C.botu_CD	GTATGTGGCTCAACAAGCTTTATGGATACTTAGAAT
12LNR13_CD_47	C.botu_CD	CATAGTAGATGTTCGAAATGCCCTTATTTTAATTGA
12LNR13_CD_48	C.botu_CD	ATATATTGAAATTAAGTTTAGAAGTTATTTTTCT
12LNR13_CD_49	C.botu_CD	GTTCGCCATTTCCCAATATGGTTTCAATAAATCAAG
12LNR13_CD_50	C.botu_CD	CAGAAAAGGTACTGTTTTCTATTGCTCACTGGAAA
12LNR13_CD_51	C.botu_CD	TAGACATTAAAGAAGTTTCGTGCGTAACTTTTCCCA
12LNR13_CD_52	C.botu_CD	AATGGCGACCTTTAAAAGGATGTGAAGTTAGAATA
12LNR13_CD_53	C.botu_CD	CAGTAAGTACAAAGATCGGAAGAAAAACAAAAAGAT
12LNR13_CD_54	C.botu_CD	TTATGCCAATAGAATTTGAAGGACTATTAGAAGACGT
12LNR13_CD_55	C.botu_CD	AATTATAGATTTTATTAAAAACTGTGAGTTTTCTTC
12LNR13_CD_56	C.botu_CD	TTAAAGTAATTACGTTAAACCCCTTTAAATTATCTTT
12LNR13_CD_58	C.botu_CD	TATGTAGCGATTGCAGATGCTAGAACAAAATGGAA
12LNR13_CD_59	C.botu_CD	AATATACCAGACTACGGGGTCTTTTGTAGTTACCTT
12LNR13_CD_60	C.botu_CD	AATTCAAGTGCTGAACATACTTTTATAGAAAACTT
12LNR13_CD_61	C.botu_CD	TAACTAGAAATTTAAAAATACTATATGGTACAGGTTC
12LNR13_CD_62	C.botu_CD	TCTGTAAAATAACTTTTATTAACCATAAGCACGCAA
12LNR13_CD_63	C.botu_CD	CAACCTCACTTTACAAAAATTTGCCCCTTGAAGTT
12LNR13_CD_64	C.botu_CD	ATAATTTAAATATAGATAAGATACCAGAGGATAG
12LNR13_CD_66	C.botu_CD	GGGGATGTGGTTATTGTGTTATTTTGCGATTATGACA
12LNR13_CD_67	C.botu_CD	AATGCAACAGATAGTAACGCCTTTAGTGTACTATT
12LNR13_CD_68	C.botu_CD	CAGTTAAAGACAATAATTATCTCATAGAGGGCAA
12LNR13_CD_69	C.botu_CD	AGTTATAATTCGCGGGACGACTTATGCTAATATATCA
12LNR13_CD_71	C.botu_CD	TGGTCGAATTCGACCAGTTTAGAAAGGAGTGATTAAA
12LNR13_CD_72	C.botu_CD	AATTATAGAAAAATCCGGATTGAGTACTGTTTTTGA
12LNR13_CD_73	C.botu_CD	GTTGAAATGGATTTTGAAGATGGTACATTTGTTGTAA
12LNR13_CD_75	C.botu_CD	GTACAATATATCTATAAATAGAGTAGTTAGACACTA
12LNR13_CD_76	C.botu_CD	AATTATAATTCCACTCGTTTGTGCAGAACTAAAAAT
12LNR13_CD_77	C.botu_CD	TCTAATTCTGCGTAAATTAAAGTTGTATCTACGCT
12LNR13_CD_79	C.botu_CD	AGTTATTTGTACAATCACTTTCCTCGTTACTTTTAT
12LNR13_CD_80	C.botu_CD	GTAAAGCAGTAAATAACTTTATGTTAAGACCCAA
12LNR13_CD_81	C.botu_CD	ATATATTGATAGTTGATGATCCTATCAAAAACGC
38028_CD_37	C.botu_CD	CATCTGATAGTGATTATACTAAACTCTATAATTCAT
38028_CD_68	C.botu_CD	GGAAATTAAAATGTTAAATATTAAAGTTTTATACAA
43243_CD_22	C.botu_CD	CGTATGTAAATACATAAAACATAGTAGAAATAGAGTA
43243_CD_62	C.botu_CD	TTTCATGGGAAATAGCGAATTAGCCATTTCCCAATACTTT
43243_CD_63	C.botu_CD	GAAATATATTATATAGATGTAGAATTATTGTGTCCGTGCTTTATAACTAAC
43243_CD_64	C.botu_CD	ATATATAGAATAATATTATCCAGATAGGAGCAATGTCACTTT
48212_CD_23	C.botu_CD	AACGCTCCCACTTCATTTATGCTAAACCCTCCTACA
48212_CD_24	C.botu_CD	CTTCTGTAATGCCTGTAACTGTTACATCTGCTCCT
49511_CD_41	C.botu_CD	ACAAAGTGCCAAGAAGGAGACAGCTTTAACTTAGAGGA
49511_CD_42	C.botu_CD	AAGATAGAGTAAAGATATTTGGAGAAATGTTTTATAC
49511_CD_43	C.botu_CD	ATCAAATTCATGTAATTCAATTAAAAGCGGAACTGT
49511_CD_44	C.botu_CD	TGTAGAAGGTTTAAATAATCAAATTTTCTTTAATCAAAA
49511_CD_46	C.botu_CD	TTAATCAAAGAGGTGTATCAGTGTTAGATGTTACTCC
49511_CD_47	C.botu_CD	AAAGTTAAAGATGCTATAATTAAATATCTTAATCAAAG
49511_CD_50	C.botu_CD	CGTGAAGTCCCTTCCCTCGATTAATCCGCTGTTACTA
49511_CD_53	C.botu_CD	GAACCACTTGCAACGGCTAACAAACCAAATTTTGCAA
49511_CD_56	C.botu_CD	GAAAAGAAGTTTTGATAGTTGCGAAGAGTTTGGATTT
49511_CD_57	C.botu_CD	AAAGTAGAAACTACTTCACATAGAATTAAAAGTGCTAA
49511_CD_59	C.botu_CD	TTTATTAAGTGCGGAACAACTAGCATTTCTGCAAAGA
49511_CD_60	C.botu_CD	GAAAAAATAGGTCGTATTTGGTTTGTAGATACTACC
49511_CD_61	C.botu_CD	AAGGGCAGGAGCTAGACGTGGATTACTCCGAGGAGC
49511_CD_64	C.botu_CD	CTTTAATAATGCTTATAATGAATATTCTGGAGCAAT
49511_CD_65	C.botu_CD	GAATTTTATAAAAATGTTCCTGTTGTATTTCGTGAA
50867_CD_10	C.botu_CD	TTGGAGATAAAGTAAGAATAGCATTAAGTGGTAATAAA
50867_CD_11	C.botu_CD	TCAGAAGGTGTTATAGAAATAGGTGATAATAATTTTG
50867_CD_14	C.botu_CD	TGCACCTTCTAGCAACTTGCTGAGTTGACCCTGAGC
50867_CD_15	C.botu_CD	ATAGCGGAAGTAACGATTGTCATTCCAACTGTTTTA
50867_CD_16	C.botu_CD	TACCTTTACACAACCAGAATTTTTATTAAATTTAAAC
50867_CD_56	C.botu_CD	TGGATTAAGAGATTATACAAAAGGACAACCGATTTC
50867_CD_58	C.botu_CD	AAGTTCTCTAGCATTCTCATACTGTCTTCGTAATTCT
50867_CD_60	C.botu_CD	ACCTAGAACCTTATATTTAAATGCTACTCTATCACA
50867_CD_62	C.botu_CD	TCTCTAAAATATCCCTCATCGTCTTGTTCTTTACCT
50867_CD_67	C.botu_CD	GTTTAGATATTTGGAGTACAAACTATGGCACTAA
50867_CD_68	C.botu_CD	ATTAAAAGTAAGGGGAGTTACTGGAAAAGCTTACTT
50867_CD_69	C.botu_CD	ATAAGCTCTACTTTCCATATATCATCATGTAGGTTT
50867_CD_74	C.botu_CD	ATAAGTGTACAAGCTATTCGGGACAAGCTTTCAAAGC
BKT2873_CD_1	C.botu_CD	TATCATGCAGTTACTAATATTGTTTTGATATTCCTT
BKT2873_CD_2	C.botu_CD	ATTGCAACAGAAGGAATGATTGAATCTGATACTAGTT
BKT2873_CD_4	C.botu_CD	CAAACTATCAATTTTCAAATGATGTAACATTTTATCAT
BKT2873_CD_5	C.botu_CD	CTTATCTCCTAAAATGGTATGTCATCTCCATCATCTGC
BKT2873_CD_8	C.botu_CD	AGATAAGGGTACAGAATACATAGAGAGTAAACAAA
BKT2873_CD_10	C.botu_CD	TGAATGGTTGGGAATGTTACTGTCCAAGCTTTACAAA
BKT2873_CD_11	C.botu_CD	CTACAACATAGTTATAAAACTTGTCCCATGTCATGT
BKT2873_CD_12	C.botu_CD	ATACAATTTTATAGTATCTCTAACCCTTGTATATAT
BKT2873_CD_15	C.botu_CD	GCAGAAAATTATAAATTGAGAGAATTAATAAAAGAAAC
BKT2873_CD_16	C.botu_CD	AAGTTTGGGTTACGCTAGATGATAAAGAAATATTTAG
BKT2873_CD_17	C.botu_CD	ATAATTTGAATCTAGCTTTTGTAAGCAAGCAATTGAG
BKT2873_CD_18	C.botu_CD	AAGACTTGATACATTGCAAGCTTTAGCGGATGCTCT
BKT2873_CD_19	C.botu_CD	AGTTTACTCAATCGTATTCGCTATATTTTGTTTATT
BKT2873_CD_20	C.botu_CD	TTTGGTAAATAAGAGGTTACAGGTTTTTTAAATATGT
BKT2873_CD_24	C.botu_CD	CTCTTTTAAAAGACACTTCTAAACTTTTAATCGCACCT
BKT2873_CD_25	C.botu_CD	TCGTGTCGATGCTGCCGAATTTGTCTCATAAACTCAAA
BKT2873_CD_26	C.botu_CD	TTGTATAGCATATATTGAAGCGGATAATCATAATATCTT
BKT2873_CD_27	C.botu_CD	CAGGAAGTTTCACGTTCAAGTTTAAACCGTTAGCGGGA
BKT2873_CD_28	C.botu_CD	TTTATAAATCTCTGTGCTTGTTTCAAAATCACTCTGT
BKT2873_CD_29	C.botu_CD	TAATATCCCGAAAAGTCAATACGCCCATTAGCGTTGCAA
BKT2873_CD_30	C.botu_CD	TTAATACATATATGTCACCATCTTTCAGTGCCACCTCA
BKT2873_CD_31	C.botu_CD	CTAAAACCTTTGCGTTGCATTTCTTCGATTGCTTCGG
BKT2873_CD_32	C.botu_CD	GGCGGATAAAATGATAAGGGATGATTTAATAGAACA
BKT2873_CD_33	C.botu_CD	AACGCTATCAATATTCCCAATACAAAGAGTATCTCT
BKT2873_CD_35	C.botu_CD	CAACATAATACCTATAATAAGTATAGATAAATTAAA
BKT2873_CD_36	C.botu_CD	CATTAAGTTCACAATCTACTATTTTTGCGAACTTATTT
BKT2873_CD_38	C.botu_CD	AGATTCGTTAAAGGAATATTTGATTTTTTAAGTGGTGT
BKT2873_CD_39	C.botu_CD	GGCAAGGCAGAGGATATAAAACTGCCTACACATAAA
BKT2873_CD_40	C.botu_CD	TTAAATATATTGTTTGTAATTTGTCTTGAGCTTTAGT
BKT2873_CD_41	C.botu_CD	AAATCAAAGGATGGAGATAGAATGGTATGGCTTACA
BKT2873_CD_44	C.botu_CD	GTTGATAATTTGCATAAACTTTTCTACCTCTTCGC
BKT2873_CD_47	C.botu_CD	TTTGATTACTTTAATACACTTATACATGGGATTACCC
BKT2873_CD_48	C.botu_CD	AGCTTTGTACTTACTGTAATATTTGCTCCAAAACCGG
BKT2873_CD_51	C.botu_CD	AACTTCTTTGATAATACAGATAATGAAGCAAGTGAA
BKT2873_CD_52	C.botu_CD	TTATTTAAGTATTGGCTAAAGTACACCGCTAATATTC
BKT2873_CD_55	C.botu_CD	CATTATGATTAATAGTATTTTATCTAAAAAGGATA
BKT2873_CD_56	C.botu_CD	TTAAAATATACAATATCTTCACAGAGCATGGAAGCC
BKT2873_CD_57	C.botu_CD	TACCGCATGTAAAAACATGTTCATCAGTTTTGATTT
BKT2873_CD_58	C.botu_CD	GTTTCTTTGTTATATAGACATGCCCAACCAAAGTC
BKT2873_CD_59	C.botu_CD	AAATACTAAGCAACTTTATTAAATTTGCTAAAGAGT
BKT2873_CD_60	C.botu_CD	AAAATAGTTTTTGCATTACACAGACATTCCTTAATTA
BKT2873_CD_61	C.botu_CD	TTCTTAAATTTTCAAACATTTGTTTACTATCATTC
BKT2873_CD_63	C.botu_CD	GTTGAACAAGAAAGTTTAACTCTTCTTAACCCTTTCC
BKT2873_CD_66	C.botu_CD	TCCTTTACTTTCTAATTTAGTTTTTTATAAAAATCA
BKT2873_CD_67	C.botu_CD	CAAGATAATTTAATGGGTTATAGTTGTATAAACAA
BKT2873_CD_68	C.botu_CD	ACAAATATTAAACGTAAAGGATTGAGTTAGCCCTCT
BKT2873_CD_69	C.botu_CD	TCAAAAACAGTACTTAATCCGGATTTTTCTATAATT
BKT2873_CD_70	C.botu_CD	ACAATTGATGTTAAATCTTGAGCATTAATTGCATTT
BKT2873_CD_71	C.botu_CD	ATATATAAAAAAAAGTCAATTAGGCAACACCATCTCA
BKT2873_CD_72	C.botu_CD	ACAATTTATATTATTGCTAAAGAAGGTGCTAATATG
BKT2873_CD_79	C.botu_CD	CTTTTATCAAATGGTGATATAAAACCTTTTGAAA
BKT2873_CD_80	C.botu_CD	CGAATAAATATTCCCCCTAGGAATACTTTCCCTAAA
BKT12695_CD_1	C.botu_CD	AATCTTCTTGATTACCAATAAGCTTTTTTAAGAGTTTAA
BKT12695_CD_2	C.botu_CD	TACGATTTGGCACGTTTATTTAGTACCTAAGCATAA
BKT12695_CD_3	C.botu_CD	TTTTTATCTATAACTTTTTCTACTTTTCCAGAAGCT
BKT12695_CD_4	C.botu_CD	TTAAATTCACAATGTAATTACAATGTGAAAATAAAA
BKT12695_CD_6	C.botu_CD	TACGACAAGTTGGTGAGATATTAGACGAACCATCAAG
BKT12695_CD_7	C.botu_CD	CAAGTAAACAGATCTCAACTGAATAACAATTCTAG
BKT12695_CD_8	C.botu_CD	TTTGAATTTATTCGTCAAATCAGACAACATAGGCAC
BKT12695_CD_9	C.botu_CD	CCAAAATGGTTTTTCTAAAGCGGTTGATAATTTCTTT
BKT12695_CD_10	C.botu_CD	TGACATATTCCATGATGAGATTGGTTTATATTTCGC
BKT12695_CD_14	C.botu_CD	GAAACAATCCTAAAACAGTTTTATTGCATCACGC
BKT12695_CD_16	C.botu_CD	CTTTTCGATACACTTTTTTAGAGATTAAATCAAAA
BKT12695_CD_18	C.botu_CD	ACTGATTTTATCTGTAATTAATTTTGTACTTGCA
BKT12695_CD_19	C.botu_CD	ATTTTACTATCCTTAGTTCCAACAACTTCAAATGT
BKT12695_CD_20	C.botu_CD	TCATTTACTATATCTTTTTCCATTAACCAAGCTGA
BKT12695_CD_21	C.botu_CD	AAAGTCCTAAAGTTGGAAAGCGTCTAAGAAATTCTC
BKT12695_CD_22	C.botu_CD	AGAATCATGTAAGAAAATTTCTATTTAGTGCTATTA
BKT12695_CD_23	C.botu_CD	GCACAAGCACCTGTAGTAAACGAGGTGGAGAAATG
BKT12695_CD_25	C.botu_CD	ACTATATCTACTATATTGTAATCTCCTTGTATTTC
BKT12695_CD_26	C.botu_CD	GCACATTTTGTGCAGCACTGTCATTTACTGAATTTA
BKT12695_CD_27	C.botu_CD	CGAAATTATGTGTGTTGAAAAGGTTGAAAATAATGAG
BKT12695_CD_28	C.botu_CD	TTTATTATGCCAAAATGAAAGGAATGATTATTAA
BKT12695_CD_29	C.botu_CD	TCATTGTGGAAACACTTCAAAAATTTTTATATCTCC
BKT12695_CD_30	C.botu_CD	TATATTCTTAGTTTCTGATTTATTAAATTCCCATAC
BKT12695_CD_31	C.botu_CD	GTCAACGAATTAGAAAAGGGGTAATTAATAATGGGAA
BKT12695_CD_32	C.botu_CD	TCTTCTAAGTCCTCCACCATTTTGAATGGCAACTTCTGC
BKT12695_CD_34	C.botu_CD	TATAGGAGTTCCCGTTGATTTTGAAGTTTATAAAGG
BKT12695_CD_35	C.botu_CD	ATTTATGGGTATTTCAACAACAAGAAGAGTTAATAC
BKT12695_CD_36	C.botu_CD	TTTCCTGTAATTCAAGGGAAAGATATTTTATTAAG
BKT12695_CD_37	C.botu_CD	TGGTATTAACCCTACTTTAAAAGAACATTTAGAAGA
BKT12695_CD_38	C.botu_CD	GCTGAAGAATGGGCAGATTTAACTATAGAGAAAAA
BKT12695_CD_42	C.botu_CD	TGGACAGGGTAACGTACAGGAAACATCTTGTCTATG
BKT12695_CD_43	C.botu_CD	GCACAGCCTCTTTTTCTGATTCATTTAAATTTTTAT
BKT12695_CD_44	C.botu_CD	TTATTTCTCTAAATCCTTTATCCTGGAGTATTTTGGA
BKT12695_CD_45	C.botu_CD	TAAAATAAAAACTGGTGTCTTTCTTACTTATATCTA
BKT12695_CD_46	C.botu_CD	TTACACTCATCGGACTTCTTACTATCAATATCTT
BKT12695_CD_48	C.botu_CD	ATCTAATTTCAATTATTCCAACTCACAATGTAAAACT
BKT12695_CD_49	C.botu_CD	CTAAGTATTTTTGAGCAATGATCATATTCTTCCTTGC
BKT12695_CD_50	C.botu_CD	AGCAGATAACACAGCAGGGACACTGTAAATCTTAGTC
BKT12695_CD_51	C.botu_CD	TGATCTAAACTAAAACGAGTTTCTAAATATTCTTTACC
BKT12695_CD_52	C.botu_CD	ATAGTTTATTTCCTATGCACGAAGTTATTATTGTTA
BKT12695_CD_53	C.botu_CD	TAAAATAGTAGATAAGATAGATTAAGAGTGTAATATGT
BKT12695_CD_54	C.botu_CD	AAACATTTTATTTAATTCTTCGTGGTAATTTTTTAA
BKT12695_CD_56	C.botu_CD	TCTGAATTAACCCCTTTTATCCAATCTACAAACTCT
BKT12695_CD_57	C.botu_CD	GATTGAATCTTAAACTTATCTCCTTTTTGTAAAAG
BKT12695_CD_58	C.botu_CD	TATAAAAAGGCATGAAGCAATAGATGGTATTAACC
BKT12695_CD_60	C.botu_CD	TTCGTTCTATTGTCCACAACAAATACTCCTTTCTT
BKT12695_CD_61	C.botu_CD	CATACACAGCAATAAAGGATAAAGCAGATTTTGAAG
BKT12695_CD_62	C.botu_CD	CCTTTTGCCGATATTAAACCAATCAAGCTTCCTAA
BKT12695_CD_63	C.botu_CD	ATTTTTAACAACCCTTTTCCCCTTTCCTTTAATTAA
BKT12695_CD_64	C.botu_CD	TTCTCAGTATCATACAAATAAGTATTTTCTAACCAC
BKT12695_CD_65	C.botu_CD	CGTTCATATTGAACAGTTTTTCTACACAACTCTTT
BKT12695_CD_66	C.botu_CD	TTTTGATACCCCTCCTTGTTTAATCTATATGACAAT
BKT12695_CD_67	C.botu_CD	GATCTCATGTCCCTAGAAACATATCTAACTTGTCTT
BKT12695_CD_68	C.botu_CD	TCGTTTACATATACTACACCATTACTATAAAATACTT
BKT015925_CD_2	C.botu_CD	GAAACACAGTTTAAAACAAATTTGGAAGTTGGAAT
BKT015925_CD_50	C.botu_CD	GGATTATAGTAGTAGATAGAAAATTAGATTTAAAAAGA
BKT028387_CD_9	C.botu_CD	TGACATTGCTCCTATCTGGATAATATTATTCTATATAT
BKT028387_CD_10	C.botu_CD	CACGGACACAATAATTCTACATCTATATAATATATTTC
BKT028387_CD_11	C.botu_CD	TATTGGGAAATGGCTAATTCGCTATTTCCCATGAAA
BKT028387_CD_15	C.botu_CD	CTTCAGATTTTCCATCTATGCATATACTAACGTGCTTG
BKT028387_CD_17	C.botu_CD	TGTTGGCAGCTGCTAATTTATACTCACGTCTGAAT
BKT028387_CD_18	C.botu_CD	TTAAAAAGAGTATTAAATTCATCTTCAAAATAAAACC
BKT028387_CD_19	C.botu_CD	TATATGAGAAAACTTGTAAGTGGTGAATATATGTTG
BKT028387_CD_20	C.botu_CD	CTTAAATTACCATGCTCAATCAAACTCATGGTTGCTTG
BKT028387_CD_21	C.botu_CD	TTTCAGCAATCTTCTAAAATTAAGCAATCTTTTAAC
BKT028387_CD_22	C.botu_CD	ACATTGTTTTAATTTTGTGTCACTCTATTATAATCT
BKT028387_CD_23	C.botu_CD	CCAATTGAGCGAATATCACTCTTAGGATAGTTCAGTATTG
BKT028387_CD_24	C.botu_CD	GGTCAAGGAAAGACTTATAACATGACACGTCTTGCAC
BKT028387_CD_26	C.botu_CD	AACTAATCGATTGATACGGATGTGTTATTTTTTTGT
BKT028387_CD_27	C.botu_CD	TATGGAACTAAATCGGAAGGTAGTCAAAAATATATAG
BKT028387_CD_29	C.botu_CD	CCAGAGACTATTGACTTTATTTGTTCCAAGTAATCTG
BKT028387_CD_31	C.botu_CD	GTTGAAATAGCATTTGGATTTGTAGCAGCTAAATCAC
BKT028387_CD_32	C.botu_CD	TATTTAACAGAGGAAGAACAACATTTTTTAAACTAT
BKT028387_CD_33	C.botu_CD	ACTTGATGTCCAGCTCCACCTAGTCGCATACCCATTGC
BKT028387_CD_34	C.botu_CD	TCTTTTAAATCTAATTTTCTATCTACTACTATAATCC
BKT028387_CD_37	C.botu_CD	GAAAAAAATACAAACTTATAGGTGATAAGCTTCAAA
BKT028387_CD_38	C.botu_CD	GGTATAGAAACTGTTTTAAAGATCAAAAAAGCCCTCA
BKT028387_CD_39	C.botu_CD	GACTATTGAAATAACTTAGAGGCTCTGTATCAAGCTGA
BKT028387_CD_40	C.botu_CD	CCAGAAATGAAATTGTTACATTTATCAATTAAAGAA
BKT028387_CD_41	C.botu_CD	TCAGCTTTATTTTCCACCTCGGTTATCTTTTTGCC
BKT028387_CD_42	C.botu_CD	AAGCCTTGTTTAATTAGTTCAACCACTCTTGCTTTA
BKT028387_CD_43	C.botu_CD	CCGATAACAAATATTTTCGGTGAAAACGGAAGCGGA
BKT028387_CD_44	C.botu_CD	GCCATTTCCATTAGGTCTAAAATTTCACCTTTATGA
BKT028387_CD_45	C.botu_CD	CAAAAGCTAGATGCTATAGGCAAAAAGTTTGAAA
V891_CD_1	C.botu_CD	TATACAATAATAACTACATAACTCCTGATAGGCATT
V891_CD_2	C.botu_CD	TATTCTTACCTCGCAACCTTCGAGTGGTCGCCACTCC
V891_CD_22	C.botu_CD	TATATTTATTAGGTCGTTTAATTATTGCATCTAAA
V891_CD_26	C.botu_CD	AGCTAAAAAAGAATGGTGAATACCTTCCTGAAATTA
V891_CD_38	C.botu_CD	TTGTGATAGAGTAGCATTTAAATATAAGGTTCTAGGT
V891_CD_44	C.botu_CD	AAAGAAATTAAAAGAGTAGGTATAACAGAAATATTA
V891_CD_46	C.botu_CD	TATATAAATTTGAATTATTAGATTCTCTTTTTACTAA
V891_CD_47	C.botu_CD	ATATATCCTTCTATATCGTCTATAAAGCATCTACGT
V891_CD_49	C.botu_CD	TTTAATCACTCCTTTCTAAACTGGTCGAATTCGACCA
V891_CD_51	C.botu_CD	TGATATATTAGCATAAGTCGTCCCGCGAATTATAACT
V891_CD_52	C.botu_CD	TTGCCCTCTATGAGATAATTATTGTCTTTAACTG
V891_CD_53	C.botu_CD	TGTCATAATCGCAAAATAACACAATAACCACATCCCC
V891_CD_54	C.botu_CD	CTATCCTCTGGTATCTTATCTATATTTAAATTAT
V891_CD_55	C.botu_CD	AACTTCAAGGGGCAAATTTTTGTAAAGTGAGGTTG
V891_CD_56	C.botu_CD	TTGCGTGCTTATGGTTAATAAAAGTTATTTTACAGA
V891_CD_57	C.botu_CD	GAACCTGTACCATATAGTATTTTAAATTTCTAGTTA
V891_CD_58	C.botu_CD	AAGTTTTCTATAAAAGTATGTTCAGCACTTGAATT
V891_CD_59	C.botu_CD	AAGGTAACTACAAAAGACCCCGTAGTCTGGTATATT
V891_CD_60	C.botu_CD	TTCCATTTTGTTCTAGCATCTGCAATCGCTACATA
V891_CD_62	C.botu_CD	AAAGATAATTTAAAGGGGTTTAACGTAATTACTTTAA
V891_CD_63	C.botu_CD	GAAGAAAACTCACAGTTTTTAATAAAATCTATAATT
V891_CD_64	C.botu_CD	ACGTCTTCTAATAGTCCTTCAAATTCTATTGGCATAA
V891_CD_65	C.botu_CD	ATCTTTTTGTTTTTCTTCCGATCTTTGTACTTACTG
V891_CD_66	C.botu_CD	TATTCTAACTTCACATCCTTTTAAAGGTCGCCATT
V891_CD_67	C.botu_CD	TGGGAAAAGTTACGCACGAAACTTCTTTAATGTCTA
V891_CD_68	C.botu_CD	TTTCCAGTGAGCAATAGAAAACAGTACCTTTTCTG
V891_CD_69	C.botu_CD	CTTGATTTATTGAAACCATATTGGGAAATGGCGAAC
V891_CD_70	C.botu_CD	CTATAAAACAATTGAATCTTTTCTTCTATTTCTT
V891_CD_71	C.botu_CD	CACCTTCTTTCTCTTTTGGTATCCATATTTATTCTT
1873_D_1	C.botu_D	AAAAAAATGGACTGAACTTTGGAAAGACTGTTTAA
1873_D_2	C.botu_D	CAAATGAATATGTCAAGGGCGACCAAAGGGAGTTTA
1873_D_4	C.botu_D	GCCGTTAGACAAAGACAATAACAAAATCCATTATG
1873_D_5	C.botu_D	AAGAGTGGGTTTAGCTCCTTTGTCGCTATTTCCGT
1873_D_7	C.botu_D	ATATAGATGTAACATCATTTTATAATAGAATAGG
1873_D_11	C.botu_D	AGGGATAATGCGACCTTATGCATAATTTTAGTTTTT
1873_D_13	C.botu_D	AAGTTCCTGGAGATTTGAGGATAATTGGGATTTAAC
1873_D_15	C.botu_D	TATCTTAAAACTACTTTATCTATACGATGTAAAACC
1873_D_17	C.botu_D	TAAGATTATACAACAAAGGGCATGCAGTAAATTTT
1873_D_18	C.botu_D	TTTGCATCTAATCCACTCTTACTAGAAATGCCAAG
1873_D_20	C.botu_D	TACGACCTCGTTGCATGTCAACTGGATGCGTTAATA
1873_D_21	C.botu_D	ACCTAAATTAAATAATAAGACGACACAACATGAAAT
16868_D_2	C.botu_D	CAAATGTAATCATCTCTTTACAAGACGTGTCAAAACT
16868_D_3	C.botu_D	TTTATGGTGAACTAAGTTTAAAAAAAAGACAAGAAA
16868_D_57	C.botu_D	ATGAATTATAGAGTTTAGTATAATCACTATCAGATG
16868_D_62	C.botu_D	ATGTTGACTACTGCTAAAAGAGTTAATAATAAATTAG
16868_D_64	C.botu_D	CGTCAAAAAATGTGGATGGTTATGCACTATTATAGC
16868_D_65	C.botu_D	AATGTATTAGATAATTTTCCTTCACCTTTTTCAAATTCG
16868_D_66	C.botu_D	TGTTATGTTAGTTTTTGCTGGATGAACTAATAAACC
16868_D_68	C.botu_D	TTAGATATGTTGCATCGGCAAATAATTGTAAGTTCATT
16868_D_72	C.botu_D	ATAATTACACCTTTAACACCATTCAACTTTGACATAT
16868_D_73	C.botu_D	GATGGAATCATAAAAAGCATACTTTTTCAGATATAA
16868_D_75	C.botu_D	TTATATGAAGAATATTTTGCCTTCCTGTTTGTTTGC
16868_D_76	C.botu_D	TTAAAGCTCTTTTAAATTTAGAAAATGTTAAGTTAGA
16868_D_77	C.botu_D	TATTATGATGTTAGATAGAAATGATTGCGCGTTTAT
16868_D_78	C.botu_D	ACTTTTAGTTATTATATTCAACAACTTATCTGTAAG
16868_D_79	C.botu_D	ATGTTTTTTAATGCTATAAGATAGGAAGTGATATAT
16868_D_80	C.botu_D	CCATATTGGGAAACTGCTGGCTATGGAAATAAATT
16868_D_81	C.botu_D	TTAACAAAGCAATTAAACAACTACTAACAATAAATA
16868_D_82	C.botu_D	TCAGCGATTTGCTTACTTATTGTACTTGTCATATCAA
16868_D_84	C.botu_D	CTTAAAAATGGGACTTGTAAATTGACTATTAAATATGA
16868_D_85	C.botu_D	GAATTGGAAGGAACAGAAAAGCAAATAGCTTGGGCTAA
16868_D_86	C.botu_D	TATGATGCTACAAAAGTAGATGATGGAGAGGACATA
16868_D_89	C.botu_D	AGGAACAAGACAAGTTGCTTCACAGTACTAAATAAA
16868_D_91	C.botu_D	AAAAAAATAGGTAATGGTAT
CCUG7971_D_1	C.botu_D	ATATGAATTCCTGTGTTACTA
CCUG7971_D_2	C.botu_D	GCGGAAATTATTGTGTTACTG
CCUG7971_D_7	C.botu_D	TTATTTGCCTTCCAGGTCTCCAATCCTTTC
CCUG7971_D_11	C.botu_D	TATTTGTATAAATTCTAGCACATAAGTTAG
CCUG7971_D_12	C.botu_D	TACTAAGGATGTATATTCTGTTTGCTATGA
CCUG7971_D_15	C.botu_D	ATATAGTGCTGAAGAATCTCCTATAAGAAC
CCUG7971_D_16	C.botu_D	ACCCCTTTTGGTACACCCTATTTTGTAGCT
CCUG7971_D_18	C.botu_D	CCTTATTCTTGATTTAGCATCTTTAGTACT
CCUG7971_D_19	C.botu_D	TCTTCTCCATGCAATAATAACTGTTTTGCT
CCUG7971_D_21	C.botu_D	ACATATGTTCATTAGTATAGTTTCTGCTAA
CCUG7971_D_22	C.botu_D	TTTTACCAATGGCAATATCCCAAAAGCTGT
1274_DC_1	C.botu_DC	ACAGCTTTTGGGATATTGCCATTGGTAAAA
1274_DC_2	C.botu_DC	TTAGCAGAAACTATACTAATGAACATATGT
1274_DC_4	C.botu_DC	AGCAAAACAGTTATTATTGCATGGAGAAGA
1274_DC_5	C.botu_DC	AGTACTAAAGATGCTAAATCAAGAATAAGG
1274_DC_7	C.botu_DC	AGCTACAAAATAGGGTGTACCAAAAGGGGT
1274_DC_8	C.botu_DC	GTTCTTATAGGAGATTCTTCAGCACTATAT
1274_DC_11	C.botu_DC	TCATAGCAAACAGAATATACATCCTTAGTA
1274_DC_12	C.botu_DC	CTAACTTATGTGCTAGAATTTATACAAATA
1274_DC_16	C.botu_DC	GAAAGGATTGGAGACCTGGAAGGCAAATAA
1274_DC_17	C.botu_DC	ACCCGTTGGTATATAGGTCATTCCGCCCTCTAAAAG
1274_DC_20	C.botu_DC	TTTAATTTCTCCGGATGCACTTTATTGTGACAAGTAA
1274_DC_21	C.botu_DC	CCACGAATGAAATTATTGTTAGATTTATTATATAA
1274_DC_25	C.botu_DC	GTTATAGATGGATTTCAATGGATTTCAAATATTGTAAGT
1274_DC_31	C.botu_DC	TCAATCGCTTATATATCAACGTATTACCCCCTATAAA
1274_DC_33	C.botu_DC	GAGTAAAGAAAACTGTCGATGGTACTAAAGAACAAA
1274_DC_34	C.botu_DC	CTTAATGTAACACACTTAATATTTAAATCTTTGGCTA
1274_DC_37	C.botu_DC	ATAACAAATATTAGACTTTAAAGGTTTTTAACTTTTG
1274_DC_38	C.botu_DC	GAAGATATATGATGTATTAAAACCGGCTATAGCTAA
1274_DC_40	C.botu_DC	TAGATTATTAGAATTTCTAATGTTAGATTTATTGTTTT
1274_DC_41	C.botu_DC	TTCGTCATTTCCCTTTGATACTTGCATAGGTACAAA
1274_DC_42	C.botu_DC	GTATCACCGACTAACAAGGATTTAGAAACGGCAAAG
1274_DC_44	C.botu_DC	GTATTGTTGTCTTTTAAATATTTCATCATTTCTTCTA
1274_DC_47	C.botu_DC	GATTTGTTCTAGGTAGTAATGCAGATGAATGTATTAC
1274_DC_48	C.botu_DC	GATAATTACCTTCCACGAAAAATCGAACTCTTAGGCA
1274_DC_49	C.botu_DC	TCCTTACGTGTTTCCTTCATGGTAGCTCTATATAAAT
1275_DC_20	C.botu_DC	ATGTTTTTTAATGCTATAAGATAAGAGGTGCTTAA
1276_DC_2	C.botu_DC	AAATCAAATGGAGGGACAAGGATGGTATGGTTG
1276_DC_3	C.botu_DC	TCTACAATAAGACTAAATGCTATTCCAACAACT
1276_DC_22	C.botu_DC	ACTTACAATATTTGAAATCCATTGAAATCCATCTATAAC
1276_DC_26	C.botu_DC	TTATATAATAAATCTAACAATAATTTCATTCGTGG
1276_DC_27	C.botu_DC	TTACTTGTCACAATAAAGTGCATCCGGAGAAATTAAA
1276_DC_30	C.botu_DC	CTTTTAGAGGGCGGAATGACCTATATACCAACGGGT
1277_DC_2	C.botu_DC	ACAAAAATATGTTTAGATATATTATATTCAGATATTCC
1277_DC_3	C.botu_DC	AATTTTCAATAGGAAGGATGATATTATGAGTTTTTA
1277_DC_4	C.botu_DC	TCTATTAATACATCTATATATTGCATGATTTCTTTG
1277_DC_5	C.botu_DC	TTCCAAATAAGTTCCTTGGGCATGAATAGCTTTTTCAA
1277_DC_6	C.botu_DC	AATAAATAAATATACAGACAAAGAGGGAAAAGACAGA
1277_DC_12	C.botu_DC	ATTGAGTAGATGCCCTAATTTATCTTGAAATGTACTT
47295_DC_2	C.botu_DC	AAAAAAGTAATGAAAGAAATTATATACTATTCTGTA
47295_DC_3	C.botu_DC	AAAAGCTATTTTCAAAAATATATCTCAAGTAATTGG
47295_DC_4	C.botu_DC	ATATGTAAGATACTAAAAAAAATGTATCCCGATACCG
47295_DC_6	C.botu_DC	TTAGAGCGAAAGTATATCAATGTGAAGTTTTGCATGA
47295_DC_8	C.botu_DC	AATAGTAAAAGAATTATAATGTTGGAGGGATAAAAAA
47295_DC_9	C.botu_DC	AATTGCACTAGGTTTTATAGCAGCTAAATCTCAAAA
47295_DC_10	C.botu_DC	ATATAAAATAATAATACTTTTCACACGTAACAAATTC
47295_DC_11	C.botu_DC	TTTTTAGAAGAATATGGCGGATGTGAAGCGAAAGCAA
47295_DC_12	C.botu_DC	ACACGCACCCATTTTAAAATATCTGTCTTTAAAACACCC
47295_DC_13	C.botu_DC	TAAGTAGTACATTATCACTAAGCCTTAAACTACCTTT
47295_DC_14	C.botu_DC	TTTCCTTTTGTATTTATTAAGGAGGGCGAAGAATAA
47295_DC_15	C.botu_DC	ATAGACTTAGAGCAACACCACCGCCAAATCATCCGT
47295_DC_16	C.botu_DC	AAACGTATTAAGACGTTTAAAATATTTTAATGCAG
47295_DC_17	C.botu_DC	GAAAACCTCCGTCAATACTTATATAAGGATTTAA
47295_DC_19	C.botu_DC	CACTAGTTGAAATCCTAAATGTATTAGGATTTGGAT
47295_DC_20	C.botu_DC	GTATTGCGTGAGTTTCTATTGATGGCTTTTGGTTTC
47295_DC_21	C.botu_DC	TGTTGTTCATGTTGTTTATGTCCAGTACGTGCAAA
47295_DC_24	C.botu_DC	CGATAATGGGAATGTAGATACTAATGTCCTTGAAGC
47295_DC_25	C.botu_DC	AGAACTTTACTCGATAGAAGTGTATTAGAGACATCT
47295_DC_27	C.botu_DC	AGGGAGGAATTATCATGGAATTAATAGAAAAGAAAA
47295_DC_28	C.botu_DC	TGAAAGGAGATACTACTTTCGCAGCAACGAATGA
47295_DC_29	C.botu_DC	CATTTTATTTTCATCCTCTCATATGCTTATTCATAT
47295_DC_30	C.botu_DC	TGTACCTTTTGAAACCTCCTTAATATCTTTTTGTTT
47295_DC_31	C.botu_DC	CCCCATAGGCACGATTTATTCTTCTGGAATTTCTTC
47295_DC_33	C.botu_DC	GTATTTAAATCCACTTTTGTCAGCACTTAAAGCATT
47295_DC_36	C.botu_DC	TAGAACTGCAAGTTAATATTTAAAACACAAAAATGT
47295_DC_37	C.botu_DC	TTGTTAGTCAATATCTTACAGGTCCTAAAACCC
47295_DC_41	C.botu_DC	GATATATCGGGTATTTATGGTTCAACGTTGTCTTAGAAAA
DC5_1	C.botu_DC	CAGTAACACAATAATTTCCGC
DC5_2	C.botu_DC	TAGTAACACAGGAATTCATAT
DC5_6	C.botu_DC	AGATGTCTCTAATACACTTCTATCGAGTAAAGTTCT
DC5_7	C.botu_DC	GCTTCAAGGACATTAGTATCTACATTCCCATTATCG
DC5_9	C.botu_DC	TCTATGGTTTTATCTTTATTTAGATACTCTTCTAT
DC5_10	C.botu_DC	TTTGCACGTACTGGACATAAACAACATGAACAACA
DC5_11	C.botu_DC	GAAACCAAAAGCCATCAATAGAAACTCACGCAATAC
DC5_14	C.botu_DC	ATTTCTACACTGTCTAAACGTTCTAATGTAAGTACAA
DC5_18	C.botu_DC	AGAGAAGAAATTATCATCAGACACTATTAGAAATAA
DC5_21	C.botu_DC	CAAAAATAAAAATAATATTAGACAAGGTTCTCAAAA
DC5_22	C.botu_DC	TTGCTCACAATCACAGATGTTTCGTTCTCAGTAAGC
DC5_23	C.botu_DC	ATAGTAGAATATATCGGAGACTTAACTTGTAAGTAC
DC5_24	C.botu_DC	CAAATCATTTGACGTGCAATGAAGATGTAAATTGCC
DC5_26	C.botu_DC	ATTAAAGGAATCTCCTGAATGGGTTCAAGAATATAT
DC5_27	C.botu_DC	TAAAGGATCCAGGAGATATAAGAATCAGTTGGTATTG
DC5_28	C.botu_DC	ATATCAGTTTCTAATTTTTGTCGTATTCTCATTAAC
DC5_29	C.botu_DC	ATCCAAATCCTAATACATTTAGGATTTCAACTAGTG
DC5_31	C.botu_DC	TTAAATCCTTATATAAGTATTGACGGAGGTTTTC
DC5_32	C.botu_DC	CTGCATTAAAATATTTTAAACGTCTTAATACGTTT
DC5_49	C.botu_DC	GGGTTTTAGGACCTGTAAGATATTGACTAACAA
DC5_50	C.botu_DC	ACATTTTTGTGTTTTAAATATTAACTTGCAGTTCTA
DC5_53	C.botu_DC	AATGCTTTAAGTGCTGACAAAAGTGGATTTAAATAC
DC5_54	C.botu_DC	AAGTTGAGAAAAGATATAAAAAATGGAATTCTTAC
DC5_56	C.botu_DC	TCATTCGTTGCTGCGAAAGTAGTATCTCCTTTCA
DC5_57	C.botu_DC	TTTTCTTTTCTATTAATTCCATGATAATTCCTCCCT
DC5_64	C.botu_DC	GAAGAAATTCCAGAAGAATAAATCGTGCCTATGGGG
DC5_66	C.botu_DC	ATATGAATAAGCATATGAGAGGATGAAAATAAAATG
DC5_71	C.botu_DC	TTTAGTTGTTGGAATAGCATTTAGTCTTATTGTAGA
DC5_73	C.botu_DC	TAACAACCATACCATCCTTGTCCCTCCATTTGATTT
DC5_76	C.botu_DC	CTACTTAGTTTTTTACTACATTATCAAAGTTTCCTAT
DC5_78	C.botu_DC	GTAGTGCAATTTACAACAGTATGTCCTAATGCTTTT
DC5_79	C.botu_DC	CTTTTTTATTAGCTCTATAGGCTTCAACATCTTTTATA
DC5_80	C.botu_DC	CCTTGTGCATGATTCGTGTAGTCCCAATTTAGATAA
DC5_82	C.botu_DC	AATCCATTTAATTTATTAGAGTCTAACAACTCAAATA
DC5_83	C.botu_DC	AGGTGGAAATGATGGTAATTCTTCAATAACTAATG
LNC5_DC_14	C.botu_DC	TTCATTTAAGCAATTATCCCTATGAATTA
LNC5_DC_18	C.botu_DC	CTGTTAGTGTAGTTTATGACGAAACTATA
LNC5_DC_20	C.botu_DC	GAAGAAGATTTAATTGATATAAAATGTTTA
LNC5_DC_25	C.botu_DC	AAAAAAGAACCTCAAACAACTGATACAACT
LNC5_DC_28	C.botu_DC	AAAATAGGGAGGTAATGAATATATGGAAAAAATATT
51714_DC_17	C.botu_DC	GAAAACCTCCGTCAATACTTATATAAGG
51714_DC_22	C.botu_DC	ATAGAAGAGTATCTAAATAAAGATAAAACCATAGA
51714_DC_32	C.botu_DC	GTAAGAATTCCATTTTTTATATCTTTTCTCAACTT
51714_DC_39	C.botu_DC	ATAAAAAGTAGCTAACCATTCAAGACTAGCTACTTTC
C.novyi_150557_2	C.novyi	GAAGATGAATTTATAGTTTACAGGTATGATAGAAAA
C.novyi_150557_3	C.novyi	CCTCACACTGTTATAACTTTGTATAACTTATTTAT
C.novyi_150557_4	C.novyi	TTTTACTTGATACAGGATACATCGTATAATCCGG
C.novyi_150557_5	C.novyi	TTGAAACCTAAAAATTATGAAGCTCCAGTTAAAA
C.novyi_150557_6	C.novyi	ATAATTGAGCTTCCTTGTTTATAGTTTTTTCCATG
C.novyi_150557_7	C.novyi	CTTTTAAAAATTTTGGTATCTGTTTGCTCTGCTGGC
C.novyi_150557_9	C.novyi	TATATTATTCCTCCTTTAATTAAAGAAAATATTCA
C.novyi_150557_12	C.novyi	TTTTGGTTACCTCCACTATTTTCTTTATATCTAAT
C.novyi_150557_13	C.novyi	AAACTTAAACAAAATGATTGAATGTGAAGAAGAAAT
C.novyi_150557_17	C.novyi	CTAAAGTATATATTAACATCTCTATCGTTAAAATT
C.novyi_150557_18	C.novyi	AATCTTTTGAATTATTGAATATAAACCCTAGATCATC
C.novyi_150557_19	C.novyi	CAGCCACACGATAATAACTTTTTAAATCTAAGTCC
C.novyi_150557_23	C.novyi	TTCCTGCTGTTGTTGTAGTTTGCTGGCATCTTGC
C.novyi_150557_25	C.novyi	TTTAATAGAAGGAGTGATTAAATGAGGTTATACA
C.novyi_150557_26	C.novyi	ATTTCCTCTAATGCGTTTTTAAATGTAGAATTTAT
C.novyi_150557_27	C.novyi	GTGTTAAAAACAATTTTATCTTCATCTATTACAA
C.novyi_150557_28	C.novyi	CACTTTGAATATGAGCAAGGTTCTCATGATGCTGTTG
C.novyi_150557_29	C.novyi	TTCACTTTCACAAATTTCACCTCTGTTCATATTTCT
C.novyi_150557_30	C.novyi	CCGGTTCCAGATTTAAAATCAATTGAACCTAGTTTAA
C.novyi_150557_31	C.novyi	CGTTATCACCACTCCTTATATTAGTTTATCCATATAT
C.novyi_150557_32	C.novyi	ATATACTATGTGGAATAGAGGAGATGTTGTATTAA
C.novyi_150557_33	C.novyi	GAAGCAGCACAATATTTCTATGATGGTTTCTTAGGTT
C.novyi_150557_37	C.novyi	GAAGAAATAAGTTTAGATGATAAAAAGCTTTTAGAA
C.novyi_150557_38	C.novyi	CTTTTAGTTTCTACATTGTCAATACTACTTTCCCAA
C.novyi_150557_40	C.novyi	TAATAATACTGTGTAATTATATCTACTCCAGATTT
C.novyi_150557_42	C.novyi	ATTTGTAGGTAAAAATAAAAGAACTTCTCTAGTAAC
C.novyi_150557_44	C.novyi	TAACCAGCAACAGTTGGTCTACTCTTATTAAGCAGGT
C.novyi_150557_47	C.novyi	ACGTATTGTTTTTGTTGTAAATCTCTCGCATCTGT
C.novyi_150557_49	C.novyi	CGTTTACGGCAAATAGAATCTATATATTCTAAAGAA
C.novyi_150557_50	C.novyi	GAAAAATATAGCTAATAGAATAGGTACTGTAAACA
C.novyi_150557_51	C.novyi	GTATTTTCTTTTATAGAATTAAGTAAATTACCAGCA
C.novyi_150557_53	C.novyi	TATTTAAATGTACCACTAGAATTCACATCCCCTACAT
C.novyi_150557_54	C.novyi	CTAGCATTAGAGTTGTTTATTTTTATATCAAATATA
C.novyi_150557_56	C.novyi	GCAGGTAATGTGTGTGGCAGTATATCTCCCTCTGC
C.novyi_150557_57	C.novyi	AGCAAAAACATGAGTATAAATAATGTATTTGATAGAA
C.novyi_150557_58	C.novyi	TATATTACTAATTCTTCTTCTATAGTAAAGCTATATT
C.novyi_150557_59	C.novyi	TATATTTTAAATTCATCACAATTACAGTTATAACATT
C.novyi_150557_60	C.novyi	ATATCTTACAGGTCCTAAAACCCTTCCAGTTTTTA
C.novyi_150557_62	C.novyi	TTTAATGCACCATTGGAACTGTTAACTGCTTTTTTA
C.novyi_150557_63	C.novyi	TATATAAAGCCTACCCTTCGTGGTGGGAAAAAAGTT
C.novyi_150557_64	C.novyi	TTATATGTTAATTCCATTTATACCTCCTAGAATTT
C.novyi_150557_65	C.novyi	AGGGTAATGGCTGGGTAGGTATAGGCTATCATTT
C.novyi_150557_66	C.novyi	TCTATTCTGGAAGGTATTTGTTCTCTATCTTCCTT
C.novyi_150557_69	C.novyi	AATTAGATGGTGTTTTAATCTCCATTTATTCGGTTCT
C.novyi_150557_71	C.novyi	ATGTCCATTACTTCTATAACTGTTGAGGTTGGCTATCT
C.novyi_150557_73	C.novyi	AATGTTTCAGCTTGTACTTTTTTAGCGTTTAAAATTAA
C.novyi_150557_74	C.novyi	ATCCCAATCTAATTTAGAATCTTGGGACTGGTCTACGT
C.novyi_150557_75	C.novyi	TGGGAACACGTTTCATTTACATTTAGTATAGAAGGAG
C.novyi_150557_76	C.novyi	TAGTTAGCCCATTCACCTCTTGCTTTCTTTGCAGCAATACC
C.novyi_150557_78	C.novyi	CAGATACAGACTTAGAAAAAGCTCCAACAGAAGAAG
C.novyi-A_4552_1	C.novyi	TGGAGGAGACAATAAAGCAATCGCAGAAGCGATTTT
C.novyi-A_4552_2	C.novyi	AATTGCCCAACCGTCAATAGTGGTATGCATTGACTG
C.novyi-A_4552_3	C.novyi	AAATAAATCTGATTTGTTTATACTTTCCATGAAG
C.novyi-A_4552_4	C.novyi	CTGAACAACAAAAGAATACTTTAATTGCAAAATACAA
C.novyi-A_4552_5	C.novyi	TTAAGGTAAAAGCTCCAGAAGACGGATATGTGCCTGG
C.novyi-A_4552_6	C.novyi	AAAAGAAGAAAAAGAACATATACAAGATGTTGAATT
C.novyi-A_4552_7	C.novyi	CAGAACCTTTTAGAAAAAATGTTCACAAAATTGT
C.novyi-A_4552_8	C.novyi	TTGTTGTACAACCGTTTAAGCAAGAAGAGTCTAAAAA
C.novyi-A_4552_10	C.novyi	GAAACACAAAATATGGCAAGTGCAGTCGAACAAG
C.novyi-A_4552_11	C.novyi	TATATATAGATTACCATTGGTTGAATGGGGGATGAG
C.novyi-A_4552_14	C.novyi	ATGGCAAAAAACAATTATCTTATTACAATATCAAAG
C.novyi-A_4552_18	C.novyi	AGAGAGTTTACAAGCATTTGTAGGGGTGCAAGAAGG
C.novyi-A_4552_20	C.novyi	TTGTGTTGAGCATAGAATATATGGAGGAATAGAGCA
C.novyi-A_4552_21	C.novyi	ACACAAATTTATGGACAAAAGGATGCAGGTTTCGT
C.novyi-A_4552_23	C.novyi	TTATTTTTGTATACCTAGAGGTGGTTCAAAAACTA
C.novyi-A_4552_24	C.novyi	TTAGCTTTTTGCATTATGGAAGCAGGAGTTCTTTC
C.novyi-A_4552_27	C.novyi	TGGGGAACGTTATTCACATTAATCTTATTCATAAAT
C.novyi-A_4552_28	C.novyi	AAACTTTAATAAAGGGACTTTATGTGAATTATATGC
C.novyi-A_4552_29	C.novyi	TCCATTTCCATAATTACATAGCAAATTGGATCTGGA
C.novyi-A_4552_30	C.novyi	GTGAAAGACATTGTATGTAAAAATGACACAGGAATTA
C.novyi-A_4552_32	C.novyi	AAGCACACTATCATTTTTACTATATCGCCTTGAC
C.novyi-A_4552_33	C.novyi	TTATATATTTGTTGATCGTGATACTTTCTATACTG
C.novyi-A_4552_35	C.novyi	TCTATATTCTCTCTATTACCACTATCAAATATGTCG
C.novyi-A_4552_36	C.novyi	TTTTTATATATGTATTTAATAATACATCACACTCCT
C.novyi-A_4552_37	C.novyi	GACTCAGCTCCAGAAGGAACAACAGATGTAGATTTA
C.novyi-A_4552_39	C.novyi	GGAGTTTAGTTTGTTAGATGAAGCTATAACGGGCGA
C.novyi-A_4552_41	C.novyi	TTACTACCAATATCATCTGTTATTACAATAGGATTAA
C.novyi-A_4552_43	C.novyi	GTTACAACTATATATCGTTGTTTTGTGTTTTGTAAA
C.novyi-A_4552_46	C.novyi	CATTAATCCTCCAATCTTTAAGAAACATACAATAAA
C.novyi-A_4552_47	C.novyi	AGGCTAAAAATGTGAGAATAGTTATTTTAGATATTC
C.novyi-A_4552_49	C.novyi	AATAAATGGAACTACTTATCCAGCAGTAAGTGGAAT
C.novyi-A_4552_51	C.novyi	AAAGGTTGTAAGAATGGATTTAGAAAAGGATAGT
C.novyi-A_4552_52	C.novyi	TAGTAATCTTGCTCTCCTGTATCTGGATTAATAAC
C.novyi-A_4552_53	C.novyi	AAAACTCCTTCTCCAATACAGTAAGTTTTTCCTTCAT
C.novyi-A_4552_55	C.novyi	TATATATTTGAATCTTTTTCTTTACTGCCAGGCTTG
C.novyi-A_4552_58	C.novyi	CCAAAATACCCATCATTTGATGCCCTATCCCAATAA
C.novyi-A_4552_59	C.novyi	TTACAGCATTCATTTTCTATTGCATCGTTTAAAACT
C.novyi-A_4552_60	C.novyi	ATTCTAAGCACGTTTTTAATACCTTCCAATGGTATT
C.novyi-A_4552_61	C.novyi	TATAAAAAGCTCCACAAACTTCCTTTAATGGAGTT
C.novyi-A_4552_62	C.novyi	GGCAGATGAAATGGGAATGCTTGATATTTTTGAAT
C.novyi-A_4552_65	C.novyi	TTTGTCCAAAATCCAAATAATCCCCGACGTCTGCAAATTTACATAT
C.novyi-A_4552_66	C.novyi	GCAAACCAAGGAGGTGAACGAATGAATAAATATCAAATTTACATTC
C.novyi-A_4552_67	C.novyi	AGAACGGTGATTGAATTTATAAAAATAAGATTTGACT
C.novyi-A_4552_68	C.novyi	AAAAGAGATGTGAGTGTAAAAATAACTATTCAAACAA
C.novyi-A_4552_69	C.novyi	CCAAATAATCTACACTCAATGCAACAGTTAATATATC
C.novyi-A_4552_70	C.novyi	AAGAACCTAATGGCGGAGGTGGAACTATTATCGCATT
C.novyi-A_4552_72	C.novyi	TTTAGCCTTTTCGAGTTCTTGCATTTCGTCGTCTTTGA
C.novyi-A_4552_74	C.novyi	GATAGTGTGGCTCGTACTATGCTTAAAGGTGCATTTT
C.novyi-A_4552_76	C.novyi	GAAAGTAATAAAACAAGCAGGAACAAGTAAGGTTTAT
C.novyi-A_4552_77	C.novyi	ATTTATAAAATTCATTTTTCTTCTGTATCTTTTCTTAT
C.novyi-A_4552_79	C.novyi	TCTGATGTTTAATTATTATAGTCGTTTTTTACTAAA
C.novyi-A_4552_81	C.novyi	AGTGCTTTAGTATTCTTCGCGCTCGATGTTATGTCA
C.novyi-A_4552_82	C.novyi	TCTGTATCTACATCTATTTCACTCACTGTTAAATTG
C.novyi-A_4552_85	C.novyi	AGAGAATAGAGTCCTCTATTTGGAAGAGGATATAA
C.novyi-A_4552_86	C.novyi	TATGGAAAACCTGTATATTACTGTCGTGGTTGGAT
C.novyi-A_4552_88	C.novyi	GGCTGAGTGTCACAATGCTACCTTGTACAGTATAC
C.novyi-A_4552_89	C.novyi	AAAGCCAAATGACGGTCAAGAAGTATTGTTGACCTT
C.novyi-A_4552_94	C.novyi	GATGTAGGTGCTTGGAATATTTCATCTAACAATACA
C.novyi-A_4552_96	C.novyi	GATCAACATATTGTATTTATGCGTTGTACACAAG
C.novyi-A_4552_97	C.novyi	CGTAAAAAGACACGCCTTGATAACTAAATATCAAAT
C.novyi-A_4552_98	C.novyi	GTGCCAAAATGTGGAGTTTGATGAAGGAACGGAGGATA
C.novyi-A_4552_101	C.novyi	ACTTTATGGACAATTCCTCAAAAGAGGAAATTTGCG
C.novyi-A_4552_103	C.novyi	CGGGTACAACTGTTGAGGAAAGAATGATAGCTTTAGG
C.novyi-A_4552_106	C.novyi	CAAACCTACACAAGTGGCGAAGATACAAAAATACTT
C.novyi-A_4552_107	C.novyi	TGTTATGTGACAGTTTTAAATTCCCTAATGGACTAT
C.novyi-A_4552_109	C.novyi	CTTTTTTAATTGGCAGTTACGTTCATGCTTGGAG
C.novyi-A_4552_111	C.novyi	GAAAATATATTTGGATACAATACACAATACGGATATA
C.novyi-A_4552_112	C.novyi	TTGGTAATGCATGGTGATATACTTATAACTGTACTAA
C.novyi-A_4552_113	C.novyi	TCATTATACTCTTTACATGACTTAATCGTATACTTG
C.novyi-A_4552_115	C.novyi	CAACCCCAGCAAACATTGTAATCATAAAACAACCAGA
C.novyi-A_4552_116	C.novyi	AGGGTAGACCAGATAATGCTATAGGTGCGCATTGCAA
C.novyi-A_4552_117	C.novyi	CAACGAACACTAGTTGAACAAAACTAGTGTTAATATA
C.novyi-A_4552_118	C.novyi	GCGTTTTAAGGGGCTGGACAATGCTGAAAAGATAAA
C.novyi-A_4552_120	C.novyi	TGATACATGAGTTTGCATTTGAATTTATGATAAAGG
C.novyi-A_4552_121	C.novyi	CTCCAATAGGTTTATGCATATCATGTTGCCATAATAA
C.novyi-A_4552_122	C.novyi	AGTAACAATGATGTCAATTTTAGGTACAGTTTTATTTA
C.novyi-A_4552_123	C.novyi	AACTTCATCTGTCCCAATTTCAATTGGTACATAATT
C.novyi-A_4552_125	C.novyi	TTCCAACAGGAAATTGTAAAGAATTATTAATTTTAAC
C.novyi-A_4552_126	C.novyi	GTGCAATTGGATTATTTGTTATAGTTTCAATTCTAAT
C.novyi-B_NCTC9691_1	C.novyi	CCAATGTTTTTTGAAGGTATTGTTGCTGGCAAAAAA
C.novyi-B_NCTC9691_3	C.novyi	ACTGAATCTGCCCAGACTTCTTTATTCCAATCTAT
C.novyi-B_NCTC9691_4	C.novyi	TTTGAGTTAATCGATGTATCGGAAATTTTACTATGT
C.novyi-B_NCTC9691_6	C.novyi	ATACAGACGATCTAGTATTAGATATTCCAGTTGCTGA
C.novyi-B_NCTC9691_7	C.novyi	CTGTTAGGTTGCCAATTTCCTATGATGTCTTTTGCT
C.novyi-B_NCTC9691_8	C.novyi	AATAAAAAAAGCTGGGGATTGAACCCCAGTTTAA
C.novyi-B_NCTC9691_9	C.novyi	AGAAAATGAAAAAATAGACGCACAAAGAGTAAAA
C.novyi-B_NCTC9691_10	C.novyi	TAATGATTACCGTATTCTTCTTTAAGTTCGGATAAA
C.novyi-B_NCTC9691_11	C.novyi	GGATGAAAGGCAGAGATTTAGAGTCTATGTCTGA
C.novyi-B_NCTC9691_13	C.novyi	AGTTCGCGGATTGTGCAACTATAATTGGGACTTTAA
C.novyi-B_NCTC9691_14	C.novyi	GCGAGACGGCAACCCCTAATGATTATGATAACAACGG
C.novyi-B_NCTC9691_15	C.novyi	ACTTTTTTATTAATTATTTGTTCTTCTGGATAACCT
C.novyi-B_NCTC9691_16	C.novyi	ATAATGCATACATGTGCTAATTTAAGTTTACATT
C.novyi-B_NCTC9691_17	C.novyi	TAAATTTTACCTCCTTTGTGTCCTTAAACATATAA
C.novyi-B_NCTC9691_19	C.novyi	GCATCAATATTTTTTTCATAACCTTCTTGAAAACATT
C.novyi-B_NCTC9691_20	C.novyi	GCTTGTTGAGTAGATTTAAAAGAATCTAAAACTTT
C.novyi-B_NCTC9691_22	C.novyi	TTCGTTTCATAAACCATATGTCTAAATTTAATTT
C.novyi-B_NCTC9691_24	C.novyi	GTTTTAAATCTTTCAGGATCTGCATTGTTTTCGGAT
C.novyi-B_NCTC9691_25	C.novyi	TTATTTGTATGATTGTTGGCAAAAGCTAAAATAT
C.novyi-B_NCTC9691_26	C.novyi	CATCTCCTCGATAGAGAAAGGTATACGAACTATAAC
C.novyi-B_NCTC9691_27	C.novyi	TCTACATATAAGCTTTTAAACCATTCTCTTACAT
C.novyi-B_NCTC9691_29	C.novyi	AATTGATATTTATTTCTGATAGCCTGGGCATCTAT
C.novyi-B_NCTC9691_30	C.novyi	CTAATGGTGGGGTCAGCTTAAATGGGTCACATAATG
C.novyi-B_NCTC9691_31	C.novyi	AACATTTCCGAGCCTTTTTGGCGTAAACGTGCTGGT
C.novyi-B_NCTC9691_32	C.novyi	TCATCTAGTGGAAAAAGGTTAGCTGAATGTATTGTA
C.novyi-B_NCTC9691_33	C.novyi	TTAATTTGCCTCCCTTCTCTTATATTTTATCGCTTT
C.novyi-B_NCTC9691_34	C.novyi	AATAAACTAATAACATCATTGTTATACCAATATTCTA
C.novyi-B_NCTC9691_35	C.novyi	GTTACACAAGAAGTTTTAAACGTTCTTAAACGCTTCC
C.novyi-B_NCTC9691_36	C.novyi	GTATCAGTTATAACCAATTCGTTTTTAAAAATTTG
C.novyi-B_NCTC9691_37	C.novyi	TAGTACGACCTGCTTCCCTTGCTGCATTAGTTAAAT
C.novyi-B_NCTC9691_38	C.novyi	TCTATATTCTTGTTAACTTGAATAGCTAACATTGAA
C.novyi-B_NCTC9691_44	C.novyi	TTTTTATTCTGCATTCTTTTTCTTCCCAAACACT
C.novyi-B_NCTC9691_45	C.novyi	ACAACCGAAATATTTTCCCAGCACCCTTAAAAAC
C.novyi-B_NCTC9691_46	C.novyi	AGTTTTTGTTCAAGTTGTGTCTAAAAAAAGAATA
C.novyi-B_NCTC9691_48	C.novyi	TAACAACATCAGGTATTAATACTTTAAATGCTCCATC
C.novyi-B_NCTC9691_49	C.novyi	TAGGAATTTAATTTGTTTCCTTAATGCTATTAGCCA
C.novyi-B_NCTC9691_51	C.novyi	ATCACAGATTCCACAAGGTTCTGCAATTACTGGGCT
C.novyi-B_NCTC9691_52	C.novyi	ATAACTTCATTTAATCACTTCCTATACTCGTGGCTG
C.novyi-B_NCTC9691_53	C.novyi	CCTCTCTTAAATTCCAACGTATAGTGGCTTGTAA
C.novyi-B_NCTC9691_55	C.novyi	TAAATAATCAATTTAAACTTAGCTTTCACCGAATTCA
C.novyi-B_NCTC9691_56	C.novyi	GTTTTTAGCCATTTTTCAGAAACATTAAATTCTTTAC
C.novyi-B_NCTC9691_57	C.novyi	TCCCCTCTATACTTAACAACATTATCTGCATTATAAG
C.novyi-B_NCTC9691_59	C.novyi	CCTATAGCTCTTTAGTTTCTTCTAGTATATAGCTTG
C.novyi-B_NCTC9691_61	C.novyi	AAGAATGGGTTATTGCGCAACTAAAAAATATTAAGT
C.novyi-B_NCTC9691_63	C.novyi	AAATAGCAAGACGGGTCAAGATCATAAAGTTTACGA
C.novyi-B_NCTC9691_64	C.novyi	ACCAAAAGCAAAGGTCCTATAGCTGCTACTACTCCAGC
C.novyi-B_NCTC9691_65	C.novyi	GGCCTTGTAAGACATCTTGATTTAATTTCTTTTCATAA
C.novyi-B_NCTC9691_66	C.novyi	TGAATTGTTGGAGAATAATTTAAAGCAGCTGGATAGCTT
C.novyi-B_NCTC9691_67	C.novyi	CCAACCAATACATGCGGGAATTTATTCATGTCTACTA
C.novyi-B_NCTC9691_69	C.novyi	GAAGCAATCGAGGAAATGCAGCGCAGAGGCTTTAGA
C.novyi-B_NCTC9691_70	C.novyi	TTAATGGAAGGCTTTGTTTTTATATATTTTTGATTAAT
C.novyi-B_NCTC9691_71	C.novyi	ACTTATATTTTACGCAAAATATTGCATTAACTCAAAGAA
C.novyi-B_NCTC9691_74	C.novyi	TAAGAAAAAAGTTAGTATTAAAATATCTAACTACT
C.novyi-B_NCTC9691_75	C.novyi	ATAAGATTCCATAATTGAAATGATATTATTACGCTT
C.novyi-B_NCTC9691_77	C.novyi	TGAAACAAAAGAAGAAGCTAATAAATGCATCAAA
4570_3	C.novyi	CTACTTGGGTGTAATTATAATAATCATACACGGCT
4570_4	C.novyi	TATTGCGAATGCTTAGGCATAGATTATATAAAAA
4570_5	C.novyi	GCTTTTTCATTTTGGAGAACAATTTGTGCAATGCG
4570_8	C.novyi	AGATAGAGATCAAATTCCTTTCCGAGTTGATGAAC
4570_9	C.novyi	TGCTATACCATTCATTAACCCTTCTTTAGAAGAGTT
4570_10	C.novyi	TCAACTGTACATTACATATAGTTTTTACAGTTGTAT
4570_11	C.novyi	GGATTCTTTTCCCTCCAACGGCGATTGGCTTCAACT
4570_12	C.novyi	TTGTCACCGTTGTCACTATATATCCGTATACCTCT
4570_13	C.novyi	GTGATGCCATTGCACCTGTCATCGGGAAATTAGC
4570_14	C.novyi	TCAAAAGGTATTGGAAGTTGCCGGAACATTAGAATG
4570_16	C.novyi	AATTTAGCTCGGTTAAAAAACCGCAAACCTTCTTT
4570_17	C.novyi	ATCACCAACACCTTCTATAGTTCCACCGATTTTT
4570_18	C.novyi	TGCAATGGTAATATAGGTTAACTAGTGCTATTTTCA
4570_19	C.novyi	CTGGAAGGGGGACAAGTCCTATTTTAAGATACCT
4570_21	C.novyi	GTTGTCCACTGTCCTTGTAATGCTCAATAGCATT
4570_22	C.novyi	TGCATTACAAAGTGGTTTTAAAAAAACGGTTAAAAA
4570_24	C.novyi	TATTATCCTCATGGCTGAAAATCGCTTGTAATGG
4570_25	C.novyi	TATATTTAAATTAAAATAATTTTCGATTTTGCCGTA
4570_27	C.novyi	TCAAACTGTAGCTGATAATGAATTTGGTGAGGATGA
4570_28	C.novyi	GATTGATGGATCCAGAATAGATTTAGGGTTTATAAC
4570_29	C.novyi	TACTAGCAGACTATCAAGAGAGGGGAGACTACAT
4570_31	C.novyi	ACTATGAGTAAACATAAATTTAATGTAATTGGCGA
4570_33	C.novyi	TAGTTCGCAACTATCTAATAACAATTTGTATATAGA
4570_34	C.novyi	AAAAGATAGGAGAAGCGATATGGCTTTAATAGACAT
4570_35	C.novyi	AATTCTTTCAAACCAACCAACATGGCTGCGGTCATA
4570_36	C.novyi	GGGACGACCACGCTTGTAACTATTCCCACAATTCCCA
4570_37	C.novyi	GCGAAATAATAGGAAGTATAAAAAGTGACGATTTTTA
4570_38	C.novyi	AGTCCCTGGTGTTAGAGATGCAGTGATTAAAGTAAA
4570_39	C.novyi	CATTTGGTTGAAACCGTTCGTTGCATTTCCACTGCA
4570_41	C.novyi	TTATGAAGAAATATGTATCTATAAATGCAGACAAAA
4570_42	C.novyi	TTACCACCAATAACAGCTAAACTAGCCATTCTTTG
4570_43	C.novyi	AGCCGTTTTTAAATATAGAAGTTAATTTTCAAATGT
4570_44	C.novyi	TGCTCTTTCTTCTACATAATATGTTGTAGAATTTCT
4570_45	C.novyi	CGAATTAAAAATCAAAGCTATAGTAGATTTTGATGA
4570_46	C.novyi	TTATTATGTAGATATCTCCTTGAGTTAAATTGTATTT
4570_47	C.novyi	AAAGTGGATGTGTAAAGGTATGGGTTACATTAATTA
4570_48	C.novyi	AAAAAAGAAATTAAGCATTATAGAGAAGTACCTGA
4570_50	C.novyi	GACAACTTCTCCAAAGCTTTTAATATACAAATAAT
4570_51	C.novyi	TATGTGGTTGTAGTTTTGGAGCATATATCGAAGGCGA
4570_52	C.novyi	AAAAGCATATGATGAAAGTAATTCTATTAAAAAGTTG
4570_53	C.novyi	CTTTTGTAGTTTATACTAGAAAAGATGCAGATGACAA
4570_54	C.novyi	TGTTGGAAGTCATGCGACATTCCAGCGGTGCGAC
4570_55	C.novyi	GAGATAAAGAGATTAAACTGGCTAATGATAAATG
4570_57	C.novyi	CAAGTGCGTTGTCAAATCTATTAGTAAACTCTTTCAG
4570_58	C.novyi	TTATAGAAAAATTGGTTCCAGGAGCAACTCGAGCCTA
4570_59	C.novyi	CAGTTAATGTGGACTACGGAATATATTAATGGAAAA
4570_60	C.novyi	TTAGACTAACACAAGTAAAAGAAGATGTAGACGC
4570_61	C.novyi	ACCATTTCTATAAGGCGGTGGAAAATTGAGTGATAA
4570_62	C.novyi	AAAGACAGGTTTAAGGAATTAATGACATCGTTAAA
4570_64	C.novyi	CGCACATTAGATGGTGAATTTGTGGAAATGACACA
4570_66	C.novyi	GGTCTACAGTTTCCATATTTTCTACCACGCATAGG
4570_67	C.novyi	AAGCATCTTTCATATTTTCAAAAGTATTATTCATTT
4570_68	C.novyi	CAGCTTGCAGCCGTTCTATACGACGACATGGGGT
4570_69	C.novyi	TATTAAACCTGCAAGTGATCCAAACGCTGAAACTTG
4570_70	C.novyi	TCCTATTAATAAAGAATATGATTTGGGAGAAACTTA
4570_71	C.novyi	TGATTAGAGTGTTCTCCAGTTGTAGTACCAGTGAT
4570_73	C.novyi	TCCTATAAAGGGTAGATGGTATATATATATTCAATC
4570_74	C.novyi	GACTATCTCGAAGGACGTACTAATGTTAGATGTAA
4570_75	C.novyi	TAAATTTACCTAAGGCCGAAGAATTGGTTTTGAA
4570_76	C.novyi	TAAAAGATTTATTGGTTAAAACTCTTTTTAGTCCTC
4570_79	C.novyi	ATGCTCAAACGGCTAGTGCTACTGTTATTGTAAC
4570_80	C.novyi	TTGGAAGAAAAAAGATTTAAAGAATTAAAAGAAATATA
4570_81	C.novyi	AAAATATTGTCTGGCGATACAATTCCCTTAAAGAG
4570_82	C.novyi	ACATTATTTTTCATGAGGATCACCTCCTATTTCA
4570_84	C.novyi	TCTCTACCACTAGTTAGTGTTAATGTATCCAATCTC
4570_86	C.novyi	AAAAATGATAAGAAAAGGGATAAGATCGTTGACCT
4570_87	C.novyi	TTTTTCTTTATTTCTATATGATCTGTATGCTTCATC
4570_89	C.novyi	CTGCGTTATATTATTATCACAGCTATCCCGTGCGTG
4570_92	C.novyi	TATCAACCAGTAGTTTCAGAGACTATTGTAGAGCT
4570_93	C.novyi	GCTTAGGCTCTAAGCTCTTATACCTAATAAGAGAAT
4570_95	C.novyi	CTAATGCAATTGCGAAGCTATACTCTCAACCTTACA
4570_96	C.novyi	GGAAATAAGAGTGAAAAAACTCAAAGTTTTCATTTT
4570_97	C.novyi	GCAAATTAACATTAAATTGATCCAATAGGAAATAAGAG
4570_98	C.novyi	ACAATTTAACTCAAGGAGATATTTACATAACAAC
4570_99	C.novyi	TATAAATATTTTTATAAAAGTTTGGGGGAGATAAAT
4570_100	C.novyi	AGAAGAACGCTTACAGGAACTTAGAGAGCGTATAAA
4570_101	C.novyi	ATAAATGATACTTACATAGTTTACAGTATTATCAA
4570_103	C.novyi	TAAAATTAAACAGAACCACTAAGGCTCTATTTAAAA
4570_104	C.novyi	TCTCCATTTATGCATTGCTTCCATAAAGGTGTATTAC
4570_105	C.novyi	GGTTTAAAAAGATAAACCTATAACACTTTTAAGTTAT
4570_106	C.novyi	AAAGACCAAAATGATTATACAGATATTTACGAAAGGA
4570_107	C.novyi	GATAACTTCTACAACTAGCAGATGTTTCATTATAAGC
4570_109	C.novyi	GTTATGTGTCGAAAAGTCTGTAAGCCCTTGATTTATGC
4570_110	C.novyi	AAATTTAAGTGGTGCATTTACTACACAGGAAACTTT
4570_111	C.novyi	TGGTAGCTTAGACGGACGCATGGCAGTATGCACGGGTAA
4570_113	C.novyi	TATCTAATGCACTAGATAATATATCTGTTGCCCTAAA
4570_115	C.novyi	CACATATGTCGTAAAGCTAGTAGTATCAATGCCTAAG
4570_116	C.novyi	CCTAAAGCTGTTGCTAATTTCTTTAAAGTATTAATAGA
4570_117	C.novyi	TGCTAGTGCGTTTATTGTAAAAAAAGTATTTGATTT
4570_118	C.novyi	TTATTTGTTGAGTTTGAAAAAAAATGTATGTTATAA
4570_119	C.novyi	ACGCCTTTTTCTCCATCACTTAACACCATTTCACCAAT
4570_121	C.novyi	AAAGATATGTAGGAGTTAAGCTTACGGGTGCCGGAACGA
4570_122	C.novyi	AAAATACCAGTAAGTTTTAAAAAGACTACTAGAGATA
4570_124	C.novyi	TACGTATAACTTATAGGTTTATTTAAATATTCCCAAG
4570_125	C.novyi	ATTAAAATAAAAAAAACTCAAACCCCTGGATTATATCC
4570_126	C.novyi	TGTATTTACACAAATGATCGTTTTTCATTATACAAA
4570_127	C.novyi	ATTTCTTTTAAAAGTTTTGCAACATTATCTTGTGGTGC
4570_128	C.novyi	GTGATTTCTGTAAACGGCAAAATTGGCAAAGTTGAAC
4570_129	C.novyi	ATATTTTTCGCTATCCATGCATCACTCATACCACTT
4570_130	C.novyi	TGAATATCACATTAATGCTCTTAGAGATATATGTTAGAAG
4570_131	C.novyi	ATTTACAAGAGTGCGTAAACGAAGTTCTAAAAGATGT
4570_132	C.novyi	CCTGTTTTTGTTTTATTTCTTTCACATCTTCATAATA
4570_137	C.novyi	GACAACTTTAAAGAAGAGTTAGCAGATGCAGTTATT
4570_139	C.novyi	TTCTAAAAAACTTAAAGACATAGGCAGTGGAATTAG
4570_140	C.novyi	CTTTTGGCATTTTCTTTCATATACCCTAATTTTGATA
4570_142	C.novyi	TTTGAGAGGTTTTAGCCATCTGGTCAGAAAACTTGTTA
4570_147	C.novyi	CTTGAGACCAATCTCTTTAATACCTTCAAAATAACT
4570_148	C.novyi	GTTTACGCAGCATTAAACGCATTAGCAGTTAAAGAAA
4570_149	C.novyi	ACGAATTCGACTATATTTAAAATTGAAGCAAAGTA
4570_150	C.novyi	AAGTTTTTATTTTACTTACATAATGATCTCTTAACTC
4570_151	C.novyi	AAAGCAATGTTAATATTACACATGTCTTTATATACTA
4570_153	C.novyi	TCGGGAAATGTTATAAGATTAAAGGCAAGTAATAA
4570_154	C.novyi	CTAGGATTAGCTCCAAAACGGTCAGTATCCATATTCA
4570_155	C.novyi	TTTCATATTTAGTGAGTAGCTCTTGAGCTGATACCT
4570_157	C.novyi	ACTTTATATGAGAAAGCTATAGATTATAATAATTTAAA
4570_158	C.novyi	TTGTTCTTCCCAATCTTTTGTATTTTGCATGTACCAA
4570_160	C.novyi	CTCATTAATTAGTACCTAGAATATAAAAACAATAGACC
4570_161	C.novyi	AATTATACCGTTTTTTTCGCTAAACCCGCATAAATCA
4570_163	C.novyi	TTAACTATATAAATGTTTAGCCTGGAGTTAATGCTCC
4570_164	C.novyi	TAATTTTTTTATACTGTTCTTTCGTTATTTCCCCAAA
4570_165	C.novyi	TTTTCACTTGCGTCATGGTTATAAATTCTGCTTCCTTTGT
4570_167	C.novyi	AACCAAGCCCCGAAGAATTTTTTACTATTAATGTTCA
4570_169	C.novyi	TTGTATCTATCTTCACCCCATAAATTACATAAGATTT
4570_170	C.novyi	CTAGCACTTGTCCTAACTGTATGCCGACACCTTCGAGT
4570_172	C.novyi	GAGTAAGGTCAGCGTTTGTTTTAATTAGCTTGTTTT
4570_174	C.novyi	GCCCATGTAATCTAAATAAACAAGTGTTACTAGCAT
4570_176	C.novyi	ACTAAAGAAAATGCCTTTGAAAGCGCTTCTCATACA
4570_177	C.novyi	AATATTATATCACTTTTGTCCGATATAGGTTGAAAT
4570_179	C.novyi	AGAAATTTAGAGAAATAGTAAAGTATCATAATCTTTAC
4570_180	C.novyi	GTCTATCCATTTCTTTTAGTTTGCCCCAAAGTCCCCTA
4570_181	C.novyi	TTGTTAATTTCCCGCAGCTCCAAACAATTTTTCCGTA
4570_182	C.novyi	ACAGTTTCTATAAGCATATTTGCCAAAGTTATTATAT
4570_184	C.novyi	TGACGCTTCCGTTGATTTAGTTACTAAAACTGCTGAA
4570_185	C.novyi	TAAATGGACATTATTGTTTAACTCTATGCAATTTCAA
4570_189	C.novyi	CTTTTACTTCTTGTTTCTCAACAAATAACCTATATC
4570_190	C.novyi	AAATATAATCCAATTTCGTTTATATCCTTTTCGTGCT
4570_191	C.novyi	AACTCAAATAGGTGACATGATGGGATTAACACAAGTTA
4570_192	C.novyi	ACATCTTATCGTTTCTCTTTTGTCTGCTCTAGGATC
4570_193	C.novyi	AGGTATTCCTTTATATCCAGTTTTGTCAAGTTTTCAC
4570_194	C.novyi	CACTGTACCGAAGTTGGCCACCTAATGATTAATGGAC
4570_195	C.novyi	TGCTAGATACTTTCTCCTGGTCTTTTATATAATTTT
4570_196	C.novyi	CAATATTCTCATCATCTGCTTTTTTATCTATATTCTT
4570_197	C.novyi	TCTATAACCCCAACCTTGTTATAAGGACATAGAACTT
4570_198	C.novyi	GATAAAAAGGTATATTTTTTACACGCAAATGATGAA
4570_199	C.novyi	ATATTTTTCGCTATCCATGCATCGCTCATACCACTTT
BKT29909_1	C.novyi	TTGGACGCTTTAATAGGACAGGTTGTTGACATAAAT
BKT29909_4	C.novyi	TAGGTAGATGATTGAGGTGAGTATATGAAAAATGTA
GD211209_1	C.novyi	TCAAATATTATAAAAGATGCTATAGTAGAAGATTC
GD211209_3	C.novyi	GCACTAGAAGAAACTAGACAAGCTTTGCAAACATC
GD211209_5	C.novyi	AAAATAAAGAATGGTTGAAACATTCACCCCCTAAGG
GD211209_6	C.novyi	ATACCAAGATTTTTCATCTTGATATACTTCTGTTTC
GD211209_7	C.novyi	AAAAAATGGACAAGCAGCCCAAGGATGTGAAAATTG
GD211209_8	C.novyi	TTGTATTTGTTCTTTTAGTTTCTCGATATCTGGAATC
GD211209_9	C.novyi	TCGGCAACACAAGGACTTAGAAGGTACACTATCTCA
GD211209_10	C.novyi	TTTTTCTCTTTGGATAATGCTCTATTAACCCCTTG
GD211209_11	C.novyi	CTATGTTTTTGGTTAGTTCTGTTTGGGAAATTGGATGTA
GD211209_13	C.novyi	GCGGTTGAGGAAGTTACAAAGAACGCACAAAATA
GD211209_14	C.novyi	TACAGTTCTAATCAAAATAGAATTATGGCTAGGAGG
GD211209_17	C.novyi	GGCAACACTGTTGATGTAAATAAAGAACCTATTGTGAG
GD211209_18	C.novyi	ACGAACGCCGAAGGAAATTTATTAACTGGTAACA
GD211209_19	C.novyi	AGTGGTCTTATAAATGATTTCGATAAATTTTGTTA
GD211209_20	C.novyi	AGTCAGTAATAATGTAGTTAAGGATAGTAGAATTGA
GD211209_21	C.novyi	AAACTTATAATATGACTCGTAGAGCATTGCAACAAA
GD211209_22	C.novyi	TACTTGTTGTTCTAGGTCTTCTATTGTTATAATATG
GD211209_23	C.novyi	TCCTCCCATATACTCTGTTTTAGATAATTCAAATGA
GD211209_24	C.novyi	AAAATGGAAATAAACACGTGGAACAATATGTTTCACG
NCTC538_NT_12	C.novyi	TGTAACAAAATTATATTTTTTCTTCCTGGGAGTTA
C.novyi-B_ATCC27606_2	C.novyi	AAAGTGTTTTAAGCTATTATATACACTTAAATTAATACTACTTTCAG
C.novyi-B_ATCC27606_3	C.novyi	GAACTTATTTATTTCGTTATTAACTTCTAATATAATCGCATCAGATG
C.novyi-B_ATCC27606_6	C.novyi	ATTGGACAAAGTTTATCTAATGTAATGGAACAAATAG
C.novyi-B_ATCC27606_8	C.novyi	GCGTCAAAAACCATTTCTCCATTGTCTAATTTTA
C.novyi-B_ATCC27606_9	C.novyi	TTAATCAAAATGGACAATGGCAAGTTAATAATATAGG
C.novyi-B_ATCC27606_10	C.novyi	AAGTTCCCTATAACTTCTTGCATATCTTCAACTGCT
C.novyi-B_ATCC27606_11	C.novyi	AAAGTTGGATTCTATAGGCAAAAAGTTTGAAGCAGT
C.novyi-B_ATCC27606_14	C.novyi	CTTATAGAGATATAATTTAAATATAAGATATTTCA
C.novyi-B_ATCC27606_15	C.novyi	ACAACTAAAGATGCAATAGGGGGAGTTCGGATGG
C.novyi-B_ATCC27606_17	C.novyi	TCCACTTTTTTATTTCTTCAACTGTAACAACTTCAC
C.novyi-B_ATCC27606_20	C.novyi	ATAAAAGATAGAGACAGGTTTGAAGCAGAATTCCTT
C.novyi-B_ATCC27606_21	C.novyi	ATAAAAGATTAGAGTTGATGACACATTCAGAGATG
C.novyi-B_ATCC27606_22	C.novyi	CTATATTTATTCTAATATCCATGCTAATTACCCTTT
C.novyi-B_ATCC27606_23	C.novyi	GTTTTGCCTGAGCCTGTTTGACCCGACACTAATACA
C.novyi-B_ATCC27606_24	C.novyi	TATAATTCATCTCTAGTAGCAGGATATTGTAATGCAT
C.novyi-B_ATCC27606_26	C.novyi	AATAATACATTACTTAGCCCTTTAAATTTTCCGTGAC
C.novyi-B_ATCC27606_29	C.novyi	ACAGAGATGTATTTGACGAGTGCAACAAACTACGTA
C.novyi-B_ATCC27606_32	C.novyi	GACTCAATATACGATGTATTTGAAGATCCAGATATGC
C.novyi-B_ATCC27606_34	C.novyi	CATATTTAGATTTTAAAGTGTCCAGTTTATCC
C.novyi-B_ATCC27606_35	C.novyi	CTTATGGATAAGAAATTTAAAAACAGTACATTTACA
C.novyi-B_ATCC27606_36	C.novyi	TTGCATAATTCAAGAAAAGGAGAATATTCCATATTCCC
C.novyi-B_ATCC27606_38	C.novyi	TATAGTCACCTTCGGCGCATATACCTAAACTATTTTG
C.novyi-B_ATCC27606_40	C.novyi	CGTTGAAAAATCCGCTCTTTTCCATATAAACACC
C.novyi-B_ATCC27606_42	C.novyi	GCGGATAAAAGCCTTCGATAAAAATTTGATTATTTT
C.novyi-B_ATCC27606_43	C.novyi	TGCATCTAATTGTTTTAAACCAACACTTTCAATTGC
C.novyi-B_ATCC27606_44	C.novyi	ATTATGTGTGGTGCTTGTAAAAAAAGGAGGTGATC
C.novyi-B_ATCC27606_45	C.novyi	CTGTATGTGTATATGTGTATAGATATAAGTATATTT
C.novyi-B_ATCC27606_46	C.novyi	CTTACAAAGGCTGAAGGTCTTACGGAGTTGTTTTTA
C.novyi-B_ATCC27606_48	C.novyi	CAATCTTCTTCTATTCCGCCAGTGTTATATTCCTTAA
C.novyi-B_ATCC27606_49	C.novyi	ATATTATAAAGATTGCTGTCAACAATGCAAAAAA
C.novyi-B_ATCC27606_50	C.novyi	GCTAATGGAACTAAATATTCAATGATATCTTCTT
C.novyi-B_ATCC27606_52	C.novyi	TTACCTCAGCAGGGTCTACCCCTAATGTACTTAATCTAT
C.novyi-B_ATCC27606_55	C.novyi	TTTACACTCTTATCCAGTTTTACTACTGTTTCGCC
C.novyi-B_ATCC27606_57	C.novyi	TTGTGTTGCATTAGAGATTTAATTAAAATAATTGCA
C.novyi-B_ATCC27606_59	C.novyi	AATTTTAACATTCCTTGTTTATAAAAAACATTATAAA
C.novyi-B_ATCC27606_61	C.novyi	TCGCATAAAGCGATAAAATATAAGAGAAGGGAGGCA
C.novyi-B_ATCC27606_62	C.novyi	ATTCCTAAAAACCACAAAGAAACTTTACAGGGTGC
C.novyi-B_ATCC27606_63	C.novyi	AAAATGTCGTTAAAGGAAGTCATGGCCTGGTCTTC
C.novyi-B_ATCC27606_67	C.novyi	CTGGTGAAAACTTTATTGTTAAATCTTTAATTCC
C.novyi-B_ATCC27606_70	C.novyi	ATTATATAAGCAATCTAAGAAGGGGGAGGATTAAT
C.novyi-B_ATCC27606_71	C.novyi	TATAATAAAATTATAAATAATGCAGCATCTGTAGAA
C.novyi-B_ATCC27606_72	C.novyi	TTGAAATTTAATGGAGCATTACGAGTTAACGAATAC
C.novyi-B_ATCC27606_73	C.novyi	TTTTATCATAGTATTTCTTAAAATTTTTCGGTAAATC
C.novyi-B_ATCC27606_74	C.novyi	AAATGAAACGGAAGATATAGTGTTAGGTTATGAAA
C.novyi-B_ATCC27606_76	C.novyi	TGTAAAGGGCAATACCACCAGCAACTAAAGCCATTA
C.novyi-B_ATCC27606_77	C.novyi	GTGCTTCCTCTGGTGCTTCTTTTATATCTTTTAA
C.novyi-B_ATCC27606_78	C.novyi	GCTACAACAGATTTATCATGTGCAACATTGCTACT
C.novyi-B_ATCC27606_79	C.novyi	GCCTTGGCAAAATACATACAGATAGAAGAAATAA
C.novyi-B_ATCC27606_80	C.novyi	TCTATTAAAAAACGGACATCTTCCATGGGATAACGG
C.novyi-B_ATCC27606_81	C.novyi	GAAATGTACGGGGTAGCAGAAGGGACTATTAGAAGTGCTATGAAA
C.novyi-B_ATCC27606_82	C.novyi	TTTTTTTGAGCCTGATAATATTGCGCTGGAAGTCC
C.novyi-B_ATCC27606_83	C.novyi	CTTATAGTTTCTCTGTCAATTGTTGTGAATTTTCC
C.novyi-B_ATCC27606_84	C.novyi	ATGTTAGGAGCATACACCTTAAATTTTTCTTGGAAA
C.novyi-B_ATCC27606_85	C.novyi	GTATCATGGTTTAAAAGTTCTAACAATGCAGTTTTA
C.novyi-B_ATCC27606_86	C.novyi	ATTCGGAGAGATGCTAGAGAAAGTAACAGGATTAAA
C.novyi-B_ATCC27606_87	C.novyi	AGAAAATTATATTCTTATGTATAGATATAATACAAGT
C.novyi-B_ATCC27606_89	C.novyi	AATAGTGATATTAACAGGCTATTAAAATTTGCACC
C.novyi-B_ATCC27606_91	C.novyi	CCAAACAAACTTTAAAGCTGGAATAGAAATCCCGA
C.novyi-B_ATCC27606_93	C.novyi	TTTGGCTATCTTTTATTTCAACTGTAGTAGTTCCA
C.novyi-B_ATCC27606_95	C.novyi	TGTGGAATTATTAAAATTTTCTCCACTAGTGGATTTC
C.novyi-B_ATCC27606_96	C.novyi	TTGTATGCAAAATGGATATAAAAGAATCTGATGAT
C.novyi-B_ATCC27606_98	C.novyi	GCTAAAGCCTTAAATTCTATTCGCATTCCACACTCT
C.novyi-B_ATCC27606_100	C.novyi	ACAATAATGGATATGCTTGAATTGCATGGATATGGT
C.novyi-B_ATCC27606_101	C.novyi	GTCTTTGAATTTAGAGTAACTAGAAATCAAATTAAT
C.novyi-B_ATCC27606_102	C.novyi	CTGGCTACCAATATTAATTGCGGAAGCTATTGCAAT
C.novyi-B_ATCC27606_104	C.novyi	ATACATATGCTCCAGGTGCAACTACAACTTATTTAG
C.novyi-B_ATCC27606_105	C.novyi	ATAGTGGTACGTTTTCATGTGGTCATGAAGGAAAAGT
C.novyi-B_ATCC27606_111	C.novyi	TTTGCTGACATGCAACTATAAACTCTACTTCTAC
novyi_NT_2	C.novyi	TCTCACTCTCAAGCAAATAAATTATTTAATTATGC
novyi_NT_5	C.novyi	AAAGATTGTCGAAAAACTAAAAGCGAACACTTGTAAA
novyi_NT_6	C.novyi	AATTGGTGTTGAGCACCAATCTTTAGTTGTTATAGA
novyi_NT_7	C.novyi	ATTGCCTCAATTACTTCGGGGGTTGCTAAATAAGTA
novyi_NT_8	C.novyi	CTGTGTCAATTCTAAAATCTGATTTATCCATTCTT
novyi_NT_11	C.novyi	AATTCAAAATATTAGACCTGTAAATTTCTTTTCC
novyi_NT_12	C.novyi	TGTAACAAAATTATATTTTTTTCTTCCTGGGAGTTA
novyi_NT_14	C.novyi	TAATTTTACGATTGATGATGATAAGAGGTCTATAAT
novyi_NT_16	C.novyi	AAGATAAAACCGCAAGTAGGTGATTATGTAATAT
novyi_NT_17	C.novyi	TTTCCAATGTTAAAGAGGAAGGAGGACAGAAGATGGG
novyi_NT_18	C.novyi	GAAGTCCAGTAGACAAATGGGGGTGTACTGTGTGACGT
novyi_NT_20	C.novyi	GGAAATTAAGTAACGAAGAAAGTGTCCAAATAGC
novyi_NT_23	C.novyi	TGAATTTACAATAGAACAAATAAAGTTTGTAGCTT
novyi_NT_26	C.novyi	TTTCAGGCGGAAACATGAACAAAACAGTAAACATAA
novyi_NT_28	C.novyi	ACAAACCTCACCGATATATTATAGTGGTCAGATGA
novyi_NT_30	C.novyi	ATTTATGTCAACAACCTGTCCTATTAAAGCGTCCAA
novyi_NT_34	C.novyi	TTGCAAATTGTATAAGCAAGTGTGAATTTCTTACTTT
novyi_NT_37	C.novyi	CAAAATAATAAAGCATTACTAAGTACAACAATTAG
novyi_NT_38	C.novyi	TTTCTACTCAAATGGGATTCGACAAATCAGAATCGG
novyi_NT_41	C.novyi	GAAATTGCCAACACTAAACTATTCTATTCTACGGA
novyi_NT_42	C.novyi	AATCTAACGATTAGTGAGATAGACAAAATGAGCG
novyi_NT_45	C.novyi	TGACCGACTGATTCTTCATATACTTCATAATCACCATG
novyi_NT_46	C.novyi	CGTTAAATGCTCCTGTTTTGTCGTTTGTAGCTTTG
novyi_NT_49	C.novyi	TATATTTGGTGTAGGTACAAATGTACCGATTTGT
novyi_NT_51	C.novyi	AGGTATTCTTTGTCCTGTACGCTTGTCATATTTCCAC
novyi_NT_52	C.novyi	AGCGATATGGTATATTAAAAGGGAACTAAAGAATAT
novyi_NT_53	C.novyi	GAATTGGCACATTATCTCCATTATTTAAATTACAA
novyi_NT_55	C.novyi	ACCATACCCTATAACAGAATATAAAATAGCTTGTTG
novyi_NT_56	C.novyi	TGTGTGTGGACACATAGAAACTGGACAAGATTTTTT
novyi_NT_57	C.novyi	CTAAACCCTATATCGTGCTTAAAGCCTTGCGTATC
novyi_NT_58	C.novyi	AGATTACTGGCCTCTTTAACGAAAATTGACGGAA
novyi_NT_59	C.novyi	AAGAAACACAGGAAGATAATGCGATAGATTATTC
novyi_NT_61	C.novyi	CAAAATGGCAAGGTACTATACGCTACGGTAACAGA
novyi_NT_63	C.novyi	TTCTTTTAAAGGTGCATTACTTCCGTTAACCGAACG
novyi_NT_64	C.novyi	TGCGACATGAATTTTAAACAGCTCTCTTGGCTATC
novyi_NT_65	C.novyi	GGGAACAAGAGGCTTTTAACGATATGGTATGGAA
novyi_NT_66	C.novyi	AGCTATAGGTCTTGGAGATATGAAAGACAACTCTAT
novyi_NT_67	C.novyi	GTTGAACGTTTGGAACAACCGCAAATGACTTTTAGTT
novyi_NT_68	C.novyi	CAGAAGGTCCAGGAGGTGTTCCTAGTGGTTTAAG
novyi_NT_71	C.novyi	TCTAACATATCTACACGCTCTACAGTTTCCATTTTC
novyi_NT_72	C.novyi	CTCTTAGAGGATAACTTAAGTTTAGCGAATTTTGCT
novyi_NT_73	C.novyi	CCGAGAAACCTGTCGAAGATGGTACAAGCATGAT
novyi_NT_74	C.novyi	ACGGTGACGGAATTATTTTAAACGCCGGTTACAA
novyi_NT_75	C.novyi	AATTGTATATCTCCTTAACCCTTGCGTTGCCGATTC
novyi_NT_78	C.novyi	GGTTATCCAAAAATCTATGCATTGGATAGTCAAAA
novyi_NT_80	C.novyi	TTAAAGGATTTTGAGGCGGAATCTGTGGCTTTCAAAA
novyi_NT_81	C.novyi	CATAATCCACCGCATTATCTTCCTGTATCTCTTTTT
novyi_NT_82	C.novyi	TAGGTATCACCCGCATTTACATTGTGCGTTTGTGTT
novyi_NT_83	C.novyi	TGATTCGTTCTTTTATTTCTCAAGAACGTAAAGTG
novyi_NT_84	C.novyi	ATGTAGCGGATTATTTCTTATAATTGGAAAAACTAT
novyi_NT_85	C.novyi	CTTCTGTTTTTACTATTCTTGCTCGTGTTAAGAG
novyi_NT_86	C.novyi	AGGCAAACAGGCTTTTAAGTGGACTGCTAAAGGCTT
novyi_NT_87	C.novyi	CCTAAGTTTTCTACTAATGGTAAGGTTGTAACTTTA
novyi_NT_90	C.novyi	TTACTTGGAAGATGGTGAGTATAGTGTGGAGGATA
novyi_NT_91	C.novyi	ACATATTCAATCCCACAAAATCCCGACGCAATTCC
novyi_NT_93	C.novyi	TTCTTTGTTTTCGTAGTTTCTGGTGGCTATTCTTCCAC
novyi_NT_95	C.novyi	ACAAAATGGAAAGGTGCTATACGCTACGGTAACAGA
C.haemo_KFSHRC_CH1_1	C.haemolyticum	AGAACCAATAAACTTAGCTAGAGTTGAATATGAGAT
C.haemo_KFSHRC_CH1_3	C.haemolyticum	CTTGTTACACAATTCGTAATAGGGCAATATCACTAATGG
C.haemo_KFSHRC_CH1_7	C.haemolyticum	TCTGGAAGAAGCTTATAAAAATCTATCTAAAGTCCT
C.haemo_KFSHRC_CH1_9	C.haemolyticum	AAAATTTAGATATAATCATGTTATTAATTGTTAAATA
C.haemo_KFSHRC_CH1_10	C.haemolyticum	GTTATTCTTTATAAACTTCAAGCACGTAAAAAAGATA
C.haemo_KFSHRC_CH1_11	C.haemolyticum	TTCTAGCTTGTAGCAATATATCCTGCAAAATAAATT
C.haemo_KFSHRC_CH1_12	C.haemolyticum	ATGGGACGAAACAAAAAATAATTACATAAAAGGAGATA
C.haemo_KFSHRC_CH1_14	C.haemolyticum	CTATAAAAAATAAATATGCTCGTTTACAAGAAGAAT
C.haemo_KFSHRC_CH1_16	C.haemolyticum	GTTTTTTCTACTATGAAAAACTCGCTTTTACACTA
C.haemo_KFSHRC_CH1_17	C.haemolyticum	AGACACTTATATTGGCAATATAAAAGAGCTTGCGAA
C.haemo_KFSHRC_CH1_18	C.haemolyticum	AGGGGGATAGTAAGAATTAAAATATAATTCTTAC
C.haemo_KFSHRC_CH1_22	C.haemolyticum	TTTACGGAACATTCAATTTTTCTTGCTAATTTTTCC
C.haemo_KFSHRC_CH1_24	C.haemolyticum	CCAAGACCAGAAAGCAAAAGACATTCCCTATAAA
C.haemo_KFSHRC_CH1_25	C.haemolyticum	TAAAATTAGACAATGGAGAAATGGTTTTTGACGC
C.haemo_KFSHRC_CH1_27	C.haemolyticum	CTATTTGTTCCATTACATTAGATAAACTTTGTCCAAT
C.haemo_KFSHRC_CH1_28	C.haemolyticum	CAAATGAAACAAAGAACAACATACGAGTCAAAGGGTTT
C.haemo_KFSHRC_CH1_29	C.haemolyticum	ATGATACAGAAAATAACATCAAGGCTGGAACTCGACTCA
C.haemo_KFSHRC_CH1_31	C.haemolyticum	ACAATTTGCGTACATGTAGAAGCATTGCTAAATAA
C.haemo_KFSHRC_CH1_33	C.haemolyticum	CTAATATAAATACAGTTAAATTATTTCTTGTTGTAT
C.haemo_KFSHRC_CH1_35	C.haemolyticum	ACTCCGCCCTTATATGGTCCTTGGCCTTCCAGTTAT
C.haemo_KFSHRC_CH1_36	C.haemolyticum	GCAGTAAAACATGTCATTTTTGACACAAAACTAAAC
C.haemo_KFSHRC_CH1_37	C.haemolyticum	AACGGCTACTTTTTTATGATAAGTTGCTACATATTCC
C.haemo_KFSHRC_CH1_39	C.haemolyticum	TTAGATCTACATTTTCGCCTTTATGACAATGTACAGC
C.haemo_KFSHRC_CH1_41	C.haemolyticum	TAATTCCTTATTTTTAACTTCTTCCTTGGAATCCATT
C.haemo_KFSHRC_CH1_42	C.haemolyticum	GCTTGCACTATAACTTGCATTTTACTAGTTTCTTTAA
C.haemo_KFSHRC_CH1_43	C.haemolyticum	ATACTACCTAAAGGTATTGAGGGAATCTTGGAGGTGCTG
C.haemo_KFSHRC_CH1_44	C.haemolyticum	ATCTGGAGCAATAGAGCCCAAAATCCCCAGCAAACT
C.haemo_KFSHRC_CH1_45	C.haemolyticum	CACCTTTGATTGATTGTTTAAATTGCTTTCGTTCTGT
C.haemo_KFSHRC_CH1_46	C.haemolyticum	AAGATGGCTGAAGGCAATATTTTAAGCAGCAAGGGTA
C.haemo_KFSHRC_CH1_47	C.haemolyticum	TTTAAAATTAACTTTAGTAAAAGTGGAGTGGGCTACAG
C.haemo_KFSHRC_CH1_48	C.haemolyticum	TGGAATATTAGGATCATATTCTAGGTGGTTTGCTGC
C.haemo_KFSHRC_CH1_49	C.haemolyticum	GTTTAAAATTATTCTGCATACACTTTACTAGAAGTT
C.haemo_KFSHRC_CH1_50	C.haemolyticum	TGTTGTAAAAACATGATAAGTGAATTTAAAAATTATA
C.haemo_KFSHRC_CH1_52	C.haemolyticum	AGTAATATTAAATTATCCTCCTTGAGCTTATCTAC
C.haemo_KFSHRC_CH1_53	C.haemolyticum	ACATAGGACAAACTGTTTTTGGGATTTATTGCTTAAT
C.haemo_KFSHRC_CH1_54	C.haemolyticum	TTCGGAAAAGTTTCATTGTAAAATTTCGTAAACATT
C.haemo_KFSHRC_CH1_55	C.haemolyticum	AAAAATATACCGAATCCAAATATAATAAAATACAACA
C.haemo_KFSHRC_CH1_56	C.haemolyticum	ATTGCTGCTACTACTCCAGCAATTTTAACTATTAATT
C.haemo_KFSHRC_CH1_61	C.haemolyticum	TTTGAGGTTCATCTATTATTCTAAATCCTTCATCAA
C.haemo_KFSHRC_CH1_62	C.haemolyticum	GATAAATATAAATTTGTAAAAGTTGAGGTCTTAAGT
C.haemo_KFSHRC_CH1_63	C.haemolyticum	ATCTTACTTAGCCCACAAGACATAAAAAGTAGTAAAA
C.haemo_KFSHRC_CH1_64	C.haemolyticum	AACGCAATTAATCTTCTACTTTTTAAAGCACTATTTA
C.haemo_KFSHRC_CH1_65	C.haemolyticum	TTAATACGTCAAGCATTACCGAACAGGAACGATTTGT
C.haemo_KFSHRC_CH1_66	C.haemolyticum	AGGAAATATGATAGACATAGGATATATCTGTTTTGAA
C.haemo_KFSHRC_CH1_69	C.haemolyticum	GGGAAGATGTAGATTATATAATCGAAAAATACAAA
C.haemo_KFSHRC_CH1_70	C.haemolyticum	TTTAATAAACCTGAAATATATATATCTCAGGAAAAG
C.haemo_KFSHRC_CH1_71	C.haemolyticum	GTAGAACAACTGGAAATATTAGAGGATTACACAACTAC
C.haemo_KFSHRC_CH1_72	C.haemolyticum	ACAATGTATTAAGCTTTTTCTATAATGAATTAATCG
C.haemo_KFSHRC_CH1_73	C.haemolyticum	ATGTGAGAATTAAAGGGTGTGCATTCCCTAGGGGT
C.haemo_KFSHRC_CH1_75	C.haemolyticum	AAGCTTCTCTAATTAGAGCATTAGCTTTATTTAATCT
C.haemo_KFSHRC_CH1_77	C.haemolyticum	TTAATATAAATTTTATTAAGGAGGTGTAAAGATGTTTTC
C.haemo_KFSHRC_CH1_78	C.haemolyticum	TAATTATTTCTTTAGCTTCATTCTTTTTTGCTTTCGT
C.haemo_KFSHRC_CH1_80	C.haemolyticum	TTGCATACGCTAGAAGTGTACGACGTAGCGAACGCA
C.haemo_KFSHRC_CH1_81	C.haemolyticum	AGAAAGATAAAAGTGATCATAAAATTTGTCTATGTTG
C.haemo_KFSHRC_CH1_82	C.haemolyticum	AAAGTCTTACAACTCCACACAACAAATACGTCACCTT
C.haemo_KFSHRC_CH1_83	C.haemolyticum	ATATCCTTCACTGAAATACATTCGCATTCATTTTCCCA
C.haemo_KFSHRC_CH1_85	C.haemolyticum	ACAATAAATGAACTGATAAAAGCTGGATATATAGAAAA
C.haemo_KFSHRC_CH1_86	C.haemolyticum	TCCACTAGCCATATTTTGTGGTAAGAAAATACCTCCATT
C.haemo_KFSHRC_CH1_87	C.haemolyticum	TTAACCAATATCAAAAATCGAGAAGGTTTATTTATGTA
C.haemo_KFSHRC_CH1_88	C.haemolyticum	GGAATACAAAAGGGAGATAACAGTAAGATATTTTATGGG
C.haemo_KFSHRC_CH1_89	C.haemolyticum	CAAGTATATAACTTCTAAAAATTGATATTCTCCTTG
C.haemo_KFSHRC_CH1_90	C.haemolyticum	TTCCATATTCTTTAGTCTCCTTTTATGTAGTTTTTG
C.haemo_KFSHRC_CH1_91	C.haemolyticum	TATGTTGAATACAACTATATTTTTCTAGTAAATCTC
C.haemo_KFSHRC_CH1_94	C.haemolyticum	TGATTTATGTCCTCTACATCTTGATAACTATTGCT
C.haemo_KFSHRC_CH1_96	C.haemolyticum	TGTAATTGAAATTCGTCCAGTTGCTGTGAAGTATGA
C.haemo_KFSHRC_CH1_97	C.haemolyticum	TTAAGCCTGATTTTTCCTAAGTTTTTATCAAAAAAAAAAA
C.haemo_KFSHRC_CH1_99	C.haemolyticum	TTGAACCAATTTTTAATATACCTAGAACGCTTCCAAA
C.haemo_KFSHRC_CH1_100	C.haemolyticum	CTACTAGTAAAAGTGCAAAAGATGCAGCAGATGCATT
C.haemo_KFSHRC_CH1_101	C.haemolyticum	AAGTTACACACAAATTAGAATATGCAGTTATAAAGT
C.haemo_KFSHRC_CH1_102	C.haemolyticum	TGTGCTAAATACCCGTCTTAGTACTCTTTACTTGAACAT
C.haemo_KFSHRC_CH1_103	C.haemolyticum	TCTAATACTCTAAGTAGTGCACCTTGTGCCTCTTCCGT
C.haemo_KFSHRC_CH1_104	C.haemolyticum	TGTTAATACCTGTCCTAGTACCCCTTTACTTGAACATGG
C.haemo_KFSHRC_CH1_105	C.haemolyticum	TTTTTTAAGATCTACAGTAGCTTTTTTAGTTGGTTT
C.haemo_KFSHRC_CH1_106	C.haemolyticum	ATGGACGTTCAAAGTCGCTCAAGTCATCACAAGAGT
C.haemo_KFSHRC_CH1_107	C.haemolyticum	CTTGTTTTTTAGGATACTAGACATAAAAAAAAACCTAG
C.haemo_KFSHRC_CH1_109	C.haemolyticum	AAAAAACGTCTAATAATTTTCAATTTGCTATTAAAAAA
C.haemo_KFSHRC_CH1_110	C.haemolyticum	TCTTATAATTCTTTTATCTAATTTTGCCTGTTGA
C.haemo_KFSHRC_CH1_111	C.haemolyticum	TGAAGCGACTAAAAATGACTTTTATCAAACACC
C.haemo_KFSHRC_CH1_112	C.haemolyticum	GGAATATAAACCTGTATTCTCTTTCCTCTAATGCTT
C.haemo_KFSHRC_CH1_114	C.haemolyticum	TGCAAAACAACCTAAAAACAATTATCGATTGT
C.haemo_KFSHRC_CH1_115	C.haemolyticum	AAGAAAAAAGTTAGTATTAAAATATCTAACTACT
C.haemo_KFSHRC_CH1_116	C.haemolyticum	TAAGATTCCATAATTGAAATGATATTATTACGCTT
C.haemo_KFSHRC_CH1_118	C.haemolyticum	ACTTGTATTATATCTATACATAAGAATATAATTTTCT
C.haemo_KFSHRC_CH1_119	C.haemolyticum	TTTAATCCTGTTACTTTCTCTAGCATCTCTCCGAAT
C.haemo_KFSHRC_CH1_120	C.haemolyticum	TAAAACTGCATTGTTAGAACTTTTAAACCATGATAC
C.haemo_KFSHRC_CH1_121	C.haemolyticum	TTTCCAAGAAAAATTTAAGGTGTATGCTCCTAACAT
C.haemo_KFSHRC_CH1_122	C.haemolyticum	GGAAAATTCACAACAATTGACAGAGAAACTATAAG
C.haemo_KFSHRC_CH1_123	C.haemolyticum	GGACTTCCAGCGCAATATTATCAGGCTCAAAAAAA
C.haemo_KFSHRC_CH1_124	C.haemolyticum	TTTCATAGCACTTCTAATAGTCCCTTCTGCTACCCCGTACATTTC
C.haemo_KFSHRC_CH1_125	C.haemolyticum	CCGTTATCCCATGGAAGATGTCCGTTTTTTAATAGA
C.haemo_KFSHRC_CH1_126	C.haemolyticum	TTATTTCTTCTATCTGTATGTATTTTGCCAAGGC
C.haemo_KFSHRC_CH1_127	C.haemolyticum	TAATGGCTTTAGTTGCTGGTGGTATTGCCCTTTACA
C.haemo_KFSHRC_CH1_129	C.haemolyticum	TTTCATAACCTAACACTATATCTTCCGTTTCATTT
C.haemo_KFSHRC_CH1_130	C.haemolyticum	GATTTACCGAAAAATTTTAAGAAATACTATGATAAAA
C.haemo_KFSHRC_CH1_131	C.haemolyticum	TTCTACAGATGCTGCATTATTTATAATTTTATTATA
C.haemo_KFSHRC_CH1_132	C.haemolyticum	ATTAATCCTCCCCCTTCTTAGATTGCTTATATAAT
C.haemo_KFSHRC_CH1_136	C.haemolyticum	GGAATTAAAGATTTAACAATAAAGTTTTCACCAG
C.haemo_KFSHRC_CH1_139	C.haemolyticum	GAAGACCAGGCCATGACTTCCTTTAACGACATTTT
C.haemo_KFSHRC_CH1_140	C.haemolyticum	GCACCCTGTAAAGTTTCTTTGTGGTTTTTAGGAAT
C.haemo_KFSHRC_CH1_141	C.haemolyticum	TAGTTGTAGTTAAAGACAATACAAAAGAATATAC
C.haemo_KFSHRC_CH1_142	C.haemolyticum	GAAGAAGCAAGACTTTATTGGGATAGGGCATCAAA
C.haemo_KFSHRC_CH1_143	C.haemolyticum	GAAAACAGTCCTTTATACAACTCTAATTTATCAGA
C.haemo_KFSHRC_CH1_145	C.haemolyticum	AATTATAGAAAAAACAGGATTAAGTACAGTATTTGA
C.haemo_KFSHRC_CH1_146	C.haemolyticum	GGTAAATTCTACAATCATTTCCTTGACCTCTTATT
C.haemo_KFSHRC_CH1_149	C.haemolyticum	AATACTTTAGGGGCTACACACGAAAAAACTATAGAAA
C.haemo_KFSHRC_CH1_152	C.haemolyticum	CTTGGTATCCATATACTCTATATCAGATTTATTGC
C.haemo_KFSHRC_CH1_154	C.haemolyticum	AATCTCTAGCAAATTCTAAAGCATATTGACCACTTG
C.haemo_KFSHRC_CH1_155	C.haemolyticum	TCTTAAAATAACGAATAATCTTACTTATAAAACCC
C.haemo_KFSHRC_CH1_156	C.haemolyticum	GGAAGTTATGACAACATCATATCATCACGATTCCT
C.haemo_KFSHRC_CH1_158	C.haemolyticum	TGGTGTCTAAGGACGCTTCATTTAGAGATAATGC
C.haemo_KFSHRC_CH1_160	C.haemolyticum	GAGTGGGAAAAATATAGGAAGACCTTCAATAACTGT
C.haemo_KFSHRC_CH1_162	C.haemolyticum	ATTAGGAAATTATGTAGCCATTGACCACTTTAACAG
C.haemo_KFSHRC_CH1_163	C.haemolyticum	AAACTTTCAAACTCACCTTTGGACATCAATTGTGCT
C.haemo_KFSHRC_CH1_165	C.haemolyticum	TATATACTCAATATACCGTCTTATATACAATAAC
C.haemo_KFSHRC_CH1_166	C.haemolyticum	AATGCTATCTCCACACTCCGAACATCCGAAGCATT
C.haemo_KFSHRC_CH1_168	C.haemolyticum	AAAGAAGGTCAACGTTCTTTAGCCGAAGGAATGAGT
C.haemo_KFSHRC_CH1_169	C.haemolyticum	GTAGGTAGTCCTAATGCACCGTCACAATAACCTAGT
C.haemo_KFSHRC_CH1_170	C.haemolyticum	ATCTACCGAAAGATATGAAAGATTGTGTAGTGAAA
C.haemo_KFSHRC_CH1_173	C.haemolyticum	TTATCAGCAGCAATAGTAGCAATGGCTACAGATAT
C.haemo_KFSHRC_CH1_174	C.haemolyticum	TAATATTGAATGTAAGGTTGTTATAGGATTGCCTAT
C.haemo_KFSHRC_CH1_176	C.haemolyticum	GAGAATTTATAAAAATAAATAAACAGTTAAAAGCCGG
C.haemo_KFSHRC_CH1_177	C.haemolyticum	TATAGAATACTTTGAAACATTATTACAAAGTTACTACA
C.haemo_KFSHRC_CH1_178	C.haemolyticum	GATTTGAAAAAGGTGAAGGTAAATTATCTAATACATT
C.haemo_KFSHRC_CH1_179	C.haemolyticum	AATAAAACCTTATTAGAAATTTTAAAGAACATTCAATA
C.haemo_KFSHRC_CH1_180	C.haemolyticum	TTCTATTTCTAATTCTTCTCCAGAGTTCATAGTAAT
C.haemo_KFSHRC_CH1_183	C.haemolyticum	GGTGCTTAAAATATCTCATCTAATAATACATGAGTTCTCAG
C.haemo_KFSHRC_CH1_184	C.haemolyticum	TTAATGAAAATGAACAGCTGCTTAGAGAATTAGAAGAT
C.haemo_KFSHRC_CH1_186	C.haemolyticum	AAATATCCCATTCTTTATCAAAAAAAATGGTGTCAACT
C.haemo_KFSHRC_CH1_187	C.haemolyticum	ATTTTCAACCACTTTAGTAGGCTCCGTTGGTGCCTG
C.haemo_KFSHRC_CH1_188	C.haemolyticum	TTATTGTTGCTATTGCATTTACTGTATTGTTTTTTAGA
C.haemo_KFSHRC_CH1_189	C.haemolyticum	ACAGACGTCTTGGATGATTTAATAGATGAAGATTAAA
C.haemo_KFSHRC_CH1_194	C.haemolyticum	CCGGCTTTTAACTGTTTATTTATTTTTATAAATTCTCGTTGA
C.haemo_KFSHRC_CH1_196	C.haemolyticum	ATAGGCAATCCTATAACAACCTTACATTCAATATTAGTTG
C.haemo_KFSHRC_CH1_197	C.haemolyticum	TATATCTGTAGCCATTGCTACTATTGCTGCTGATAAGTTG
C.haemo_KFSHRC_CH1_200	C.haemolyticum	TTTTCACTACACAATCTTTCATATCTTTCGGTAGATGTT
C.haemo_KFSHRC_CH1_203	C.haemolyticum	CTTGTTTTTTAGGATTACTAGACATAAAAAACCTAG
C.haemo_KFSHRC_CH1_209	C.haemolyticum	CCGTTATCCCATGGAAGATGTCCGTTTTTAATAGA
C.haemo_NCTC8350_25	C.haemolyticum	AAATTGTCCAGACCCTTTTCGGCATCATATCTCAAA
C.haemo_NCTC8350_26	C.haemolyticum	ATTAGAAAACAGTTTTGAAAGTTTTATTATAGAATA
NCTC9693_1	C.haemolyticum	GAAAAGTTGTTACGAAATATTGTTGGGAAAACTACAA
NCTC9693_2	C.haemolyticum	AAAAAATGCAGAATTACAATCTAACTGGGGGGTAAT
NCTC9693_4	C.haemolyticum	TCTAAATCATAGTGATCCTAGATATACTTTAATCTATAT
NCTC9693_5	C.haemolyticum	TTAAAAATAGTAAATCTACAATAACCAATACCTCTAG
NCTC9693_7	C.haemolyticum	GTTGTTCTTTTAAAGTCTTGCATATCAACATTTTAA
NCTC9693_12	C.haemolyticum	GTATAGAGAAATTGACGGGTTGCTAGTATTTAAATTAGA
NCTC9693_14	C.haemolyticum	GTAAGTGAACTTATTACAGTACAAGAAATAAAAA
NCTC9693_16	C.haemolyticum	TCGAGCCACTTCCCATAGATGAAATTGGACTATACT
NCTC9693_19	C.haemolyticum	AGTACGCCAGCCATCTTGAGCACCACGGTTTTTATC
NCTC9693_22	C.haemolyticum	ATTAACTACATTTCCCATAGTGTTATTTATAAGTGG
NCTC9693_24	C.haemolyticum	TTTTATTGGGATTTGGGAGCATGCAAAAATAAGATC
NCTC9693_28	C.haemolyticum	AGATATGGATAGACTTGTTGAAGCATATTTATCCGAA
NCTC9693_32	C.haemolyticum	TCATTTCCACCACTTATCTGTTTTGAGTTTTTTA
NCTC9693_33	C.haemolyticum	AACTATGAGCAGATTTCAGCCATTAGGAAAAAATAG
NCTC9693_34	C.haemolyticum	ACAACGGAAATATTTTCCCAGCACCCTTAAAAAC
NCTC9693_35	C.haemolyticum	TCCGTATAAATACCGTTTATCTTACCTTCGTAAAT
Eklund_C_11	C.botu_C	TTGAAAAAAATATTAAAGCCTTTTAAAGAATTTGATAA
Eklund_C_15	C.botu_C	TCACTAAAAAATCTTTTGGTGTTCTCATGAAAATA
Eklund_C_17	C.botu_C	CCTTTTTTAATATATTTTTGAAAAGCTTGTGAATA
Stockholm_C_1	C.botu_C	GATCCTACTGCAAATATAGTTGAAGATATTGAAAGA
Stockholm_C_26	C.botu_C	AGAAGGAAAGGTAAAGAAAGAACAACTACCAAAAA
Stockholm_C_31	C.botu_C	ACAGTTTTTAGTTCATTTTTATGAAGATTTTATGAA
Stockholm_C_41	C.botu_C	GTTTGTAGCAAACATCATAGCTTCTTCTTGTTTATC
Stockholm_C_44	C.botu_C	TTTGATTCTGTTTATAAGAACTGGGAAAGTAATAT
Stockholm_C_45	C.botu_C	GGAGAAGCAGAAAGAGAAATTATAAAATATATAAC
Stockholm_C_52	C.botu_C	GATGTTTTTATTTTGAGGAGATTCTACAATTCAAA
Stockholm_C_72	C.botu_C	AAAAGAGTTTATAAACAATATGAAAAGCTTGTAAA
12LNR10_CD_3	C.botu_CD	AGCTAAAAAGAATGGTGAATACCTTCCTGAAATTA
12LNR10_CD_11	C.botu_CD	TTTGCTTGTCTTTGTTTTTCTCTAACATACTCCTGT
12LNR10_CD_12	C.botu_CD	TCTATTAAAGATTTTAAAGCAAGATTTTCGCTTAT
12LNR10_CD_20	C.botu_CD	TTTTGTTTTGTTCAGTATCTTTTTTTGGAGTTCCT
12LNR10_CD_54	C.botu_CD	TTCAAGGAAGTGGTATTGGTCTGAATACTCTATCTTT
12LNR10_CD_68	C.botu_CD	AGATGAAAGAGTTTATTTATCTAAGCAATATGGAAA
12LNR10_CD_72	C.botu_CD	CATATCCAAGAGTACGAACTCCTACACAATCTAGATA
12LNR10_CD_76	C.botu_CD	ATGCATTAATGGGAATTATAGAATTAGAAGATAAGTAAG
12LNR10_CD_80	C.botu_CD	AATTACTTTTAATAATAACGGTGATATAAAAGACAG
12LNR13_CD_40	C.botu_CD	ACAAAAGATGGCAAAAGAAGTGCATGTCTTATTTT
12LNR13_CD_57	C.botu_CD	AAAAATATTTATAACTATTCTGTATTGCATTTGTA
12LNR13_CD_65	C.botu_CD	TTCTGTGATCCGCCATATTGGGAAACTGCTGGTTA
12LNR13_CD_70	C.botu_CD	TTAAACAACTTTGCCAAAGACTTGTCCATTTTTCT
12LNR13_CD_74	C.botu_CD	AGTAATACAAAAGACAATTTGTTAAATAATTTAATTA
49511_CD_52	C.botu_CD	AATTCGGGACCTCGAAAATGTCCGCAAGGCCTTTTA
49511_CD_55	C.botu_CD	AGATGCTTTAGCAGCAAGTGGAGCTAGTGTAATTTGCA
49511_CD_58	C.botu_CD	GTAAAAGTGGCTATGGATAATTCTAATTTCCAGCA
49511_CD_62	C.botu_CD	AGAAACTATTAAGGACATTATAGAAGATATTGAAAA
50867_CD_13	C.botu_CD	CTGTCTTTTATATCACCGTTATTATTAAAAGTAATT
50867_CD_55	C.botu_CD	AGGAACTCCAAAAAAAGATACTGAACAAAACAAAA
50867_CD_63	C.botu_CD	ATAAGCGAAAATCTTGCTTTAAAATCTTTAATAGA
50867_CD_64	C.botu_CD	ACAGGAGTATGTTAGAGAAAAACAAAGACAAGCAAA
50867_CD_72	C.botu_CD	TAATTTCAGGAAGGTATTCACCATTCTTTTTAGCT
BKT2873_CD_7	C.botu_CD	TAGTGATAAATCTCTTGCAGAATTAGATAATTACTT
BKT2873_CD_9	C.botu_CD	AAGTACAAATTCTAATGTATTAGGTCAATTAAAGAA
BKT2873_CD_13	C.botu_CD	AATTTAGAGAGTCTGAAAGTTGATGAACTAAAAGAAA
BKT2873_CD_50	C.botu_CD	ATTTATTATGAATTATGATTATGAACCAATAACATA
BKT2873_CD_73	C.botu_CD	TGTTATAATATTTGTATCAATAAAAATATAATGAA
BKT12695_CD_5	C.botu_CD	CTGTCTTGTTTTTCCCCACAACCATTTGGCTACTAA
BKT12695_CD_15	C.botu_CD	ATTAAATTACTATTCTTTTTTGTTTTAATTTTATTT
BKT12695_CD_17	C.botu_CD	CTAAGTGTTTTTGGTTTTTCTTTACTATATTTAA
BKT12695_CD_39	C.botu_CD	TTAATTAACATCATTTCCTTTCATATTAAATATTTG
BKT12695_CD_40	C.botu_CD	CAAGTAGAATAAGATATTGGAGTGATAGCTTCGA
BKT12695_CD_41	C.botu_CD	AATGTGTTAATTACATATAATAAAAATAGGAAAAAGG
BKT015925_CD_20	C.botu_CD	TTTTGTTTTGTTCAGTATCTTTTTTTGGGAGTTCCT
BKT015925_CD_52	C.botu_CD	ATAGTTTAAAAATGTTGTTCTTCCTCTGTTAAATA
BKT028387_CD_12	C.botu_CD	TATCTAGATTGTGTAGGAGTTCGTACTCTTGGATATG
BKT028387_CD_16	C.botu_CD	TTTCCATATTGCTTAGATAAATAAACTCTTTCATCT
BKT028387_CD_30	C.botu_CD	AAAGATAGAGTATTCAGACCAATACCACTTCCTTGAA
BKT75002_CD_54	C.botu_CD	CTTGCAGAGAATATGTAAATAAAGTGTTAGATGA
V891_CD_24	C.botu_CD	TCTATTAATGCATTTTCAGCTATCTTTTCTGTTATA
V891_CD_50	C.botu_CD	AGAAAAATGGACAAGTCTTTGGCAAAGTTGTTTAA
V891_CD_61	C.botu_CD	TACAAATGCAATACAGAATAGTTATAAATATTTTT
1873_D_3	C.botu_D	GAATTAAAAACTCAAGAAGATACTATCAATAAAGA
1873_D_6	C.botu_D	CTCATGGAATTAAGTGTTAATAGTGATAAATTTAC
1873_D_12	C.botu_D	AAAGGTCAACGACATACAAGAGTATCTCAAAAGGAC
1873_D_14	C.botu_D	AGGGTAATAAACCAAGGTCTTTTATTTGTCCATCTA
16868_D_22	C.botu_D	AATATGATTTGTTATCAAGAGAAATATAAGTAGGAG
16868_D_87	C.botu_D	GATGGAAGAGATTTATTCAAGAAAGATATAATTAAA
16868_D_88	C.botu_D	GATGAATTTTTGGATTTAAGAGTAGCAGAAGAAGGA
CCUG7971_D_10	C.botu_D	GAATGATTCACTTTCAATTTCAATAACCTT
CCUG7971_D_13	C.botu_D	TGTAACAGTTGCAGTTGCTTTAATGTAATA
CCUG7971_D_14	C.botu_D	ATTTACACTCATTTCTAAACCCATCTTTAC
CCUG7971_D_17	C.botu_D	TGTTCTAGGTTCAGCACTATCTGCTACAAT
CCUG7971_D_26	C.botu_D	TAATCATATACTAACGACATTACTAAAATTAAAATC
1274_DC_6	C.botu_DC	ATTGTAGCAGATAGTGCTGAACCTAGAACA
1274_DC_9	C.botu_DC	GTAAAGATGGGTTTAGAAATGAGTGTAAAT
1274_DC_10	C.botu_DC	TATTACATTAAAGCAACTGCAACTGTTACA
1274_DC_13	C.botu_DC	AAGGTTATTGAAATTGAAAGTGAATCATTC
1276_DC_1	C.botu_DC	GATTTTAATTTTAGTAATGTCGTTAGTATATGA
47295_DC_5	C.botu_DC	TGGACGAGCAATTACAAATAGCAAAAGACGTATTAGA
47295_DC_7	C.botu_DC	TTAAAATGTTAAAAGAAATGAAATTAAGAGAAATAA
DC5_25	C.botu_DC	GTCAATAATGATACTAAAAAGAATTTATCTTTAAA
DC5_65	C.botu_DC	AAACAAAAAGATATTAAGGAGGTTTCAAAAGGTACA
DC5_85	C.botu_DC	CTAGATATGTATTTGATGGAAATAAGATTTATAT
LNC5_DC_21	C.botu_DC	TTAGGAAAAGTAGCAGATAATAATTTTTAT
LNC5_DC_22	C.botu_DC	AAAATATCAGACGTAATGGACTTATCAGAA
LNC5_DC_34	C.botu_DC	TCCTCTAAATATTTCTTTATCATCTAGCGTAACCCA
1276_DC_35	C.botu_DC	CCTTTTCATCCTAATTGCAGAAGTACAACAGTAGC
DC5_75	C.botu_DC	GGAAGGTAAAGACTATACTAAAGAAGAACTAGAAG
C.novyi_150557_1	C.novyi	CTTCACCCTTACCCCCAGCATAAGCAATATTTT
C.novyi_150557_8	C.novyi	AGATGGAGTAACAATAGTTTCTTTTCCTACAAAATA
C.novyi_150557_11	C.novyi	GTATCTGTTATCTTTTTTCTTATATTAATTTTA
C.novyi_150557_14	C.novyi	TTTATACGAGATCTTGTATATGGAATTTTGTAACTT
C.novyi_150557_15	C.novyi	GTAAAACTTTTTACCAACATCAAATATCCACTTTCA
C.novyi_150557_41	C.novyi	TTTATTTCATTTGATATACATAAATTATTTATAGC
C.novyi_150557_45	C.novyi	TAAAGATACGAGGTTAAGAAAATATAAAGAAGCAT
C.novyi_150557_46	C.novyi	TACCAAACTTTATTTTTCTTTTTATCTGCTTTTAA
C.novyi_150557_52	C.novyi	AAATTTAAAATATAAGAAGGTAATCCCATTAGTTAT
C.novyi_150557_61	C.novyi	TTATAACTTCCTTCTGTAACTAATTTATATTTTAAT
C.novyi-A_4552_13	C.novyi	AAAATTTCACATTGAAGATAATAAAGTTATTTTTGA
C.novyi-A_4552_15	C.novyi	AAAATATTTTGAGGAAACAAATACAAAAAGAAAGGA
C.novyi-A_4552_16	C.novyi	AAGGGTGTCGCTCAAAAAGTGGCACTCAAAGATAT
C.novyi-A_4552_42	C.novyi	AATTATAGATAAAAAATCTGGTATATTAGTAGCAAA
C.novyi-A_4552_54	C.novyi	TCGTATTGATTTTGTAATTCTCTTAATTCTTGTTC
C.novyi-A_4552_63	C.novyi	GTGAAGATAATAAAGAACAAATAAAACTAGCAT
C.novyi-A_4552_75	C.novyi	TATTTCGTATTTCAAATCGTATATTTCATTTTCTT
C.novyi-A_4552_78	C.novyi	AGATAACTATATAGACTATATGGATATTCATATAC
C.novyi-A_4552_84	C.novyi	TTTCTACTAATAGGTGTACCGTTTAAGATTAACTTA
C.novyi-A_4552_87	C.novyi	GTTCTGTTAAGCAAATAGTTAATCATAGTAAAACTG
C.novyi-A_4552_90	C.novyi	TTTAATGATTATCCACAAAGAGAATATAGTCAAGA
C.novyi-A_4552_92	C.novyi	AAAGAAAGAAAAAGATTATAATACTTATAGAAAAAT
C.novyi-A_4552_93	C.novyi	CATACTATAATACATACTTATAATATCTTTATTCTA
C.novyi-A_4552_105	C.novyi	TCTACATATGGAGATTTTTTACCTAACTTATTAGG
C.novyi-A_4552_114	C.novyi	CGAAAAGTATCTTGTACAATCATTTAAGAATAATAA
C.novyi-A_4552_119	C.novyi	TTTTAGGGGAATACCCCGCCTTTATAGCTGCTTTTG
C.novyi-B_NCTC9691_2	C.novyi	TCTATAGCATCTAAAGACTTGTTTTGATTAAATTTA
C.novyi-B_NCTC9691_12	C.novyi	TTAGAAAGAAATACTGCTGAGTGGAATATTTTAAAT
C.novyi-B_NCTC9691_40	C.novyi	TCAAAAACAATACTTAATCCGGATTTTTCTATAAT
C.novyi-B_NCTC9691_76	C.novyi	GGTATACATGAAATGAATAAAGAAGTAATAGAAGA
4570_2	C.novyi	ATAGAAGAATATTTAAATCAAGACAAAACAATAGA
4570_6	C.novyi	ACTTCTTTAATTAAATTCATATTTTGGGCTTTCTTT
4570_7	C.novyi	AGGGAATAATGAAATAAATATTATTGTAGATAATAA
4570_20	C.novyi	ACATATGAAAACATTAAATTTTAAACAACTTAGAA
4570_40	C.novyi	TTTTTTTAATGTGTTGTATGCTAGTTTTAAAAGTTG
4570_78	C.novyi	GAAAAAGCATTTAAAATAATGCATGTACGTAGCAA
4570_83	C.novyi	ACATGAACTAAATGTCCAGTTTAACGCAGGATTAAA
4570_112	C.novyi	ATGCAATTATATACTAAAGTATTAGGTATAGAAAA
4570_123	C.novyi	TCTGCATATTTAGGAGAAGCACTGTAAAAAGTTTGTTC
4570_136	C.novyi	TTTGTTCAAAACCTTTTAGATCTCCTAAAATTAAAT
4570_143	C.novyi	ATGCAATTCCCACAAAATCAAAAATATCATTAATGT
4570_156	C.novyi	GAAGATATTAGAACCAAGTACAAGGATATTGACTT
4570_178	C.novyi	TGTAATAATATTTAATTTTCTTTTCTTCTTTTAACCAA
4570_186	C.novyi	CTTCTTAGAAGATGAAAGAGTTTATCTAAGCAAACAAT
BKT29909_3	C.novyi	TAAATAATTAAACTTCCTAATTTCATTTTATTTTC
GD211209_12	C.novyi	TTTTAATGGTAATGTTAAATTAAAAAATTATCTTG
GD211209_15	C.novyi	GCATTAAAAATATCTTTAAAGGCATATGGGAAAGCA
GD211209_16	C.novyi	TTTTGTTGTAAAATATAATAGAGAGGAGGGACAAAA
NCTC538_NT_1	C.novyi	CAAATTTGAAAAAACTTGAAACTTTTTTAAATATAT
NCTC538_NT_3	C.novyi	CAATTATGTCCACACTCAATATTATAAAGTCGATT
NCTC538_NT_19	C.novyi	AAATATGTTCCAATCGAAATTGGAACAGATGAAGT
NCTC538_NT_30	C.novyi	AATTGCTCTTCTTTACTTTGAACCTTTTTATCTTTG
NCTC538_NT_34	C.novyi	ATTACAAGAAATGGTTAAGGAAATAAAAGAAAATAT
NCTC538_NT_42	C.novyi	TTAGAATTTTTTACTCAGCATAGGCATTTAGGCTT
NCTC538_NT_86	C.novyi	TTTTTTCTGTCCTATTACAGAAATTTTGGCTATTGG
NCTC538_NT_94	C.novyi	CCCTAGTGAGGAAGATGTTGCAAAAGCATTAGAGGT
C.novyi-B_ATCC27606_7	C.novyi	GTTACTTTTTTTGTTTTTTCTTCTCCCGTTTTCTT
C.novyi-B_ATCC27606_13	C.novyi	AGTTTTAAGAATACTAAAATATTAGAAAATTATTTA
C.novyi-B_ATCC27606_31	C.novyi	CTGCAAAATTTATAATATAATATTACATCGTTTTT
C.novyi-B_ATCC27606_33	C.novyi	ATTAAATGAAGTAAAAGAAGTTGAAGCTCTTTATA
C.novyi-B_ATCC27606_39	C.novyi	GGTCGCCATAAATCTAAATCAAATACTGTCATATT
C.novyi-B_ATCC27606_47	C.novyi	CAGCCAAAGCATTTAAAAAAATCTTTATTAGTATT
C.novyi-B_ATCC27606_66	C.novyi	TTTCTACTATATCTCCTAATTCATCTTTAGATATT
C.novyi-B_ATCC27606_94	C.novyi	TTATGTATTTGCAATATAAGTTATATCCATTACACC
C.novyi-B_ATCC27606_99	C.novyi	ATGTGCGTGGTGGTGTTTTAGACGAGCAACTTAAA
novyi_NT_9	C.novyi	ACAAACTAGACAATATAAACAAGAAATTTCAAGTA
novyi_NT_13	C.novyi	AATGGCTACTAATAAAAAATTTAACTTTACAATCGA
novyi_NT_15	C.novyi	TTCTATTTTTTCTTTTACCTCGTTAGGTGTTTCGTC
novyi_NT_22	C.novyi	AAATAATTTTTTCTCTTTTATTATAACATAATTGCACCTCATACGAATATTAA
novyi_NT_33	C.novyi	GTGAAGAAACAACAAATTTAACTGCAGCTGAAAA
novyi_NT_39	C.novyi	CGAAACTTTTCCAAATGGAAATTACAAGTATAGAGA
novyi_NT_50	C.novyi	AGTATTAGAAAAGGATAAAAACGGGGATAATGACGA
novyi_NT_54	C.novyi	AGGCATTTTTTTCATGGAAAAGATAGATTTTGAAAA
novyi_NT_60	C.novyi	TCCCATTGCTAATATTGCAATGGGAATTATAACGGA
novyi_NT_62	C.novyi	TAAATAGTGCGTTGGAAAATGTTCAGCTCGAATTTA
novyi_NT_69	C.novyi	GTCTAGAAGGTGCAGAATATTTTAAAGAGTTATC
novyi_NT_77	C.novyi	GGCATTAAAAATATCTTCAAAGGCATATGGGAAAGCA
novyi_NT_89	C.novyi	TATAATGACTAATAGGAAGTTTAATTTTACGATTGA
novyi_NT_92	C.novyi	AAGGTACACAAGCAAAGAAACCTAAAAAGGCGAAAA
NCTC9693_3	C.haemolyticum	AAAGATATTTGTAAAATCTTTAATGCGAATGAGGAT
NCTC9693_9	C.haemolyticum	CTATTTCTTTACTATAAATATATGTAATTATTGTGTAAT
NCTC9693_10	C.haemolyticum	AAAGATATTAAAAAATTAATAGGTGCTAGACATATAA
NCTC9693_11	C.haemolyticum	AAACACTGTAGAATCTTCTACATTTTCTATAAATTCTT
NCTC9693_13	C.haemolyticum	ATTTCCGTACATAAATAAACCTTCTCGATTTTTTATAT
NCTC9693_25	C.haemolyticum	CCTTCTAATATTTTTTGGATTTTTAAAATAATTTCAA
NCTC9693_27	C.haemolyticum	TAATTTCAAATGCTAATTTTTGTTTTTCTTTAAAGG
C.haemo_KFSHRC_CH1_2	C.haemolyticum	TTAGTTACAATAAGCTTTATGACTTATATTATCAAGC
C.haemo_KFSHRC_CH1_6	C.haemolyticum	TTTTTAAAAAACATGACAATTGGTACGAGATCTACTA
C.haemo_KFSHRC_CH1_26	C.haemolyticum	AAGAAAACGGGAGAAGAAAAAACAAAAAAAGTAAC
C.haemo_KFSHRC_CH1_32	C.haemolyticum	ATCTTCATCGATAACAGAGAAAGTGTTAATGACCTT
C.haemo_KFSHRC_CH1_34	C.haemolyticum	ATATTTATTTAATTATGGTTGACTTTACTTTTTTGA
C.haemo_KFSHRC_CH1_40	C.haemolyticum	TTTAATGTATTTTTTCTTTAATATCCTCAACATCTTT
C.haemo_KFSHRC_CH1_74	C.haemolyticum	TAGATTTGCACAAGTTGAAGGTTCAGCGTTTATAAC
C.haemo_KFSHRC_CH1_76	C.haemolyticum	GGGGTTAAAGGATAAAGTTATTTGTTTAAATAATCC
C.haemo_KFSHRC_CH1_93	C.haemolyticum	AATTTTAACTGGAATTACATTTAAGTATGTTGAAGC
C.haemo_KFSHRC_CH1_137	C.haemolyticum	AATATCTAAAGATGAATTAGGAGATATAGTAGAAA
C.haemo_KFSHRC_CH1_148	C.haemolyticum	ATATAAAGGAATTTGACGAAAAATTTTCTTAAATA
C.haemo_KFSHRC_CH1_150	C.haemolyticum	TATACAAAGGGTAAAAATATAACAGAAAAAATTGC
C.haemo_KFSHRC_CH1_151	C.haemolyticum	TGTTGTATTCATTAATTGTAAAAATCATTCAAAA
C.haemo_KFSHRC_CH1_159	C.haemolyticum	AAAATGTATTATGTGCGGTAAACCTACTCAATGGAA
C.haemo_KFSHRC_CH1_164	C.haemolyticum	ATTTTTTTACAGTAAAGTTTATTATGCCTGTTTTC
C.haemo_KFSHRC_CH1_167	C.haemolyticum	ATATTATGTATATAAGTTAATAGCAGAAGAAGTAA
C.haemo_KFSHRC_CH1_182	C.haemolyticum	TCCTGTAACAAAATCTATGTTAGATTTGGGACCACAA
C.haemo_NCTC8350_1	C.haemolyticum	TAATAAAGCTAACTTGCAAACAACTTGTTTGAAAG
C.haemo_NCTC8350_9	C.haemolyticum	TTATACGTTCTTCATCTGATAAATTAGAGTTGTATAA
C.haemo_NCTC8350_18	C.haemolyticum	TATCATCTATATTTATATTATCATTAGCATTATTTAGT
C.haemo_NCTC8350_19	C.haemolyticum	AAAATAGCAGAAGAAGAAGGACTAGACTAAATTTTA
C.haemo_NCTC8350_21	C.haemolyticum	ATTGTTTGCTTAGATAAACTCTTTCATCTTCTAAGAAG
C.haemo_NCTC8350_24	C.haemolyticum	GTTATTTTTTAGTACAAATTCCAAGGAGGTTTTATTA
C.haemo_NCTC8350_32	C.haemolyticum	TTAGAATCTAAATCTAATTTTAAGGATATTCTTAC
1274_DC_56	C.botu_DC	GCGAAGAGGTAGAAAAGTTTATGCAAATTATCAAC
1274_DC_59	C.botu_DC	TGTAAGCCATACCATTCTATCTCCATCCTTTGATTT
1274_DC_60	C.botu_DC	AAGTACATTTCAAGATAAATTAGGGCATCTACTCAAT
1274_DC_61	C.botu_DC	ACTAAAGCTCAAGACAAATTACAAACAATATATTTAA
1274_DC_62	C.botu_DC	TTTATGTGTAGGCAGTTTTATATCCTCTGCCTTGCC
1274_DC_63	C.botu_DC	ACACCACTTAAAAAATCAAATATTCCTTTAACGAATCT
1274_DC_65	C.botu_DC	AAATAAGTTCGCAAAAATAGTAGATTGTGAACTTAATG
1274_DC_66	C.botu_DC	TCTGTCTTTTCCCTCTTTGTCTGTATATTTATTTATT
1274_DC_67	C.botu_DC	TTGAAAAAGCTATTCATGCCCAAGGAACTTATTTGGAA
1274_DC_68	C.botu_DC	CAAAGAAATCATGCAATATATAGATGTATTAATAGA
1274_DC_69	C.botu_DC	TAAAAACTCATAATATCATCCTTCCTATTGAAAATT
1274_DC_70	C.botu_DC	GGAATATCTGAATATAATATATCTAAACATATTTTTGT
IZSVe_3859-11_14	C.botu_DC	ATATAAATCTTATTTCCATCAAATACATATCTAG
IZSVe_3859-11_16	C.botu_DC	CATTAGTTATTGAAGAATTACCATCATTTCCACCT
IZSVe_3859-11_17	C.botu_DC	TATTTGAGTTGTTAGACTCTAATAAATTAAATGGATT
IZSVe_3859-11_19	C.botu_DC	TTATCTAAATTGGGACTACACGAATCATGCACAAGG
IZSVe_3859-11_20	C.botu_DC	TATAAAAGATGTTGAAGCCTATAGAGCTAATAAAAAAG
IZSVe_3859-11_21	C.botu_DC	AAAAGCATTAGGACATACTGTTGTAAATTGCACTAC
IZSVe_3859-11_22	C.botu_DC	ACGGATGATTTGGCGGTGGTGTTGCTCTAAGTCTAT
IZSVe_3859-11_23	C.botu_DC	TTATTCTTCGCCCTCCTTAATAAATACAAAAGGAAA
IZSVe_3859-11_24	C.botu_DC	AAAGGTAGTTTAAGGCTTAGTGATAATGTACTACTTA
IZSVe_3859-11_25	C.botu_DC	GGGTGTTTTAAAGACAGATATTTTAAAATGGGTGCGTGT
IZSVe_3859-11_26	C.botu_DC	TTGCTTTCGCTTCACATCCGCCATATTCTTCTAAAAA
IZSVe_3859-11_27	C.botu_DC	GAATTTGTTACGTGTGAAAAGTATTATTATTTTATAT
IZSVe_3859-11_28	C.botu_DC	TTTTGAGATTTAGCTGCTATAAAACCTAGTGCAATT
IZSVe_3859-11_29	C.botu_DC	TTTTTTATCCCTCCAACATTATAATTCTTTTACTATT
IZSVe_3859-11_30	C.botu_DC	TTATTTCTCTTAATTTCATTTCTTTTAACATTTTAA
IZSVe_3859-11_31	C.botu_DC	TCATGCAAAACTTCACATTGATATACTTTCGCTCTAA
IZSVe_3859-11_32	C.botu_DC	TCTAATACGTCTTTTGCTATTTGTAATTGCTCGTCCA
IZSVe_3859-11_33	C.botu_DC	CGGTATCGGGATACATTTTTTTTAGTATCTTACATAT
IZSVe_3859-11_34	C.botu_DC	CCAATTACTTGAGATATATTTTTGAAAATAGCTTTT
IZSVe_3859-11_35	C.botu_DC	TACAGAATAGTATATAATTTCTTTCATTACTTTTTT
IZSVe_3859-11_37	C.botu_DC	GATTTTAATTTTAGTAATGTCGTTAGTATATGATTA
IZSVe_3859-11_38	C.botu_DC	AAATCAAATGGAGGGACAAGGATGGTATGGTTGTTA
IZSVe_3859-11_39	C.botu_DC	TTTTCTAAGACAACGTTGAACCATAAATACCCGATATATC
IZSVe_3859-11_40	C.botu_DC	TCTACAATAAGACTAAATGCTATTCCAACAACTAAA
LNC5_DC_1	C.botu_DC	ATTACTCTACAACTAACTTGTATAGGAGGAATTTATA
LNC5_DC_4	C.botu_DC	GGGTAATCCCATGTATAAGTGTATTAAAGTAATCAAA
NCTC_9693_27	C.haemolyticum	TTGCATATAAATCTATCCCACTCGTTAGTTGGTTGC
IFR_18-084_97	C.botu_C	ATTAAATAGGACCTGTGAAAATAGAGGAGATCA
IFR_18-084_98	C.botu_C	TCTTTCCACTTATTTAAATTATTTAATTCCTTGCT
IFR_18-084_99	C.botu_C	GCAGCTATATTAAACAACTAATCGAAAAGGATAT
IFR_18-084_102	C.botu_C	GAGCGGTAAACGGTTGACAATCAACAAAAGATATGTTTAAGAATTCGAAATATCGGAATATGTCTAATATCTCGAAC
IFR_18-084_103	C.botu_C	GTTATTTAAGATACCTTTTACATACTCAATGTTTCT
IFR_18-084_104	C.botu_C	TCGAGACTGGAGTGGTAAAGTTGCTTTAGTAGATACTA
IFR_18-084_105	C.botu_C	AAATTAAATGTTGAAAATTCTTGGTTAACGGATTCAT
IFR_18-084_107	C.botu_C	ATTAAAATTGAAGTACGACTTGTACTAACTGCATCTGC
IFR_18-084_109	C.botu_C	CCTAAAAAACAAAAACACCCTAGCCAATAGGCTTAGA
IFR_18-084_110	C.botu_C	TATCCGAATTCAAAGTCGCTTTGTATTCTATCAGCCA
IFR_18-084_111	C.botu_C	TCTTTCAATATCTTCAACTATATTTGCAGTAGGATC
571C_25	C.botu_C	GCTAGTATGGCTAATGAAAGGTACTGCAGAGCCCAT
571C_73	C.botu_C	TAAATGGTTGGTTAGGTGATGCACCTGCTGGTTAC
571C_74	C.botu_C	CAGGAAAATGCTATAAATGAACAACTTCAATCTTTAGACATA
571C_75	C.botu_C	AAGAATAAGAATGGCGCCAAATAGTTTCTCTACTGC
571C_76	C.botu_C	ATTTTGTTTTCAAGTTCTTCTGGGCTTTTCCATTTTAA
571C_77	C.botu_C	AAAAGACTTTAGAAAACAAGCACAAAAAGCTGGATACC
571C_78	C.botu_C	CTACTTTTAGATTTATCATACTTGATGTTTCCTGA
571C_79	C.botu_C	TAAATGTAGCATAAAGGAGGCGTTTTATATGAATTTTA
571C_80	C.botu_C	GTATGACGCGTAACTATCTAAGTTACTTCCATCAT
571C_81	C.botu_C	AGATAAAAATACAGAAGTACCAAAGGGGTTTACTGT
571C_82	C.botu_C	TATAAAACATGGGAAGCAATTAAAATGTTAGAAGA
571C_83	C.botu_C	AAAGTTTAACATTATAACAAGAGGTGAACTGAATGAG
571C_84	C.botu_C	AGATAAAGTAAAAATATATAATAGTCTATATAGAAA
571C_85	C.botu_C	GAAGCAACACACTGGATTGCTAAAAAAGATGAAAGA
571C_87	C.botu_C	GTGAAACTACTAGAGATGTTGTAATGGTTAATTTTAAGTA
571C_88	C.botu_C	TGTAGATAACAATGACATGACTGTAACAGTTAAAGA
571C_89	C.botu_C	AGAACAGCTACGTGATTACGTAGAAAACCTCAGACA
571C_90	C.botu_C	AAACATTTTACCCATTGTTTTAGCACATAATTTCAAG
IFR_18-049_67	C.botu_C	AATGCTTGGTTGACTGATTCATTAGCATTTTTGCT
IFR_18-049_68	C.botu_C	TTTGATTTAACCCTTCAACTAATCGAGTAAGTCCACCTA
IFR_18-049_69	C.botu_C	TTAATCATACCCTCTAATTGCAATATTTTGTCTTT
IFR_18-049_70	C.botu_C	ATATAAAGCATTTATCCATTTATCATATAATGCTTT
IFR_18-049_71	C.botu_C	TAAAATTTTAGATGCTAAAAACGATTTAAAAGAGAT
IFR_18-049_72	C.botu_C	CTTGATACATAAGTGCTGTTATTGAAAACAAAATCA
IFR_18-049_73	C.botu_C	CACAAAGTTTAATACAACAACAAATTGCAGGAAAAAC
IFR_18-049_74	C.botu_C	GATATAGATACAGGGGAATTGATTCAAAAAAAAAT
IFR_18-049_76	C.botu_C	AGACTCTATTGCTTATCCGTAGACATCGTTTTATAA
IFR_18-049_78	C.botu_C	CTTGAAATTATGTGCTAAAACAATGGGTAAAATGTTT
IFR_18-049_79	C.botu_C	TGTCTGAGGTTTTCTACGTAATCACGTAGCTGTTCT
IFR_18-049_80	C.botu_C	TCTTTAACTGTTACAGTCATGTCATTGTTATCTACA
IFR_18-049_81	C.botu_C	TACTTAAAATTAACCATTACAACATCTCTAGTAGTTTCAC
IFR_18-049_83	C.botu_C	TCTTTCATCTTTTTTAGCAATCCAGTGTGTTGCTTC
IFR_18-049_84	C.botu_C	TTTCTATATAGACTATTATATATTTTTACTTTATCT
IFR_18-049_85	C.botu_C	CTCATTCAGTTCACCTCTTGTTATAATGTTAAACTTT
IFR_18-049_86	C.botu_C	TCTTCTAACATTTTAATTGCTTCCCATGTTTTATA
IFR_18-049_87	C.botu_C	ACAGTAAACCCCTTTGGTACTTCTGTATTTTTATCT
7221C_2	C.botu_C	GCAGTAGAGAAACTATTTGGCGCCATTCTTATTCTT
7221C_12	C.botu_C	TACCTATAAACACCAATTCAATAAAAAAGGAAAGCAA
7221C_13	C.botu_C	ACAAATAAAAGGTAAGCAGTCTATTATGTATTATA
7221C_14	C.botu_C	TAACTGCACTATCTGTTAAATCTTCATTTTTATTTA
7221C_101	C.botu_C	AAAGAACAACTTCAAAATATAGACAAAACAATGTAT
7221C_103	C.botu_C	GAATACATATAATATAGATTTAATGAATAGACTACA
7221C_104	C.botu_C	TACCAAGCAAAAAGTTTTCGGATAAACCTTGACTTT
7221C_107	C.botu_C	TTTAATTTAGTATTTAATCGAATAGCTTTTGGTGTATA
7221C_108	C.botu_C	ATGATGGAAGTAACTTAGATAGTTACGCGTCATAC
7221C_109	C.botu_C	TAAAATTCATATAAAACGCCTCCTTTATGCTACATTTA
7221C_110	C.botu_C	TCAGGAAACATCAAGTATGATAAATCTAAAAGTAG
7221C_111	C.botu_C	GGTATCCAGCTTTTTGTGCTTGTTTTCTAAAGTCTTTT
7221C_112	C.botu_C	ATTGCTTATAATTTCTGGAGTAATGCTATCTCCTTGAAC
7221C_113	C.botu_C	TTAAAATGGAAAAGCCCAGAAGAACTTGAAAACAAAAT
7221C_114	C.botu_C	TATGTCTAAAGATTGAAGTTGTTCATTTATAGCATTTTCCTG
7221C_115	C.botu_C	GTAACCAGCAGGTGCATCACCTAACCAACCATTTA
7221C_117	C.botu_C	TGTTGTTCATTTGTTTTAATTTATCCTCTCTTATTTGT
7221C_118	C.botu_C	ACATATGTTCAACAAAATATCTTTGTTGCTTAGTCAAA
7221C_119	C.botu_C	GCATTAATAAAAGTCCTGGTTAAATAATAAAAAAGCA
7221C_120	C.botu_C	CAAACTATTGATGCTTCCATAAGTGCATCGATGTTTGT
7221C_121	C.botu_C	GGTTAATCATGTCTTGCTTTCGCTTGTCCAACTC
7221C_122	C.botu_C	TTTGTATGCAATGATAAAAGAAAATTTTAAATTAAT
7221C_124	C.botu_C	ACATATGAGGAATTTAAACGAAATGGATTATCACTTAC
Davies-AO_25	C.botu_C	TATTTGAAATACTCTTATCAATCTCTTGCAAATAT
Davies-AO_26	C.botu_C	ACATTTCATTAAACCATGCCGTAACATCACTATAAT
Davies-AO_37	C.botu_C	ACATAGGTGCACGCTCCAGTGGGGTAAAGATTTA
Davies-AO_38	C.botu_C	TTGTGTTGTATACCAGTTTGCACTGTAAAAATTG
Davies-AO_39	C.botu_C	TAGAGATGTCCGAAGCTATATAAACGATATTTT
Davies-AO_47	C.botu_C	AATATTTTCATCAATACAACTTAAATCTATCATTTGT
Davies-AO_50	C.botu_C	TGTAATTCAATTAAAAGCAAAACTGCTGGAGCAT
Davies-AO_98	C.botu_C	AGGTAAAAAACACATCTTAAACCGTTGATATATAA
Davies-AO_99	C.botu_C	TCCATATATCTCCTTCATTCATTTTTCCTATATCC
Davies-AO_100	C.botu_C	TGTCTAGCGAAGTTTTATAATGCATGGTTTTTCC
Davies-AO_101	C.botu_C	TCAAATCAAATCGATATTGTTTCTAAAGTATCAA
Davies-AO_102	C.botu_C	TGTTACGGCATTTAAAATAGGTACTAAGTCCAAAGT
Davies-AO_103	C.botu_C	CAAAGAGTAAAATTTGGAACAACACCAGATCCAGAA
Davies-AO_104	C.botu_C	AGCGTCAAACGCACTTCATAACGAGTGAGTGGGTCG
Davies-AO_105	C.botu_C	TATATCTTTATGCCATTTGAACGCTCACCAACATA
Davies-AO_106	C.botu_C	AGCCACAACCCCACGCTTCGCAACTGTATAACAA
Davies-AO_107	C.botu_C	ATAGTTAGACGAGTGAAAATTGACATAAAAAATACC
Davies-AO_108	C.botu_C	TTTACAAGCTTTTCATATTGTTTATAAACTCTTTT
Davies-AO_110	C.botu_C	TCTCCAACACTAGTACCGTCAGGCAGAACATAAGAC
Davies-AO_111	C.botu_C	TTAGGTAGAAAATTAAAAAACGATCCATGTCCAC
Davies-AO_113	C.botu_C	ATGCTCCAGCAGTTTTGCTTTTAATTGAATTACA
Davies-AO_115	C.botu_C	TGGTTAAAACTGAGTTTAGAGCTTCAACGGAACCG
Davies-AO_116	C.botu_C	ACAAATGATAGATTTAAGTTGTATTGATGAAAATATT
Davies-AO_118	C.botu_C	TTGTAAGGTTGGCTTTCCTTTTTCCCTAAAGTTTC
Davies-AO_119	C.botu_C	TTGTGAAAAGGGCACTTAATGTACCCTTGTCTAT
IFR_18-078_2	C.botu_C	TTTTATTGGGATTTGGGAGCATGCAAAAATAAGA
IFR_18-078_3	C.botu_C	TATAATAATATTTCGTATTATATGTTTTCGGTGGTA
IFR_18-078_4	C.botu_C	TTTGAATTGTAGAATCTCCTCAAAATAAAAACATC
IFR_18-078_5	C.botu_C	AAAATATCGTTTATATAGCTTCGGACATCTCTA
IFR_18-078_6	C.botu_C	CAATTTTTACAGTGCAAACTGGTATACAACACAA
IFR_18-078_7	C.botu_C	TAAATCTTTACCCCACTGGAGCGTGCACCTATGT
IFR_18-078_8	C.botu_C	GAAGGAAATAAGATACAGGATTTTCCTTCACAAGGGG
IFR_18-078_9	C.botu_C	TTCAAACACTCCTTTAATTAGAAAAGGAGAAATAAT
IFR_18-078_11	C.botu_C	GATATGGGAGTCGGAAAACACGCCCTTGTGATTGA
IFR_18-078_13	C.botu_C	TGTTGGCTATTTTGACAGAGCAGTTAAAAGTTCCGAA
IFR_18-078_14	C.botu_C	GTTATATATTTTATAATTTCTCTTTCTGCTTCTCC
IFR_18-078_15	C.botu_C	ATATTACTTTCCCAGTTCTTATAAACAGAATCAAA
IFR_18-078_16	C.botu_C	TATTGTTCCTGATTTAAATTTCTTATGCCATCATT
IFR_18-078_18	C.botu_C	ATTATAGTGATGTTACGGCATGGTTTAATGAAATGT
IFR_18-078_19	C.botu_C	ATATTTGCAAGAGATTGATAAGAGTATTTCAAATA
IFR_18-078_20	C.botu_C	GATAAACAAGAAGAAGCTATGATGTTTGCTACAAAC
IFR_18-078_21	C.botu_C	ATACAATTTGTATCAATTTTAAGAAGGCGAAAAAA
IFR_18-078_22	C.botu_C	GCGAAATTTTCAGCTTTGTATATTCTGTCCCATG
IFR_18-078_23	C.botu_C	TCGTATAAATCCATCCAATACGGATTAGGACAATAC
IFR_18-078_24	C.botu_C	ATGGGCTCTGCAGTACCTTTCGTTAGCCATACTAGC
IFR_18-078_25	C.botu_C	CTTGCAAGTTTCGCAACTTCTCTTACTAGCAAAAGG
IFR_18-078_26	C.botu_C	GTTAGAAGTGGAATAAATGAATTAATAGAAAACAAA
IFR_18-078_27	C.botu_C	AATGTATCTTCTTTTATACGATCCATAGGAGCATCG
IFR_18-078_28	C.botu_C	TAAGAAATACATATGAAGAAACATTAAATAAATTTTA
IFR_18-078_29	C.botu_C	TAACGTAGATAAAGGTATGCCTGATGCACAATTTA
IFR_18-078_30	C.botu_C	TTCATAAAATCTTCATAAAAATGAACTAAAAACTGT
IFR_18-078_32	C.botu_C	ATTTCTATAGATAAACTAGCTATATCTTTTTTAAG
IFR_18-078_34	C.botu_C	TCTCCAAAAGTAGTGCTAGTTATTGGAACGTTCCC
IFR_18-078_35	C.botu_C	TTTTTGGTAGTTGTTCTTTCTTTACCTTTCCTTCT
IFR_18-078_36	C.botu_C	CTGTTTTTATGTCAATTCCCAATCTTTCTAGCACAA
IFR_18-078_38	C.botu_C	ATTTAAAGATGAAGATTACTATTGTCACAAATGTG
IFR_18-078_39	C.botu_C	TGACCACATGAAAACGTACCACTATAACCTGCCATT
IFR_18-078_40	C.botu_C	TAAGCATAGTAAGGGAGAAAAAGCAGGGGAATCAAT
IFR_18-078_41	C.botu_C	TATATTTTTATCCATCTATAGACCGTTGCTCTTCCA
IFR_18-078_42	C.botu_C	AGGTAATGAGGTAAGTCCTTTGTACTAACCCCCAG
IFR_18-078_44	C.botu_C	TTGTATAAATATATAGCTTTTTTCATTTTCAAGCAC
IFR_18-078_46	C.botu_C	AAAAAAATGGACTGAACTTTGGAAAGACTGTTTAAA
IFR_18-078_47	C.botu_C	GCGCATATTCCTATTGTATTTGTATTATGTCCTTTGC
IFR_18-078_49	C.botu_C	AAAGGAGATTAATTTTTATGGATCTATTTGCATTAGA
IFR_18-078_50	C.botu_C	TTTTTATATTTGTTTCTAATAGCATCTGCTGCTAA
K25_2	C.sp.	AGTTGTTATAGTTAATATAAAAGGTTAGTATAAACT
K25_4	C.sp.	ATGGAGAAAATAAGAGCATAAGCTGGATAGCAAA
K25_6	C.sp.	CTAGGGGGGAATTGCAATTGAATTTTAATTTATCTT
K25_7	C.sp.	GTTAATCTCCTTGTTCTACTCTAAGTACTTTATCC
K25_8	C.sp.	CTTTTACCAGTGCCTGTATCTCCTCCAAGAAGAACA
K25_9	C.sp.	AGAAAAAGAAGAAAAAGTAATCGAAGTAGAAGATGA
K25_10	C.sp.	TTAAATCCACCACTACTAGAAAAACCAACTGTAAA
K25_11	C.sp.	GTTAAATCCCAATTATCCTCAAATCTCCAGGAACTT
K25_14	C.sp.	CTAGAACCTAATAAGTCTTGTAATGTCTTTAATTGC
K25_15	C.sp.	AAAAACTAAAATTATGCATAAGGTCGCATTATCCCT
K25_20	C.sp.	TACTAGCACTTTTATCTAATTCTAAATAAGAATTAAC
K25_21	C.sp.	TAAAACACGTCAAAAATGACATAAAACTAAACCAAA
K25_23	C.sp.	CTTAAGTAATACAAAAGTATATAGGAGGTTAATTA
K25_24	C.sp.	TTATAAAAATAGAGTAAAGAATTTAGAAGATAAACTA
K25_25	C.sp.	GGATATATAATTTATAAAATTAATAAAGCTAACC
K25_26	C.sp.	GAACAAGGTAAACAATACTTACTTTGAAAATAAAAC
K25_27	C.sp.	TTTATCTTTAGCATTATAAAGAGTTTCCCAAACATC
K25_28	C.sp.	GTTGCAATCATGTGTGAAGATAGAGCATTAACTAC
K25_32	C.sp.	TTTAAAAACAGTACAGAGCCAAAGCAATACGCTAT
K25_33	C.sp.	AATATTAGAGGATTATACAACTACAGGAAGAGCAAT
K25_34	C.sp.	GAATGCTTGGGGAATATACAATCAAAAGCATCTCTT
K25_36	C.sp.	TATTACAATTGAATTAGGATTAGTTGCACTTCCA
K25_37	C.sp.	ATGGGTAACATGGTAAATAAAGTTAAAATCTATGA
K25_38	C.sp.	TATATTATATCATACGTAGATACAAAGTAAATAGAAG
K25_39	C.sp.	ATAAATTATCTCCTACTGCCAATTGTAGGAACTC
K25_41	C.sp.	ACAGCTCCAGAAATATTATTTTGATATGTATGATAT
K25_42	C.sp.	TCAATATGCATACGATGGTAAAGCAGAAAATATATA
K25_43	C.sp.	GCGATTTTACAACAGAAGTGGAGGTCATGGCACTA
K25_44	C.sp.	AATGGCTTGATGTTGGAGTTGGAGAAAGCAATTTAA
K25_46	C.sp.	TATGTTTGATTTTCTAACTGTTACTTTGAAATTAAA
K25_47	C.sp.	TGACTTAAAAGGGAAATTAGGCAACTATACAGAAGC
K25_49	C.sp.	AAACGGACGAGGCAAAAAGAAAAAAAGATTTAATAC
K25_50	C.sp.	GAAGCTTGTACAAATTGTAGTCATAAATGCAGTGA
K25_51	C.sp.	TGCAAAACGAGAAGCTAAACAAGCAATTAAACAAGC
K25_53	C.sp.	TAGAGATCAATTAAATAAAGCTCAACACGATAAAGC
K25_59	C.sp.	TGTGCTAATATTAAAAATGGAACTGCTGGAGCAT
K25_60	C.sp.	AAACGGGTGGAACAGAAGATTTATGTATATGTGCT
K25_61	C.sp.	TATAAATTGTTGAGATTATTTATCTCATTCTTCT
K25_62	C.sp.	TTTACTCTTAATGCTCCATTGAATTTTAAAGATTTT
K25_64	C.sp.	CACTCTTGTGCTATATTAATTAAATCTAAGCATGTTA
K25_65	C.sp.	CTGCAATAATTAAATTAGGAATTATCCTATCATTGTCG
K25_66	C.sp.	TTTCCTGTAACTTTAGTTGTCTTGTACGCAAAAGATGC
K25_67	C.sp.	AGGTTAAAAAGTGCGGTTGCAACAGGAGTGCGATTAC
K25_68	C.sp.	ATCTGGTCTATAAACATATAACTCAATTATTTCTTGT
K25_69	C.sp.	TCATTTTTCTTACCAACAGAAGGTAAAACTCTGTCAT
K25_70	C.sp.	ATTATAAGTGTTGAAGTTAAAAATAAAAATAACAAG
K25_71	C.sp.	ATTTCTTCATCGCTTCGCCAGCTTGACCAGCACCGG
K25_73	C.sp.	TTTCCCCGCGTTGCTGGTAATAGTCTAGTTGCTTGGG
K25_75	C.sp.	AGTCATAAGACTTTAGGACTTCCAGCCTTGTATTTT
K25_78	C.sp.	GTTATAAAAAATAGAAATATGAATTTAGTGATCTCAT
K25_81	C.sp.	CCTGTGATTCGTACAGAAAATAACTTTCTATACCT
K25_82	C.sp.	CTATATCTTGACTAACTCTTTCGGATAGTACTTTATAA
K25_83	C.sp.	AGAAGCTGTGACAAATCATTTTTAGTATCATATGCCT
K25_84	C.sp.	AAAAAACAAAACTATGGGAGAACTTCTTAATAAAGAA
K25_86	C.sp.	TTTACGGTGAGGGTCAAGGGGTTTTTTATAATTTATTT
K25_88	C.sp.	TTGTTTTGGAAATGGTTGTAATAACAATAGTTTTGA
K25_90	C.sp.	TTGTGACAATGTACAGCATTATCGTGCGCATAGTCA
K25_91	C.sp.	TATTAGACATTTCATTGTTAGCATCTTCAAAAGCCTTT
Colworth-BL165_100	C.botu_C	GTTTACCGCTCGCTTAAACATATCCTTTGTTGATTCTCAACCTAATAATATTGCTTATGCAGATACAATTTCTAC
Colworth-BL165_102	C.botu_C	ATATCCTTTTCGATTAGTTGTTTAATATAGCTGC
Colworth-BL165_103	C.botu_C	AGCAAGGAATTAAATAATTTAAATAAGTGGAAAGA
Colworth-BL165_104	C.botu_C	TGATCTCCTCTATTTTCACAGGTCCTATTTAAT
Colworth-BL165_108	C.botu_C	GTACCAATTAGAATTATAAGTGCAGATTTTAACCTTTT
Eklund_C_19	C.botu_C	CAATGGCAGAGTAAAGACTAGATTTCCCATTATCG
Stockholm_C_10	C.botu_C	GCAGAACTAACGGTAGTATCTTTTAATGTAATACT
Stockholm_C_13	C.botu_C	TTAGATATGGATTATGGACAAGATAAGGATAAGTT
Stockholm_C_28	C.botu_C	GTTAATCCTACTTTAATATACGCACCTTTTAATTCTG
Stockholm_C_30	C.botu_C	TATGGAAAATAACAGCCAAATATCAATCTTAGAAAA
Stockholm_C_42	C.botu_C	TTTATTGAAATATAACTGCTCATAATATTCATCA
Stockholm_C_59	C.botu_C	TCGAGGGAGATTATCACAACGTGGATAAATCTATGCC
Stockholm_C_71	C.botu_C	AGGCGTATAATCGACTTTTAAACAGTCTTTCCAAAGT
12LNR10_CD_9	C.botu_CD	ATAAAAATTTAAGATAAATTTAAGGGAAGACACTAAT
12LNR10_CD_18	C.botu_CD	TTTGACAAGCCTGTTTTTTTATCCATTTTTGACATT
12LNR10_CD_22	C.botu_CD	TTTAAATTGTTAAAATATTTTTTAAGTTCATTTTATGA
12LNR10_CD_26	C.botu_CD	TTGAGTGAAAGATGGAATGTGTTTAAAATAAATGAG
12LNR10_CD_33	C.botu_CD	TGAAATTGAGAATAAGCAAAAATCAATTCTTGTAAC
12LNR10_CD_48	C.botu_CD	ATGCAGTTTTAAAGTCTTTATTATTAGCTAGTGTTGC
12LNR10_CD_49	C.botu_CD	CCGCATTGAATAATTTTTTAGTTAAACATTTAAATTTA
29401_CD_76	C.botu_CD	CCCATTTTCCTTCTATTATCTTCATAATACTATATAACTTCATATC
38028_CD_36	C.botu_CD	TAAAATTATCTAAAGCAGTTTATAAAAGTACTATCTT
49511_CD_49	C.botu_CD	AGATCTTCACCCGATGCAGCTGCTAAATTAAGAATACC
49511_CD_51	C.botu_CD	GTACCTGTTTGAGCATTTAAAGTAACTATATCACCTAG
49511_CD_63	C.botu_CD	TAAATATGCAAAGAGGAAGCTTAATTATTTACGATAATT
50867_CD_9	C.botu_CD	GATATGAAGTTATATAGTATTATGAAGATAATAGAAGGAAAATGGG
50867_CD_57	C.botu_CD	AATGTCAAAAATGGATAAAAAAACAGGCTTGTCAAA
50867_CD_66	C.botu_CD	ATTAGTGTCTTCCCTTAAATTTATCTTAAATTTTTAT
58272_CD_29	C.botu_CD	CAAGAAGAAATAACTTTTGAAGATAAAGAAGATTTAATTAATAGATAACA
BKT2873_CD_6	C.botu_CD	TATAGCTTCACAATATGAAGATTGTGTGAATAAAAT
BKT2873_CD_14	C.botu_CD	ATGTGTAGTAAAATGAGTATAATCTATTTCTAAAATTAG
BKT2873_CD_21	C.botu_CD	TTATTTTTTATGTATTTCAATTAGATCTGGTCTATCT
BKT2873_CD_34	C.botu_CD	GGTTTATTATATATTTATCTTTATTAATCATATATTTAG
BKT2873_CD_37	C.botu_CD	GTCTACTATAAGAAAAAGATTTAAAAAAACGGGATATTTA
BKT2873_CD_42	C.botu_CD	ATTTTTGAGGCTATCCCATTTGTTCATTATGCTTCCA
BKT2873_CD_45	C.botu_CD	GATTTTAGCAAACTAGGTAAAGTAAAAAGTGTTAATT
BKT2873_CD_64	C.botu_CD	TACCTATTTTGCTATTAGACATATTTATTGCACTTAC
BKT2873_CD_75	C.botu_CD	GATAGTCTTACTCACCAATATATTAAAAGAGCTTGA
BKT2873_CD_76	C.botu_CD	GATTTGAATAATTCAAATGTGAATCAGATAGTTTTAC
BKT015925_CD_18	C.botu_CD	TTTGACAAGCCTGTTTTTTATCCATTTTTGACATT
BKT015925_CD_70	C.botu_CD	GGAAAAAAATAAAAATATATAAACTTCAAGTACCTAA
BKT028387_CD_35	C.botu_CD	TAAATTTAAATGTTTAACTAAAAAATTATTCAATGCGG
BKT028387_CD_36	C.botu_CD	GCAACACTAGCTAATAATAAAGACTTTAAAACTGCAT
1873_D_8	C.botu_D	AGACATAGTCGAATGTGTTGAAAAGTGGTGCTTAG
1873_D_10	C.botu_D	TTGAAATAGCTTTTATTAACCATCAAAATCGTAT
1873_D_19	C.botu_D	AATGAATGTACAGTTTTTTGCATACCATCTGCAA
16868_D_58	C.botu_D	AAGATAGTACTTTTATAAACTGCTTTAGATAATTTTA
16868_D_71	C.botu_D	AATAGAAAGCTATTTATTATAACTGGAAGTATATC
16868_D_83	C.botu_D	CTAAGCTATTTGCAATTTCATTTAATATTTTTTCTTCT
CCUG7971_D_8	C.botu_D	AGAAATAGAGGAAGCTTATCTAAAGAAGCA
1274_DC_15	C.botu_DC	TGCTTCTTTAGATAAGCTTCCTCTATTTCT
1274_DC_19	C.botu_DC	TTTATCTGAGGGCCTTGATAATTTATCTTTTAATTT
1274_DC_22	C.botu_DC	AAGAAAGCCCCTTTGGGATCAAAAGAAATATACAAG
1274_DC_23	C.botu_DC	AGAGGATGATATTGATAATAAGAAAAAGGATATAGA
1274_DC_43	C.botu_DC	GCCGATTGGATTATTGAAGGTAAATCATCCTTAATC
1275_DC_6	C.botu_DC	GGCTCTAACAATTGCGTCATTGCAGTATATCCAGC
1275_DC_53	C.botu_DC	TTAGAAAAGGTATGCCTATGGAAATTTGGGATACT
1276_DC_4	C.botu_DC	GAAGGTACTGGTGCTTTATATAAAGATACTGCTT
1276_DC_23	C.botu_DC	AGTATCCCAAATTTCCATAGGCATACCTTTTCTAA
1276_DC_24	C.botu_DC	TCTATATCCTTTTTCTTATTATCAATATCATCCTCT
1276_DC_25	C.botu_DC	CTTGTATATTTCTTTTGATCCCAAAGGGGCTTTCTT
1276_DC_28	C.botu_DC	AAATTAAAAGATAAATTATCAAGGCCCTCAGATAAA
1277_DC_1	C.botu_DC	GTTATAAGCAATGGAAGTAAGCAAGTGCAATTAAAA
1277_DC_14	C.botu_DC	TTATGTATTAAAACAACTACTGCTTACGCTGAAAGCGA
47295_DC_23	C.botu_DC	TTAACTGCAATGAATAAGGGAAATCTAGTATCTTA
47295_DC_34	C.botu_DC	TCCACTTATACCAACTCTAATTGGCACATTGGGA
47295_DC_38	C.botu_DC	TGTGATGGTGGCAAAGATGTTATAGCTACAAATAA
DC5_8	C.botu_DC	TAAGATACTAGATTTCCCTTATTCATTGCAGTTAA
DC5_16	C.botu_DC	TCTTTATTTTTAGTTTCTAGTTTTACCTTCTCACCAA
DC5_20	C.botu_DC	ATGATGAGATGAGTTAAGATAGGTAATATCGTTCAA
DC5_48	C.botu_DC	TTATTTGTAGCTATAACATCTTTGCCACCATCACA
DC5_52	C.botu_DC	TCCCAATGTGCCAATTAGAGTTGGTATAAGTGGA
DC5_55	C.botu_DC	TGTGTGAATTTCCCTTTAAATATACATAAAGTCTTC
DC5_70	C.botu_DC	ATAAAGCAGTATCTTTATATAAAGCACCAGTACCTTC
LNC5_DC_15	C.botu_DC	GTAGGATATGATGAAGATTACATCATGGGC
51714_DC_18	C.botu_DC	TTCAACTTAGTATATTATGTTTAACTTGATAACTTAATATA
C.novyi_150557_21	C.novyi	CAAAATGACAGTCTTATAGCATTATTTATTGGAATTAT
C.novyi_150557_34	C.novyi	TATCTAAAAAATAGATACACTCACTATGCATATCTTT
C.novyi_150557_35	C.novyi	CTAGTTTGTATTACTTTAAGTCTGTTTATAGCAC
C.novyi_150557_43	C.novyi	AGTGATAATAAATGGCTTATATTTGTAAGCAATAA
C.novyi_150557_48	C.novyi	TATTTAACTAACAACCTAACACATAAAAGTTAA
C.novyi_150557_70	C.novyi	GAATGAAATATATAATAAAATAGTAAAATAAAATATAA
C.novyi_150557_72	C.novyi	TTTAGTACTTGCTGTCCAGCTACAAATCCAGTAGCAT
C.novyi_150557_77	C.novyi	CTTTCGGTTCTTGTATTTTAATTATGTTATCTTTTTTCT
C.novyi-A_4552_48	C.novyi	CAAAGAATATAGGCAAATAGATTTAATTTCTATTGC
C.novyi-A_4552_50	C.novyi	TGTTATAACACCTAAAAATGGTAAAGCATTATATTG
C.novyi-A_4552_64	C.novyi	AATAGATCTGTTTGAAGATACTTAAAGAAAGATGTA
C.novyi-A_4552_80	C.novyi	TGGATAACTGTAATATAGGTATTAGTTATACCTTG
C.novyi-A_4552_83	C.novyi	CAGTTTTGCTGAAACAACAATAGAAAATGCTAAGAAT
C.novyi-A_4552_91	C.novyi	ATTAATATTTATAGTATCAATAGGATTAACAGGGAAA
C.novyi-A_4552_102	C.novyi	TTAAATTCTTTTATTTCATCTAATTCTTGTAATGCAT
C.novyi-B_NCTC9691_21	C.novyi	AGTGATAATAAATGGCTTATATTTGTAAGCAATAAA
C.novyi-B_NCTC9691_43	C.novyi	TCAGTTCTGTAGACTTTTATATTTCTTGATTGTAAC
C.novyi-B_NCTC9691_50	C.novyi	TCTTTATGATACATTAACAAGAAAACACGTACCCTT
C.novyi-B_NCTC9691_58	C.novyi	ATATTTTCTATTACATTTACTTTTTCGCCTTTGTAT
4570_30	C.novyi	AGAACGATCCGTTTGTCAAACAACGCATACATAGAA
4570_65	C.novyi	GTTCAACGCTATAGGTGCTATAGATGTAGAAATAGATTTAGC
4570_91	C.novyi	AAATAAAGGAGGTTTTTTAAATGCCTAAAAAGAACAT
4570_114	C.novyi	TGGATATTGGAGTGAAACAGATAAACCAATAAGACC
4570_120	C.novyi	TTAAATAACTTCAAAAATGGTAAAGTTACAACCACT
4570_133	C.novyi	TGACAGTGACAATATCTGAGGAAACTAAGAAAGCAGT
4570_145	C.novyi	CATTTCCATTTAGTAAATCTTTTAATAATACTTGTCCACT
4570_146	C.novyi	GCACTACTGAAAAAGAAACTGAAATAGTTGAAAATGC
4570_162	C.novyi	AAGAGCAGCAGGACATAATGTTTTAGATGTTACACC
4570_166	C.novyi	AATATTATAAAGTTGACTTAAAATTAATAGACTATAT
4570_168	C.novyi	GTTATCTTATGTATTTATTATACATCTAATCTAATATA
4570_171	C.novyi	AAGAAGAAGAAATTAAAACAGATATAGCTTTATGGGT
4570_200	C.novyi	ACTTATTGGCATAGCTACTATTCCTGTTTTGCCAGGTT
C.novyi-B_ATCC27606_4	C.novyi	GCATTCTTTAATTTTATTATTAACCGTAGACGTAATACTTGATGCTG
C.novyi-B_ATCC27606_5	C.novyi	TAATTTATTTTCTTTATCTTCTACTGTATTTATTATAGAATTTGCTG
C.novyi-B_ATCC27606_18	C.novyi	GTTTTGAATTCTTTATTATTAGCTAGTGTTGCAGGA
C.novyi-B_ATCC27606_19	C.novyi	AAAATAATCTTTGCAAACTAACCAAAACATCGTATTC
C.novyi-B_ATCC27606_27	C.novyi	GTTAATCCTACTTTAATATACGCACCTTTTAATTCT
C.novyi-B_ATCC27606_51	C.novyi	GTGGTTTTACATGTCTTAAACATTTTTAGTATTTTAG
C.novyi-B_ATCC27606_53	C.novyi	TAATAAAAAAACCTCCTAAGATCTGTACTAAAAATA
C.novyi-B_ATCC27606_54	C.novyi	GCTAAAACATCTAGTTCTCTATATGTTTTTTTACT
C.novyi-B_ATCC27606_69	C.novyi	GTTAACTGCAATGAATAATGGGAATATAGTTAGTTA
C.novyi-B_ATCC27606_88	C.novyi	TGATTTAAAGTATCACAATTGCCATGATACTTGAC
C.novyi-B_ATCC27606_97	C.novyi	TGATAATAATTTTGAAATTACATTTGAGGGCAA
C.novyi-B_ATCC27606_106	C.novyi	TCATAAAATCAAACTATTACGAAGCAAATTTTTT
C.haemo_KFSHRC_CH1_8	C.haemolyticum	TAGTCCGAAAAATATTGTACTGCATCATACAGAATGTAA
C.haemo_KFSHRC_CH1_15	C.haemolyticum	ATATTATTTAATACATCTAATAATTATAATGTATTTAT
C.haemo_KFSHRC_CH1_38	C.haemolyticum	CTATACTATTTACTTTAAAATATTTGATCCTAAAGTT
C.haemo_KFSHRC_CH1_51	C.haemolyticum	ACAGTTGCTACAAAAGTAGATCTACTCCAAAACTTT
C.haemo_KFSHRC_CH1_57	C.haemolyticum	AAAATATTAGATGTTGAACTTGTATCTGTTGTACTTCTT
C.haemo_KFSHRC_CH1_84	C.haemolyticum	AAAAACATTACATAAATTATTCATCATCTTGTACAGA
C.haemo_KFSHRC_CH1_113	C.haemolyticum	TATCAGCTTCATTACTATATAAAAATGATAAATTTG
C.haemo_KFSHRC_CH1_117	C.haemolyticum	GTCAAGTATCATGGCAATTGTGATACTTTAAATCA
C.haemo_KFSHRC_CH1_133	C.haemolyticum	TAACTAACTATATTCCCATTATTCATTGCAGTTAAC
C.haemo_KFSHRC_CH1_138	C.haemolyticum	TTTGACTGCGACAGAGTGTAAAAGTCTAGGGCTTTG
C.haemo_KFSHRC_CH1_153	C.haemolyticum	GATGGAATGGTATTTAATATAAATATGGGAGATGG
C.haemo_KFSHRC_CH1_171	C.haemolyticum	GAAGATATAGAGGAAGATTGTACCGATATAGAAAC
C.haemo_KFSHRC_CH1_175	C.haemolyticum	CTAAAGATATACAATACAAATGTTCTAAACATGGAC
C.haemo_KFSHRC_CH1_181	C.haemolyticum	TTAGTACCATTTATATTTATAGTTAAATTTACATTAGC
C.haemo_KFSHRC_CH1_195	C.haemolyticum	GTCCATGTTTAGAACATTTGTATTGTATATCTTTAGGTTGT
C.haemo_KFSHRC_CH1_199	C.haemolyticum	GTTTCTATATCGGTACAATCTTCCTCTATATCTTCGTTG
Eklund_C_1	C.botu_C	TTGTATTAGAGAAAAGAGAAAAACAATTATAAGATAA
Eklund_C_7	C.botu_C	AAAATAAAGTTATAAATAGTAGATTATGAAGAAAAA
Eklund_C_14	C.botu_C	TAAATGACTTTATTAAATATGAAAAAGAAATAAATA
Eklund_C_18	C.botu_C	AGTATGCAGTAATTAGTTGTGGTAAGGATAATATT
Stockholm_C_4	C.botu_C	TAACTTTATCTTTTATATATTCAATATCAATTTTCA
Stockholm_C_18	C.botu_C	AGAAATATTAAATTTTTATAAAAATTTTACTTATAA
Stockholm_C_47	C.botu_C	ATGAAAAAGCATAGTGATGAATTAATAGAGAGTA
Stockholm_C_49	C.botu_C	GGTAATCTCTGAATATAATACATCATCATTTACAA
Stockholm_C_55	C.botu_C	ATTGAAGCTTTATATAAAAATTTATTTAATTTATTCA
Stockholm_C_58	C.botu_C	AAAATCATAACGAGCAGATGAAAGCTAGTACAAA
Stockholm_C_61	C.botu_C	ATTAGTTTTATAAACTCTGCACAGAATGAAGGCTA
Stockholm_C_65	C.botu_C	ATGAATTTGTGTTAATCTTTGAATAAAATCTTCAAT
Stockholm_C_67	C.botu_C	ATATAGATAAGATTTTAAAATTAATAAATGATTA
Stockholm_C_68	C.botu_C	TAACGTAGCTACATCTTTGGTTTGTTTGTAATAG
12LNR10_CD_2	C.botu_CD	GAAACACAGTTTAAAAACAAATTTGGAAGTTGGAAT
12LNR10_CD_4	C.botu_CD	GAATTAATAAAATTAATACAAGACAATACAATGGAA
12LNR10_CD_5	C.botu_CD	AAATTTGCCATATGCGGTCCCCAAAGTACCCATTTAC
12LNR10_CD_10	C.botu_CD	TGAAGCAAGAAGAAAGAAGCGAATTTATAAAAGAGT
12LNR10_CD_14	C.botu_CD	TTTGTAACTGTAAAATCATTTAACTTTTTAATATCT
12LNR10_CD_16	C.botu_CD	ACATCTAATATAGTAATAGTCTTTTCTTTATCGTT
12LNR10_CD_21	C.botu_CD	TGTGTTATTCAAAGCACACCCAAATAGCGAATTAT
12LNR10_CD_24	C.botu_CD	CAAGAAGAAATAACTTTTGAAGATAAAGAAGATTTA
12LNR10_CD_27	C.botu_CD	GCAAGGGATTATTATAAGAAAAATAAATGTGATATT
12LNR10_CD_30	C.botu_CD	CCGATAGTGTATTCTTTACCTTCAAATTCTACTTTA
12LNR10_CD_35	C.botu_CD	CATTTATATGGTTCTTGCTTGTCCGATTGACTTTATA
12LNR10_CD_36	C.botu_CD	TCGTAATTGTTAATTATTATTTCAATTTTCTTAT
12LNR10_CD_56	C.botu_CD	TAATTTCTTTTGCTTCATCTTTTTTACTTTCGTAGGC
12LNR10_CD_59	C.botu_CD	GCAAGATGATAGCTGGTATGGCTAAAGATTATTTCA
12LNR10_CD_70	C.botu_CD	GAAAAAAATAAAAATATATAAACTTCAAGTACCTAA
12LNR10_CD_71	C.botu_CD	ATAGAAGGAATAAGCATTTTAGAAAATGCAGTTAAATT
12LNR10_CD_81	C.botu_CD	CTAACCATTCTGGTCCCAAATCTAACATTGATTTAGATAC
12LNR13_CD_1	C.botu_CD	CGCCTGAATATGTATTAATTGCAGGTGAAAGAAGA
12LNR13_CD_45	C.botu_CD	AATAAAATTAAATTAAAAAATATATTAACTTTTAAT
12LNR13_CD_46	C.botu_CD	TTTTTAGTAAAATTTTAAAAATGTATATAAAATT
12LNR13_CD_78	C.botu_CD	ATATTACTATTTTAATTTTTTTATCTTTAAAATAT
38028_CD_38	C.botu_CD	TTCAGTAGTGCATTTTTTAGTGCATTTTTTTTGTTG
43243_CD_1	C.botu_CD	TCCTTGATGAAGTGCATGAATATAAAAATGATAAT
43243_CD_61	C.botu_CD	CATATCCAAGAGTACGAACTCCTACACAATCTAGATACTTT
49511_CD_45	C.botu_CD	TTTATATTTCATATAAGTTTTACACTATTAAAATTG
49511_CD_48	C.botu_CD	ATTAAAAGGTTAAGGAAAACCTAAATAAAAAAATAA
49511_CD_54	C.botu_CD	TGTTTTTTAATCTCCGTCTGATAAAATTCCCAATCATC
50867_CD_12	C.botu_CD	GTATCTAAATCAATGTTAGATTTGGGACCAGAATGGTTAG
50867_CD_59	C.botu_CD	AACGATAAAGAAAAGACTATTACTATATTAGATGT
50867_CD_61	C.botu_CD	AGATATTAAAAAGTTAAATGATTTTACAGTTACAAA
50867_CD_65	C.botu_CD	ACTCTTTTATAAATTCGCTTCTTTCTTCTTGCTTCA
50867_CD_70	C.botu_CD	GTAAATGGGTACTTTGGGGACCGCATATGGCAAATTT
50867_CD_71	C.botu_CD	TTCCATTGTATTGTCTTGTATTAATTTTATTAATTC
50867_CD_73	C.botu_CD	ATTCCAACTTCCAAATTTGTTTTTAAACTGTGTTTC
BKT2873_CD_3	C.botu_CD	TTATTAATACTTGTATTATTATCCGTAACCTTTTGA
BKT2873_CD_22	C.botu_CD	TTTTGGTTGAGATTAATACGAGCTTTCAGACTCTTA
BKT2873_CD_23	C.botu_CD	TCTATTGAAATAATAGCTCTTTCTTTAATAACTTC
BKT2873_CD_43	C.botu_CD	TAAAAACTTAGGAGGAGTTGAAAATGAAAATAATAAA
BKT2873_CD_46	C.botu_CD	TAACAATTCAGATAACTGTTTTTGAGTTAATCCAT
BKT2873_CD_49	C.botu_CD	ATATAGCAAGTGCGGATTATCAAAAATTGATATATCA
BKT2873_CD_53	C.botu_CD	GAGTAACAAAAGCTCACAAGGAGCTTTTAAACAAGA
BKT2873_CD_62	C.botu_CD	TAATCAGCAACCAACTTTTTAAATTCTGTTAATG
BKT2873_CD_74	C.botu_CD	ACCTTATTCCCCAGCAACTTTTTAATCTTATCTT
BKT2873_CD_77	C.botu_CD	AAACAGTACTTGCATTAACTTTTTTATATGTAGTGT
BKT2873_CD_78	C.botu_CD	TATTTTACCTCCAAATTTTTAATTTACATTAATATA
BKT12695_CD_11	C.botu_CD	TATCTTATAATTGTTTTTCTCTTTTCTCTAATACAA
BKT12695_CD_12	C.botu_CD	TAAAAGCTAAAAATATACCTGTCTATAGAAC
BKT12695_CD_13	C.botu_CD	ACTGAAAAACAATCTATATTAGATTTATTTAGAAAA
BKT12695_CD_24	C.botu_CD	AGTTCTAAAGAGGTAGAAGGTTATGCGGGAGGTAA
BKT12695_CD_33	C.botu_CD	GGACAAAAGAACGTAATTAATCCTCTAGTTTTTAGGA
BKT12695_CD_47	C.botu_CD	AGAAATGCAAAGCATACTTATCATATACCTAATGC
BKT12695_CD_55	C.botu_CD	TAAATAAAACTTCGTTGAGTTGTTCCTCTAATTCTTTT
BKT12695_CD_59	C.botu_CD	TTTATAGATGCTTTAGCTTCTTTCATTATATTGTTT
BKT028387_CD_8	C.botu_CD	CTTACTTATCTTCTAATTCTATAATTCCCATTAATGCAT
BKT028387_CD_13	C.botu_CD	AATTTAACTGCATTTTCTAAAATGCTTATTCCTTCTAT
BKT028387_CD_14	C.botu_CD	TTAGGTACTTGAAGTTTATATATTTTTATTTTTTTC
BKT028387_CD_25	C.botu_CD	TGAAATAATCTTTAGCCATACCAGCTATCATCTTGC
BKT028387_CD_28	C.botu_CD	GCCTACGAAAGTAAAAAAGATGAAGCAAAAGAAATTA
V891_CD_23	C.botu_CD	TAGTATTAAATAAATTGGTGGCTTGTTTTATATCGT
V891_CD_39	C.botu_CD	TACATCTAATATAGTAATAGTCTTTTCTTTATCGTT
V891_CD_45	C.botu_CD	TCAGAAAATTGATAGGAAGATGGCGTTATTTTTAT
V891_CD_48	C.botu_CD	TAGATTTTAGTTCTAAAGCTTATTCTTTTAATATTT
1873_D_9	C.botu_D	GCATTTTCTATTAATAGTTTTATTAAAGTATCTTC
1873_D_16	C.botu_D	GTTTTGCCTGAGCCTGTTTGACCACTAACAAGAAC
16868_D_56	C.botu_D	CAACAAAAAAAATGCACTAAAAAATGCACTACTGAA
16868_D_67	C.botu_D	TTAGATTTATTGTTAACAATATAATCTCTTATTTGT
16868_D_69	C.botu_D	TAATGAGCAATTTTTCTATTTGTTCTAAATGTTTATC
16868_D_70	C.botu_D	ATGCCACAACGTAGAGTACAGTATGAAACTATACCTG
16868_D_74	C.botu_D	TAAGAAATTACAACACCATTGTCCTGTCCTACACTAT
16868_D_90	C.botu_D	CTTGTTTTTTGCAACTTATCTTCAGACTTATCATTA
CCUG7971_D_9	C.botu_D	ATCTAAATTCAACTCTTTATGTATTTTCTT
CCUG7971_D_20	C.botu_D	TCCTAACTCCGCCAGTGGAGCTTTCCTATT
1274_DC_3	C.botu_DC	AATAGGAAAGCTCCACTGGCGGAGTTAGGA
1274_DC_14	C.botu_DC	AAGAAAATACATAAAGAGTTGAATTTAGAT
1274_DC_26	C.botu_DC	TTTTTAAAAATATTTCTAATGATTCATTTTCAT
1274_DC_39	C.botu_DC	ACGAAGTTAAAGCTTTAGAAAAAGAGATTGTATCTTA
1274_DC_45	C.botu_DC	GCGTTATATTTATCGTAGCTGCCTATAAATTTTTTAT
1274_DC_50	C.botu_DC	AGCTCAACAAGAAAAAGTATCTAGCATGAATGAATTA
1274_DC_52	C.botu_DC	TATCAAGTATTTTAAAATCTAATGTACTATACTTTCC
1274_DC_57	C.botu_DC	TTTATTATTTTCATTTTCAACTCCTCCTAAGTTTTTA
1276_DC_21	C.botu_DC	ATGAAAATGAATCATTAGAAATATTTTTAAAAA
1276_DC_29	C.botu_DC	TAAATAATGCTTGATTAAGCATTTTCTTGATTTGA
47295_DC_1	C.botu_DC	GGTGAAGTACAGAATGCAATATATAGCAAGTTTTAG
47295_DC_18	C.botu_DC	TTAGTATATTATGTTTAACTTGATAACTTAATATA
47295_DC_26	C.botu_DC	TCTATTATTATATAAATATACGGTAATTTTTTATCA
47295_DC_35	C.botu_DC	AAACAAACACGCCATGCATTTAATCAGATTATTGT
DC5_5	C.botu_DC	TGATAAAAAATTACCGTATATTTATATAATAATAGA
DC5_12	C.botu_DC	ATAAAGTGCTTTGAATTCTCTCTAAAATTTCTTCCAGC
DC5_13	C.botu_DC	TAGGGTAACGACCTTTCTATAGTAAATTTCATATA
DC5_15	C.botu_DC	AGGCTATGTCTGGAATGCTTGCAATTATAAATGCATC
DC5_17	C.botu_DC	GAATTAAAACTTCAAGAAGATAAAATTAACAAAGA
DC5_19	C.botu_DC	TTATTATTACAAAAAAACATTGCTATAAATCAGCAA
DC5_30	C.botu_DC	TATATTAAGTTATCAAGTTAAACATAATATACTAA
DC5_51	C.botu_DC	ACAATAATCTGATTAAATGCATGGCGTGTTTGTTT
DC5_81	C.botu_DC	TATCTACTGCATAAGTTAAATCCTCTAATTCATCTAT
DC5_84	C.botu_DC	ATTTCTGTAGCCATCTCAAAACAGTACTTGCATT
LNC5_DC_3	C.botu_DC	TGATATATCAATTTTTGATAATCCGCACTTGCTATAT
LNC5_DC_5	C.botu_DC	ATGGATTAACTCAAAAACAGTTATCTGAATTGTTA
LNC5_DC_19	C.botu_DC	TTATGTAGTTATAGATAATTACATAAGAGA
LNC5_DC_23	C.botu_DC	TTTTCTACTGAATTTAATATAAGAAACTTT
LNC5_DC_24	C.botu_DC	TTACAAGGGAAATATAACAAGGCAAAAGTA
1275_DC_47	C.botu_DC	TCAAATCAAGAAAATGCTTAATCAAGCATTATTTA
C.novyi_150557_10	C.novyi	CTATCTTTATCTATCTCTTTCTCTTTCTCTAACTCT
C.novyi_150557_16	C.novyi	ATTTCATATGTTTCCCCATAATCAGCTAAGACTTT
C.novyi_150557_20	C.novyi	TCGGCAGTAATGCTAGAGAAATAATTCTACTAACTG
C.novyi_150557_22	C.novyi	AATTAACTATTAGACAAATTAAATTCGTAAACAA
C.novyi_150557_24	C.novyi	AACTTTTATTAAGTAAATTACATGTTACACTTTAC
C.novyi_150557_36	C.novyi	AATTTATAATTATCATTTAGAACTGTTGTAATAATA
C.novyi_150557_39	C.novyi	AGTTTTTTTGCTTTGTTTTCTATAATTTTATCCTG
C.novyi_150557_55	C.novyi	TCTTATTCTCTAATAAATTAACTTTAGATTCTAT
C.novyi_150557_67	C.novyi	TCTTGTTCACACATTATTTTTAGTAACCCTTTATC
C.novyi_150557_68	C.novyi	ATGTAATAAATATAAATAATAAATATAAATAACTAT
C.novyi-A_4552_9	C.novyi	TCCATATTTTTACCTAAATAATGAATTATTATTGA
C.novyi-A_4552_12	C.novyi	TTTTCATCACCATCTATAACAAAAACAATATATTCT
C.novyi-A_4552_17	C.novyi	AAAAGAAAATCAAGGTTTTAAAAATATATATAACTT
C.novyi-A_4552_19	C.novyi	ACTCTTTTTTTATTTTAAAATTTATCCTAAAAGTAT
C.novyi-A_4552_22	C.novyi	ATGGCTCATATAAGCTAACAATTAGGGGGAATTAAAAA
C.novyi-A_4552_25	C.novyi	AAAAAGAAGATAAAAGAGTATTATTATATATGGCA
C.novyi-A_4552_26	C.novyi	TTAATTGAAGATTCTAATAATTCTACTTTGGTTTTAA
C.novyi-A_4552_31	C.novyi	TCGTATTGATTTTGTAATTCTTTTAATTTTTGCTC
C.novyi-A_4552_34	C.novyi	TCATTCAGTCTAAATAACTCTGTATAGTAATCATA
C.novyi-A_4552_38	C.novyi	TCGTATGATAAAACCACTTTATTATACGCTATAT
C.novyi-A_4552_40	C.novyi	TTATCTTCTAACATATATTTAGCTGTAAATTCGTCAT
C.novyi-A_4552_44	C.novyi	TAAAAGCTTCATGCAATACTTTAGCACATTTATC
C.novyi-A_4552_45	C.novyi	TATTTCCTTGAAAGTTTTCTTTGTTCTCTTTTCAAT
C.novyi-A_4552_56	C.novyi	AATATTTTTATGTATCTATATAAAGTCATTCTGCTAAT
C.novyi-A_4552_57	C.novyi	TATCTTTCTTTTAATTAATCTATTCTTATGTTTGT
C.novyi-A_4552_71	C.novyi	TATGAATATTCAATTGAATTTAGTAAATTACTAATA
C.novyi-A_4552_73	C.novyi	TCTACTTTTTTTAATTCTTCATACTTCAAAATTCTA
C.novyi-A_4552_95	C.novyi	TTTTTATAATTTAATTGATATTTTACAACATTATC
C.novyi-A_4552_99	C.novyi	AGATATTATTAGATAAAATACAATATTTAAAAAATG
C.novyi-A_4552_100	C.novyi	TCTATGGACAAAGCAAATATAATAAAGATTATTATTT
C.novyi-A_4552_104	C.novyi	TAACAAACCATATGGTGGAGAATTAAAAATAATGAT
C.novyi-A_4552_108	C.novyi	GAAGAATGGATAGCCGAAATAACTGATACAGATAG
C.novyi-A_4552_110	C.novyi	CCTTGTATTTATTAATTATAGCCATTTGAGATTCTG
C.novyi-A_4552_124	C.novyi	AGTTAGAAACATTAAGAAACTTTGTTAATAGAGCAA
C.novyi-B_NCTC9691_5	C.novyi	ATGCAATCTACTCCAAATTCATCTAAATCAGTTAAA
C.novyi-B_NCTC9691_18	C.novyi	TTCAACTCTTTTAGCTTACTAAGCATTTCTAAAAC
C.novyi-B_NCTC9691_23	C.novyi	ACATAAGTGTTTCTTAATCTTTTTTTAACTTCATC
C.novyi-B_NCTC9691_28	C.novyi	TTGCTTGGTCTTCTGAATTGGCAATAATATCAATGT
C.novyi-B_NCTC9691_39	C.novyi	ACGTATACAAGCTATTGATGATGAATTAAAAAAAC
C.novyi-B_NCTC9691_47	C.novyi	CCTAAGTTAGTACCATCATAATCCTTTAATACATA
C.novyi-B_NCTC9691_54	C.novyi	TTTGCTATGTAAAAATAACATGCAAGAGTTCGAAA
C.novyi-B_NCTC9691_60	C.novyi	ACACAATATTTATTTTTAGGATTACCAGTTGTAGAATTA
C.novyi-B_NCTC9691_62	C.novyi	AATTATATAGATAAGATTTTAAAATTAATAAATTATTA
C.novyi-B_NCTC9691_68	C.novyi	TCTATAAAAGAAATAAAAGATAAATTAAACAATGAAA
C.novyi-B_NCTC9691_72	C.novyi	TAAATCTTTATCTACTTTAGGAAAAGTAATATCT
C.novyi-B_NCTC9691_73	C.novyi	AAAATAATGGGAAAATTGGTTATGCTTCTTGTCAT
4570_1	C.novyi	ATAGCATTAACTTCTGCATGGATCGTTCTTTTACAA
4570_15	C.novyi	AATCATGTGTTTTTTTATTAAAAATTTTAAGAGG
4570_26	C.novyi	TAGAAAAGAGTTGAAATTAATCAACCCTTTAAAACG
4570_56	C.novyi	GTTTAAATTTATCTAATAATGATGATAACTTATGTG
4570_63	C.novyi	ATACTTAGTTTTTTATCTAAAAAGTAAATACATTC
4570_72	C.novyi	TCTTTCTTTTTATTATTATTCTCTTTATTTGATTG
4570_85	C.novyi	TTTTTCAGAAGAATATTAAAAGGAGAAATTTAAAAA
4570_88	C.novyi	AAATATGGAACAACTATTGAAATTATAGATAATAC
4570_90	C.novyi	ATAGAAAAATAATTAAAAAAAATTTAAGTCTTAA
4570_94	C.novyi	TAAACAAGATTTTATTTATATTGAGGTGGAAAACAA
4570_102	C.novyi	CCATACCAGAAGTCGATTTGTTTGCTGATAAAGT
4570_108	C.novyi	TGATATAGAAGTTGTAGACGGAAATGATTCAACTAG
4570_134	C.novyi	TTTCTTGCATTATTATTTTAGCTTGTAAAGTTTCAA
4570_135	C.novyi	GTGTTAAATCAGTTATGTCTATTTCTACATCTACAT
4570_138	C.novyi	GTTATAATTATGCTTAATTATAATATAATTAAAATT
4570_141	C.novyi	ATATCAACCTTGTTAAAATCATCTTCATTTGTAACT
4570_144	C.novyi	AAGCAAATAAAATTTAATTTATATTCTTTTAGAACTTT
4570_152	C.novyi	CTTCTATCTTATCTTTAGTTTCTTTTTCTTCTTTTGT
4570_159	C.novyi	TTAAATTCTTCTTTCTTGTTTTCTTCTAGCTTTTCT
4570_173	C.novyi	TGCTGGGGATATAGGCTGAGAGATAGTGCTGGAACT
4570_175	C.novyi	AAGAATTAAAAAATATAGAAGATAAGTTAATAAATAT
4570_183	C.novyi	GGGGGAAATAAAATGTGTAAAGAAATACAAACAAT
4570_187	C.novyi	CTAGTTTTTAGGACCACAACTGCTTATGCTATAAAT
4570_188	C.novyi	TGTTTACAAGAAGATATAAAAGAAATGTTTGATAGAGT
BKT29909_2	C.novyi	AGTTTTTTCATTTTGTTTTTCCTCCTTTACAA
GD211209_2	C.novyi	TTACATATAAAAAAACTAAATCCCTCTACTCTATAC
GD211209_4	C.novyi	TACAACCTTTAGAAAAATTTGAAATAGGTAGAGTCTA
NCTC538_NT_4	C.novyi	AATATTAAAGAAATTTAAAAAGAAGAAACATTTATG
NCTC538_NT_10	C.novyi	TATTGGTGGGATAGTGAAGATGCATGTATTAGTGC
NCTC538_NT_23	C.novyi	TTTAATTAAAAAAGATTATTCAAATATTTATAAATC
NCTC538_NT_24	C.novyi	AAAGCCCCGTTATAACTTGAATAAGCGTTATTAAAG
NCTC538_NT_28	C.novyi	AAAACAAGCTGGTAAAAAGAAGAATGATAGTATAAG
NCTC538_NT_31	C.novyi	CTTAATAAATTCAAGGAAATCATTATTTCCTTTAC
NCTC538_NT_35	C.novyi	TTTAATTTTTAAAATATTTTTATCTTTACAATTCTA
NCTC538_NT_39	C.novyi	ACATTTAGCAAGAAAGATGATATAACTGTAAAAGT
NCTC538_NT_43	C.novyi	GTTGATAATAATTCTTATAATAGGAATTTAATTTT
NCTC538_NT_46	C.novyi	AAGCTTGTATTACCAAACTTAAGTTTTTGAACTAT
NCTC538_NT_47	C.novyi	ATTTTTTAATAATTTGTATCTATTGTTTATATTTAC
NCTC538_NT_69	C.novyi	ACTAATAGAGGGTACTCTCCACATATTTTATTATTA
NCTC538_NT_78	C.novyi	TACAAACACAAGATGTAGAAGGGCTACAAAAATGGT
NCTC538_NT_92	C.novyi	TATAATTAATATATAAAGAAAACAGGAGGTAACAAAA
C.novyi-B_ATCC27606_1	C.novyi	GCATTACCATCAATTTCTCCACCATTAACAACTAAACTAATACTATTTGCAT
C.novyi-B_ATCC27606_12	C.novyi	TTTTTAATCAAGCTAGGTGGCACATTAAATGCTATAC
C.novyi-B_ATCC27606_16	C.novyi	CTTATTAATTTTGCTAAAGGATTTATACAAAACATA
C.novyi-B_ATCC27606_25	C.novyi	TTTGTTCAGATAAAATAATACTTCTTTTAGATAACC
C.novyi-B_ATCC27606_28	C.novyi	TTATAGTATTTTGTTTCTTGTGTAGTTAGTGGATTTA
C.novyi-B_ATCC27606_30	C.novyi	AGCTTTTCCTTTAATCCTTGAAAATTTTCATTTAA
C.novyi-B_ATCC27606_37	C.novyi	TCTATTATTACAGGCGTTTCATCCCCAGTAAATCT
C.novyi-B_ATCC27606_41	C.novyi	CCAATCAACCTTATCTTGAAACTCTCTTATAA
C.novyi-B_ATCC27606_56	C.novyi	GGTGATACTTCTTCTGTATCTATTTCCATACCTTCA
C.novyi-B_ATCC27606_58	C.novyi	TAGAAAATTTATTTAAATTTTCGTTTCTTTTTTTC
C.novyi-B_ATCC27606_60	C.novyi	AGTCCAGTAACTCCTTTTATAATTCTTCTAGTAC
C.novyi-B_ATCC27606_64	C.novyi	ATATACTAATTGCCTATATTAATTATTTTTAAAAAT
C.novyi-B_ATCC27606_65	C.novyi	CAAAGCCCTAGACTTTTACACTCTGTCGCAGTCAAA
C.novyi-B_ATCC27606_68	C.novyi	CTTGCGTTGTTGTATCTATATCTGCAATAGTCTAA
C.novyi-B_ATCC27606_75	C.novyi	TTTTCTACTTTCTTTTTAAACTTAATAAACCTTTTC
C.novyi-B_ATCC27606_90	C.novyi	TTTTTATCTGCAATAAATAATTTTTCTGCCATTAAT
C.novyi-B_ATCC27606_92	C.novyi	TACAGGTAAAATTCCTGATATAACAAATGGAATAG
C.novyi-B_ATCC27606_103	C.novyi	ACTTAAAATAGGTTTTATTTTTTCTTTGCTAATTC
C.novyi-B_ATCC27606_107	C.novyi	TTTGAATATCAAAGAAGATTAAAAACAAAATATAAAG
novyi_NT_21	C.novyi	ATTTTTAAAATTCAAAAGTTAATTAC
novyi_NT_27	C.novyi	TTGCAATTCTTTATTAGTTAAAGCAATTCTTTTCGCC
novyi_NT_76	C.novyi	TTTTTTCTTTTTCTTTTACCTTGTTAGGTGTTTCGTC
C.haemo_KFSHRC_CH1_4	C.haemolyticum	ACAAGTGACACAGGAATGAAAAAATACAATGAATCTA
C.haemo_KFSHRC_CH1_5	C.haemolyticum	TCATAAAGAAGCTATTATATTTAAAGATATTAAAAG
C.haemo_KFSHRC_CH1_13	C.haemolyticum	GAATATGAAGTAAGAGCAAGGCTGGTGAAGTCGAG
C.haemo_KFSHRC_CH1_19	C.haemolyticum	GTGTAAAAGTCTAGGGCTTTGTGATGAAATTTTAAA
C.haemo_KFSHRC_CH1_21	C.haemolyticum	GTTTTAGAAATGCTTAGTAAGCTAAAAGAGTTGAA
C.haemo_KFSHRC_CH1_23	C.haemolyticum	ACAGGATAAAATAATAGAAAACAAAGCAAAAAAACT
C.haemo_KFSHRC_CH1_30	C.haemolyticum	GCTATAAAGAAAAATTATAAAGAATGTTTTATTTTT
C.haemo_KFSHRC_CH1_58	C.haemolyticum	TAAAGCTTTAATTCCAAAAAGATTGTTATAATTTTT
C.haemo_KFSHRC_CH1_59	C.haemolyticum	CTGTTAAAATAAGTGAATCTACTAAAAAAGCAGTAGGA
C.haemo_KFSHRC_CH1_60	C.haemolyticum	CCTAAAATTGCATTAGGATATATTGCTAAAAAATCAAC
C.haemo_KFSHRC_CH1_67	C.haemolyticum	CTTTTAGTCCTAAGTCAATCCCAATTCCCTCGTTTGT
C.haemo_KFSHRC_CH1_68	C.haemolyticum	GAAAATACATAAAGAGTTGAATTTAGATAATGCTGAAGA
C.haemo_KFSHRC_CH1_79	C.haemolyticum	TTACCGACCAATTTGGCAGCATTTATAGCGTTAAGCTAA
C.haemo_KFSHRC_CH1_92	C.haemolyticum	TTATCTTTGTAAGTTGATTCTATAAAATATTTACTCA
C.haemo_KFSHRC_CH1_95	C.haemolyticum	AAAAAAACGTTTCTTTAGCCAATGTTTTTCATTCCA
C.haemo_KFSHRC_CH1_98	C.haemolyticum	AAAATAAGTAAAGAGGATTTAGAAGAAGCAATACC
C.haemo_KFSHRC_CH1_108	C.haemolyticum	TGTTTCTAATAATGTAAATAACGTAGATAATAATTTA
C.haemo_KFSHRC_CH1_128	C.haemolyticum	GAAAAGGTTTATTAAGTTTAAAAAGAAAGTAGAAAA
C.haemo_KFSHRC_CH1_134	C.haemolyticum	TTAGACTATTGCAGATATAGATACAACAACGCAAG
C.haemo_KFSHRC_CH1_135	C.haemolyticum	AGTAAAAAAAAATGCATCAAATGTTTATTACTTGCC
C.haemo_KFSHRC_CH1_144	C.haemolyticum	AGAGGTGGATAATTTTTATCTAACCTCTTTTTTTC
C.haemo_KFSHRC_CH1_147	C.haemolyticum	ATGTTTATACTTATTATCTTTACCACAACTAAGTAC
C.haemo_KFSHRC_CH1_157	C.haemolyticum	CTGTTATATCTTTTAAGATTTAATAGATCTTCTAAT
C.haemo_KFSHRC_CH1_161	C.haemolyticum	TATTGCACCTAATTCACTGATGGCTTTAAGAAGTAT
C.haemo_KFSHRC_CH1_172	C.haemolyticum	CTAAGACATTGTACAAACCTCAAAGACCAAAAAAAAA
C.haemo_KFSHRC_CH1_185	C.haemolyticum	GAATTTTTGTAAAGATAGATTATGTCCAATGTGTATT
C.haemo_KFSHRC_CH1_198	C.haemolyticum	TTTTTTGGTCTTTGAGGTTTGTACAATGTCTTAGGTTG
C.haemo_NCTC8350_7	C.haemolyticum	AAATATAGACACTAGTAATGGACAAATTAAAACTAAA
C.haemo_NCTC8350_16	C.haemolyticum	TTATTTTTATTTTCAACCACTTTAGGCTCTGTTGATGT
C.haemo_NCTC8350_22	C.haemolyticum	GGGTTTGGGTTATTGCAATTATAGTTATAATGTTTATT
C.haemo_NCTC8350_29	C.haemolyticum	GCAAATATACTCTCAATTAAAGGTGCTACCTTAGCA
C.haemo_NCTC8350_33	C.haemolyticum	AATATATTGTCTATATTCTTTTTTATTTTATATAAA
C.haemo_NCTC8350_34	C.haemolyticum	GTTAGTAGAATTATTTCTCTAGCATTACTGCCGACG
1274_DC_58	C.botu_DC	TCGCTTTCAGCGTAAGCAGTAGTTGTTTTAATACATAA
1274_DC_64	C.botu_DC	TAAATATCCCGTTTTTTTAAATCTTTTTCTTATAGTAGAC
IZSVe_3859-11_15	C.botu_DC	AATGCAAGTACTGTTTTGAGATGGCTACAGAAAT
IZSVe_3859-11_18	C.botu_DC	ATAGATGAATTAGAGGATTTAACTTATGCAGTAGATA
IZSVe_3859-11_36	C.botu_DC	CTAAAACTTGCTATATATTGCATTCTGTACTTCACC
IZSVe_3859-11_41	C.botu_DC	GAAGGTACTGGTGCTTTATATAAAGATACTGCTTTAT
LNC5_DC_2	C.botu_DC	TTGAAAGTTGTTTAATTTTATTCATTAATTTCCTCCT
LNC5_DC_6	C.botu_DC	AATTAACACTTTTTACTTTACCTAGTTTGCTAAAATC
IFR_18-084_21	C.botu_C	TTTAGTAAATCTTTTAATAAAACTTGTCCTGAAGGTA
IFR_18-084_22	C.botu_C	GCAATTTTTATAATTAATTGTTGTGTAGCTGGACTT
IFR_18-084_23	C.botu_C	TTGCATTTGAATTGCATTTAAATTATCTTGAGATTTTG
IFR_18-084_24	C.botu_C	ACCCAATATTCATATAGTAGGTTAAGGTCTTAAAT
IFR_18-084_25	C.botu_C	AAAGTATAATAATATAAACTAGCACACGTAAATTGGT
IFR_18-084_96	C.botu_C	ATTGAAGATTTTATTCAAAGATTAACACAAATTCA
IFR_18-084_100	C.botu_C	TAGCCTTCATTCTGTGCAGAGTTTATAAAACTAA
IFR_18-084_101	C.botu_C	GTAGAAATTGTATCTGCATAAGCAATATTATTA
Colworth-BL165_128	C.botu_C	ACCAATTTACGTGTGCTAGTTTATATTATTATACTTT
Colworth-BL165_129	C.botu_C	ATTTAAGACCTTAACCTACTATATGAATATTGGGT
Colworth-BL165_130	C.botu_C	CAAAATCTCAAGATAATTTAAATGCAATTCAAATGCAA
Colworth-BL165_131	C.botu_C	AAGTCCAGCTACACAACAATTAATTATAAAAATTGC
Colworth-BL165_132	C.botu_C	TACCTTCAGGACAAGTTTTATTAAAAGATTTACTAAA
571C_71	C.botu_C	AGAAATAGTACCGATGAAAATTGCATATTTTGTAACT
571C_72	C.botu_C	CAGACTATTGGAATAACTTAGCTACCATGTATCAAG
571C_86	C.botu_C	CTAAACTTTACAAATAGAGAAATAGCAGAGTTAAC
IFR_18-049_66	C.botu_C	GTAGTTAAATCTTTATATGATTTAGTAAGTTCTTCATTTT
IFR_18-049_75	C.botu_C	ATTAGCAACGGAATATATCAAAGTAGAAAATATTAAGT
IFR_18-049_77	C.botu_C	TCCTGTATAATTCCAATATATCTAAGTGTTATTGA
IFR_18-049_82	C.botu_C	GTTAACTCTGCTATTTCTCTATTTGTAAAGTTTAG
7221C_30	C.botu_C	TTTGTACTAGCTTTCATCTGCTCGTTATGATTTT
7221C_102	C.botu_C	CAGAAAGGAGATGATTAGACGGTATGGCTGAAACATA
7221C_105	C.botu_C	AAAAAATAAACTAGAAAGTAATAAATTAATTAGCGG
7221C_106	C.botu_C	CTAGCTTTGCCTGAAACAATAACAATTTCATCTTC
7221C_116	C.botu_C	CTTGATACATGGTAGCTAAGTTATTCCAATAGTCTG
7221C_123	C.botu_C	GGCAAACCCTCCCAAAAGAAATTTTTTAATTTCTT
7221C_125	C.botu_C	AGTTACAAAATATGCAATTTTCATCGGTACTATTTCT
7221C_132	C.botu_C	ATGCTCAAAAAGCTAAAGAATATAACTTTATAGA
Davies-AO_109	C.botu_C	ACTTTGGAAAGACTGTTTAAAAGTCGATTATACGCCT
Davies-AO_112	C.botu_C	CTATTACAAACAAACCAAAGATGTAGCTACGTTA
[truncated: 46 more rows]

## Sheet: Table S4 unique_spacers_match
Spacer_name	Species	Spacer_sequence	Check if present in spacer unique								within unique spacers
Eklund_C_7	C.botu_C	AAAATAAAGTTATAAATAGTAGATTATGAAGAAAAA			Spacer origin	% spacers				Strains %	Identified Spacers %	Unidentified Spacers %	Total spacers %
Stockholm_C_58	C.botu_C	AAAATCATAACGAGCAGATGAAAGCTAGTACAAA			C. novyi	0.322785			C.botu_CD	0.37931	0.0454768	0.16088	0.206357
12LNR10_CD_5	C.botu_CD	AAATTTGCCATATGCGGTCCCCAAAGTACCCATTTAC			C. botu C/D	0.196203			C.novyi	0.172414	0.0748166	0.271394	0.34621
12LNR10_CD_16	C.botu_CD	ACATCTAATATAGTAATAGTCTTTTCTTTATCGTT			C. botu C	0.14346			C.botu_DC	0.172414	0.0312958	0.0797066	0.111002
Stockholm_C_18	C.botu_C	AGAAATATTAAATTTTTATAAAAATTTTACTTATAA			C. botu D/C	0.135021			C.botu_C	0.155172	0.0332518	0.108068	0.14132
Eklund_C_18	C.botu_C	AGTATGCAGTAATTAGTTGTGGTAAGGATAATATT			C. haemolyticum	0.103376			C.haemolyticum	0.0517241	0.0239609	0.0914425	0.115403
12LNR10_CD_71	C.botu_CD	ATAGAAGGAATAAGCATTTTAGAAAATGCAGTTAAATT	0		C. botu D	0.035865			C.botu_D	0.0517241	0.00831296	0.0283619	0.0366748
Stockholm_C_67	C.botu_C	ATATAGATAAGATTTTAAAATTAATAAATGATTA	0
Stockholm_C_47	C.botu_C	ATGAAAAAGCATAGTGATGAATTAATAGAGAGTA	0
Stockholm_C_65	C.botu_C	ATGAATTTGTGTTAATCTTTGAATAAAATCTTCAAT	0
49511_CD_48	C.botu_CD	ATTAAAAGGTTAAGGAAAACCTAAATAAAAAAATAA
Stockholm_C_61	C.botu_C	ATTAGTTTTATAAACTCTGCACAGAATGAAGGCTA
Stockholm_C_55	C.botu_C	ATTGAAGCTTTATATAAAAATTTATTTAATTTATTCA
12LNR10_CD_24	C.botu_CD	CAAGAAGAAATAACTTTTGAAGATAAAGAAGATTTA
12LNR10_CD_35	C.botu_CD	CATTTATATGGTTCTTGCTTGTCCGATTGACTTTATA
12LNR10_CD_30	C.botu_CD	CCGATAGTGTATTCTTTACCTTCAAATTCTACTTTA
12LNR13_CD_1	C.botu_CD	CGCCTGAATATGTATTAATTGCAGGTGAAAGAAGA
12LNR10_CD_81	C.botu_CD	CTAACCATTCTGGTCCCAAATCTAACATTGATTTAGATAC
12LNR10_CD_70	C.botu_CD	GAAAAAAATAAAAATATATAAACTTCAAGTACCTAA
12LNR10_CD_2	C.botu_CD	GAAACACAGTTTAAAAACAAATTTGGAAGTTGGAAT
12LNR10_CD_4	C.botu_CD	GAATTAATAAAATTAATACAAGACAATACAATGGAA
12LNR10_CD_27	C.botu_CD	GCAAGGGATTATTATAAGAAAAATAAATGTGATATT	0
Stockholm_C_49	C.botu_C	GGTAATCTCTGAATATAATACATCATCATTTACAA	0
Eklund_C_14	C.botu_C	TAAATGACTTTATTAAATATGAAAAAGAAATAAATA	0
Stockholm_C_68	C.botu_C	TAACGTAGCTACATCTTTGGTTTGTTTGTAATAG
Stockholm_C_4	C.botu_C	TAACTTTATCTTTTATATATTCAATATCAATTTTCA
12LNR10_CD_56	C.botu_CD	TAATTTCTTTTGCTTCATCTTTTTTACTTTCGTAGGC
12LNR10_CD_36	C.botu_CD	TCGTAATTGTTAATTATTATTTCAATTTTCTTAT
12LNR10_CD_10	C.botu_CD	TGAAGCAAGAAGAAAGAAGCGAATTTATAAAAGAGT
12LNR10_CD_21	C.botu_CD	TGTGTTATTCAAAGCACACCCAAATAGCGAATTAT
Eklund_C_1	C.botu_C	TTGTATTAGAGAAAAGAGAAAAACAATTATAAGATAA
12LNR10_CD_14	C.botu_CD	TTTGTAACTGTAAAATCATTTAACTTTTTAATATCT
50867_CD_59	C.botu_CD	AACGATAAAGAAAAGACTATTACTATATTAGATGT
BKT2873_CD_77	C.botu_CD	AAACAGTACTTGCATTAACTTTTTTATATGTAGTGT
12LNR13_CD_45	C.botu_CD	AATAAAATTAAATTAAAAAATATATTAACTTTTAAT
BKT2873_CD_74	C.botu_CD	ACCTTATTCCCCAGCAACTTTTTAATCTTATCTT
50867_CD_65	C.botu_CD	ACTCTTTTATAAATTCGCTTCTTTCTTCTTGCTTCA
BKT12695_CD_13	C.botu_CD	ACTGAAAAACAATCTATATTAGATTTATTTAGAAAA			Total spacer	4320	1
50867_CD_61	C.botu_CD	AGATATTAAAAAGTTAAATGATTTTACAGTTACAAA			non unique spacers	2275	0.52662
BKT12695_CD_24	C.botu_CD	AGTTCTAAAGAGGTAGAAGGTTATGCGGGAGGTAA			Unique spacer	2045	0.47338
BKT2873_CD_49	C.botu_CD	ATATAGCAAGTGCGGATTATCAAAAATTGATATATCA			Unique Unidentified spacer	1571	0.363657	0.768215
12LNR13_CD_78	C.botu_CD	ATATTACTATTTTAATTTTTTTATCTTTAAAATAT			Unique Identified spacer	474	0.109722	0.231785
50867_CD_73	C.botu_CD	ATTCCAACTTCCAAATTTGTTTTTAAACTGTGTTTC
43243_CD_61	C.botu_CD	CATATCCAAGAGTACGAACTCCTACACAATCTAGATACTTT
BKT2873_CD_53	C.botu_CD	GAGTAACAAAAGCTCACAAGGAGCTTTTAAACAAGA
BKT12695_CD_33	C.botu_CD	GGACAAAAGAACGTAATTAATCCTCTAGTTTTTAGGA
50867_CD_70	C.botu_CD	GTAAATGGGTACTTTGGGGACCGCATATGGCAAATTT
50867_CD_12	C.botu_CD	GTATCTAAATCAATGTTAGATTTGGGACCAGAATGGTTAG
BKT2873_CD_43	C.botu_CD	TAAAAACTTAGGAGGAGTTGAAAATGAAAATAATAAA
BKT12695_CD_12	C.botu_CD	TAAAAGCTAAAAATATACCTGTCTATAGAAC
BKT2873_CD_46	C.botu_CD	TAACAATTCAGATAACTGTTTTTGAGTTAATCCAT
BKT2873_CD_62	C.botu_CD	TAATCAGCAACCAACTTTTTAAATTCTGTTAATG
BKT12695_CD_11	C.botu_CD	TATCTTATAATTGTTTTTCTCTTTTCTCTAATACAA
BKT2873_CD_78	C.botu_CD	TATTTTACCTCCAAATTTTTAATTTACATTAATATA
43243_CD_1	C.botu_CD	TCCTTGATGAAGTGCATGAATATAAAAATGATAAT
BKT2873_CD_23	C.botu_CD	TCTATTGAAATAATAGCTCTTTCTTTAATAACTTC
49511_CD_54	C.botu_CD	TGTTTTTTAATCTCCGTCTGATAAAATTCCCAATCATC
BKT2873_CD_3	C.botu_CD	TTATTAATACTTGTATTATTATCCGTAACCTTTTGA
38028_CD_38	C.botu_CD	TTCAGTAGTGCATTTTTTAGTGCATTTTTTTTGTTG
50867_CD_71	C.botu_CD	TTCCATTGTATTGTCTTGTATTAATTTTATTAATTC
49511_CD_45	C.botu_CD	TTTATATTTCATATAAGTTTTACACTATTAAAATTG
BKT2873_CD_22	C.botu_CD	TTTTGGTTGAGATTAATACGAGCTTTCAGACTCTTA
12LNR13_CD_46	C.botu_CD	TTTTTAGTAAAATTTTAAAAATGTATATAAAATT
1274_DC_14	C.botu_DC	AAGAAAATACATAAAGAGTTGAATTTAGAT
1274_DC_3	C.botu_DC	AATAGGAAAGCTCCACTGGCGGAGTTAGGA
BKT028387_CD_13	C.botu_CD	AATTTAACTGCATTTTCTAAAATGCTTATTCCTTCTAT
K25_79	C.sp.	TATTATGACATACATTACATAGACTTATAAGGTTATCA	1
K25_31	C.sp.	TATTTTAATTGTCTATGTATAGTTCCTGCATCTCGA	0
K25_77	C.sp.	TCATCTGGGATAGTATCAGAATCAAATTTAATATTA	0
K25_35	C.sp.	TGAAAGGAGAATAATAATGTTTGGAGTATGGAA	0
K25_80	C.sp.	TTAAGCGAAAAAGATATAAAATATTTAGCTGATGGTGC
K25_72	C.sp.	TTCTTTGTTTTTTCTTTATTTGTAATACTTTTTATACCTA
K25_45	C.sp.	TTCTTTTCAGAACGAGTAACAAATCGTTCTGTAGC
K25_76	C.sp.	TTTTCAAAAGTTAAAAATTCTGACCTGCTTATACAA
K25_16	C.sp.	ATACGATTTTGATGGTTAATAAAAGCTATTTCAA
Colworth-BL165_99	C.botu_C	GTTCGAGATATTAGACATATTCCGATATTTCGAAT
IFR_18-084_106	C.botu_C	TGAAAATTGATATTGAATATATAAAAGATAAAGTTA
Colworth-BL165_105	C.botu_C	TGAATTTGTGTTAATCTTTGAATAAAATCTTCAAT
Colworth-BL165_101	C.botu_C	TTAGTTTTATAAACTCTGCACAGAATGAAGGCTA
12LNR10_CD_59	C.botu_CD	GCAAGATGATAGCTGGTATGGCTAAAGATTATTTCA	1
BKT12695_CD_47	C.botu_CD	AGAAATGCAAAGCATACTTATCATATACCTAATGC	1
CCUG7971_D_9	C.botu_D	ATCTAAATTCAACTCTTTATGTATTTTCTT	1
16868_D_70	C.botu_D	ATGCCACAACGTAGAGTACAGTATGAAACTATACCTG	1
16868_D_56	C.botu_D	CAACAAAAAAAATGCACTAAAAAATGCACTACTGAA	1
BKT028387_CD_8	C.botu_CD	CTTACTTATCTTCTAATTCTATAATTCCCATTAATGCAT	1
16868_D_90	C.botu_D	CTTGTTTTTTGCAACTTATCTTCAGACTTATCATTA	1
1873_D_9	C.botu_D	GCATTTTCTATTAATAGTTTTATTAAAGTATCTTC	1
BKT028387_CD_28	C.botu_CD	GCCTACGAAAGTAAAAAAGATGAAGCAAAAGAAATTA	1
BKT12695_CD_55	C.botu_CD	TAAATAAAACTTCGTTGAGTTGTTCCTCTAATTCTTTT	1
1873_D_16	C.botu_D	GTTTTGCCTGAGCCTGTTTGACCACTAACAAGAAC	1
16868_D_74	C.botu_D	TAAGAAATTACAACACCATTGTCCTGTCCTACACTAT	1
16868_D_69	C.botu_D	TAATGAGCAATTTTTCTATTTGTTCTAAATGTTTATC	1
V891_CD_39	C.botu_CD	TACATCTAATATAGTAATAGTCTTTTCTTTATCGTT	1
V891_CD_48	C.botu_CD	TAGATTTTAGTTCTAAAGCTTATTCTTTTAATATTT	1
V891_CD_23	C.botu_CD	TAGTATTAAATAAATTGGTGGCTTGTTTTATATCGT	1
V891_CD_45	C.botu_CD	TCAGAAAATTGATAGGAAGATGGCGTTATTTTTAT	1
CCUG7971_D_20	C.botu_D	TCCTAACTCCGCCAGTGGAGCTTTCCTATT	1
BKT028387_CD_25	C.botu_CD	TGAAATAATCTTTAGCCATACCAGCTATCATCTTGC	1
16868_D_67	C.botu_D	TTAGATTTATTGTTAACAATATAATCTCTTATTTGT	1
BKT028387_CD_14	C.botu_CD	TTAGGTACTTGAAGTTTATATATTTTTATTTTTTTC	1
BKT12695_CD_59	C.botu_CD	TTTATAGATGCTTTAGCTTCTTTCATTATATTGTTT	1
1274_DC_26	C.botu_DC	TTTTTAAAAATATTTCTAATGATTCATTTTCAT	1
C.novyi_150557_24	C.novyi	AACTTTTATTAAGTAAATTACATGTTACACTTTAC	1
47295_DC_35	C.botu_DC	AAACAAACACGCCATGCATTTAATCAGATTATTGT	1
C.novyi_150557_22	C.novyi	AATTAACTATTAGACAAATTAAATTCGTAAACAA	1
C.novyi_150557_36	C.novyi	AATTTATAATTATCATTTAGAACTGTTGTAATAATA	1
DC5_51	C.botu_DC	ACAATAATCTGATTAAATGCATGGCGTGTTTGTTT	1
1274_DC_39	C.botu_DC	ACGAAGTTAAAGCTTTAGAAAAAGAGATTGTATCTTA	1
1274_DC_50	C.botu_DC	AGCTCAACAAGAAAAAGTATCTAGCATGAATGAATTA	1
DC5_15	C.botu_DC	AGGCTATGTCTGGAATGCTTGCAATTATAAATGCATC	1
C.novyi_150557_39	C.novyi	AGTTTTTTTGCTTTGTTTTCTATAATTTTATCCTG	1
DC5_12	C.botu_DC	ATAAAGTGCTTTGAATTCTCTCTAAAATTTCTTCCAGC	1
1276_DC_21	C.botu_DC	ATGAAAATGAATCATTAGAAATATTTTTAAAAA	1
LNC5_DC_5	C.botu_DC	ATGGATTAACTCAAAAACAGTTATCTGAATTGTTA	1
C.novyi_150557_16	C.novyi	ATTTCATATGTTTCCCCATAATCAGCTAAGACTTT	1
DC5_84	C.botu_DC	ATTTCTGTAGCCATCTCAAAACAGTACTTGCATT	1
C.novyi_150557_10	C.novyi	CTATCTTTATCTATCTCTTTCTCTTTCTCTAACTCT	1
DC5_17	C.botu_DC	GAATTAAAACTTCAAGAAGATAAAATTAACAAAGA	1
1274_DC_45	C.botu_DC	GCGTTATATTTATCGTAGCTGCCTATAAATTTTTTAT	1
47295_DC_1	C.botu_DC	GGTGAAGTACAGAATGCAATATATAGCAAGTTTTAG	1
1276_DC_29	C.botu_DC	TAAATAATGCTTGATTAAGCATTTTCTTGATTTGA	1
DC5_13	C.botu_DC	TAGGGTAACGACCTTTCTATAGTAAATTTCATATA	1
DC5_30	C.botu_DC	TATATTAAGTTATCAAGTTAAACATAATATACTAA	1
1274_DC_52	C.botu_DC	TATCAAGTATTTTAAAATCTAATGTACTATACTTTCC	1
1275_DC_47	C.botu_DC	TCAAATCAAGAAAATGCTTAATCAAGCATTATTTA	1
DC5_81	C.botu_DC	TATCTACTGCATAAGTTAAATCCTCTAATTCATCTAT	1
47295_DC_26	C.botu_DC	TCTATTATTATATAAATATACGGTAATTTTTTATCA	1
C.novyi_150557_20	C.novyi	TCGGCAGTAATGCTAGAGAAATAATTCTACTAACTG	1
DC5_5	C.botu_DC	TGATAAAAAATTACCGTATATTTATATAATAATAGA	1
LNC5_DC_3	C.botu_DC	TGATATATCAATTTTTGATAATCCGCACTTGCTATAT	1
LNC5_DC_24	C.botu_DC	TTACAAGGGAAATATAACAAGGCAAAAGTA	1
47295_DC_18	C.botu_DC	TTAGTATATTATGTTTAACTTGATAACTTAATATA	1
LNC5_DC_19	C.botu_DC	TTATGTAGTTATAGATAATTACATAAGAGA	1
DC5_19	C.botu_DC	TTATTATTACAAAAAAACATTGCTATAAATCAGCAA	1
1274_DC_57	C.botu_DC	TTTATTATTTTCATTTTCAACTCCTCCTAAGTTTTTA	1
LNC5_DC_23	C.botu_DC	TTTTCTACTGAATTTAATATAAGAAACTTT	1
C.novyi-A_4552_25	C.novyi	AAAAAGAAGATAAAAGAGTATTATTATATATGGCA	1
C.novyi-A_4552_17	C.novyi	AAAAGAAAATCAAGGTTTTAAAAATATATATAACTT	1
C.novyi-A_4552_56	C.novyi	AATATTTTTATGTATCTATATAAAGTCATTCTGCTAAT	1
C.novyi-A_4552_19	C.novyi	ACTCTTTTTTTATTTTAAAATTTATCCTAAAAGTAT	1
C.novyi-B_NCTC9691_23	C.novyi	ACATAAGTGTTTCTTAATCTTTTTTTAACTTCATC	1
C.novyi-A_4552_99	C.novyi	AGATATTATTAGATAAAATACAATATTTAAAAAATG	1
C.novyi-A_4552_124	C.novyi	AGTTAGAAACATTAAGAAACTTTGTTAATAGAGCAA	1
C.novyi-B_NCTC9691_5	C.novyi	ATGCAATCTACTCCAAATTCATCTAAATCAGTTAAA	1
C.novyi-A_4552_22	C.novyi	ATGGCTCATATAAGCTAACAATTAGGGGGAATTAAAAA	1
C.novyi_150557_68	C.novyi	ATGTAATAAATATAAATAATAAATATAAATAACTAT	1
C.novyi-A_4552_110	C.novyi	CCTTGTATTTATTAATTATAGCCATTTGAGATTCTG	1
C.novyi-A_4552_108	C.novyi	GAAGAATGGATAGCCGAAATAACTGATACAGATAG	1
C.novyi-A_4552_44	C.novyi	TAAAAGCTTCATGCAATACTTTAGCACATTTATC	1
C.novyi-A_4552_104	C.novyi	TAACAAACCATATGGTGGAGAATTAAAAATAATGAT	1
C.novyi-A_4552_57	C.novyi	TATCTTTCTTTTAATTAATCTATTCTTATGTTTGT	1
C.novyi-A_4552_71	C.novyi	TATGAATATTCAATTGAATTTAGTAAATTACTAATA	1
C.novyi-A_4552_45	C.novyi	TATTTCCTTGAAAGTTTTCTTTGTTCTCTTTTCAAT	1
C.novyi-A_4552_34	C.novyi	TCATTCAGTCTAAATAACTCTGTATAGTAATCATA	1
C.novyi-A_4552_9	C.novyi	TCCATATTTTTACCTAAATAATGAATTATTATTGA	1
C.novyi-A_4552_38	C.novyi	TCGTATGATAAAACCACTTTATTATACGCTATAT	1
C.novyi-A_4552_31	C.novyi	TCGTATTGATTTTGTAATTCTTTTAATTTTTGCTC	1
C.novyi-A_4552_73	C.novyi	TCTACTTTTTTTAATTCTTCATACTTCAAAATTCTA	1
C.novyi-A_4552_100	C.novyi	TCTATGGACAAAGCAAATATAATAAAGATTATTATTT	1
C.novyi_150557_55	C.novyi	TCTTATTCTCTAATAAATTAACTTTAGATTCTAT	1
C.novyi_150557_67	C.novyi	TCTTGTTCACACATTATTTTTAGTAACCCTTTATC	1
C.novyi-A_4552_26	C.novyi	TTAATTGAAGATTCTAATAATTCTACTTTGGTTTTAA	1
C.novyi-A_4552_40	C.novyi	TTATCTTCTAACATATATTTAGCTGTAAATTCGTCAT	1
C.novyi-B_NCTC9691_18	C.novyi	TTCAACTCTTTTAGCTTACTAAGCATTTCTAAAAC	1
C.novyi-A_4552_12	C.novyi	TTTTCATCACCATCTATAACAAAAACAATATATTCT	1
C.novyi-A_4552_95	C.novyi	TTTTTATAATTTAATTGATATTTTACAACATTATC	1
4570_88	C.novyi	AAATATGGAACAACTATTGAAATTATAGATAATAC	1
C.novyi-B_NCTC9691_73	C.novyi	AAAATAATGGGAAAATTGGTTATGCTTCTTGTCAT	1
4570_175	C.novyi	AAGAATTAAAAAATATAGAAGATAAGTTAATAAATAT	1
4570_144	C.novyi	AAGCAAATAAAATTTAATTTATATTCTTTTAGAACTTT	1
4570_15	C.novyi	AATCATGTGTTTTTTTATTAAAAATTTTAAGAGG	1
C.novyi-B_NCTC9691_62	C.novyi	AATTATATAGATAAGATTTTAAAATTAATAAATTATTA	1
C.novyi-B_NCTC9691_60	C.novyi	ACACAATATTTATTTTTAGGATTACCAGTTGTAGAATTA	1
C.novyi-B_NCTC9691_39	C.novyi	ACGTATACAAGCTATTGATGATGAATTAAAAAAAC	1
BKT29909_2	C.novyi	AGTTTTTTCATTTTGTTTTTCCTCCTTTACAA	1
4570_63	C.novyi	ATACTTAGTTTTTTATCTAAAAAGTAAATACATTC	1
4570_90	C.novyi	ATAGAAAAATAATTAAAAAAAATTTAAGTCTTAA	1
4570_141	C.novyi	ATATCAACCTTGTTAAAATCATCTTCATTTGTAACT	1
4570_1	C.novyi	ATAGCATTAACTTCTGCATGGATCGTTCTTTTACAA	1
4570_102	C.novyi	CCATACCAGAAGTCGATTTGTTTGCTGATAAAGT	1
C.novyi-B_NCTC9691_47	C.novyi	CCTAAGTTAGTACCATCATAATCCTTTAATACATA	1
4570_152	C.novyi	CTTCTATCTTATCTTTAGTTTCTTTTTCTTCTTTTGT	1
4570_187	C.novyi	CTAGTTTTTAGGACCACAACTGCTTATGCTATAAAT	1
4570_183	C.novyi	GGGGGAAATAAAATGTGTAAAGAAATACAAACAAT	1
4570_135	C.novyi	GTGTTAAATCAGTTATGTCTATTTCTACATCTACAT	1
4570_138	C.novyi	GTTATAATTATGCTTAATTATAATATAATTAAAATT	1
4570_56	C.novyi	GTTTAAATTTATCTAATAATGATGATAACTTATGTG	1
4570_94	C.novyi	TAAACAAGATTTTATTTATATTGAGGTGGAAAACAA	1
C.novyi-B_NCTC9691_72	C.novyi	TAAATCTTTATCTACTTTAGGAAAAGTAATATCT	1
GD211209_4	C.novyi	TACAACCTTTAGAAAAATTTGAAATAGGTAGAGTCTA	1
4570_26	C.novyi	TAGAAAAGAGTTGAAATTAATCAACCCTTTAAAACG	1
C.novyi-B_NCTC9691_68	C.novyi	TCTATAAAAGAAATAAAAGATAAATTAAACAATGAAA	1
4570_72	C.novyi	TCTTTCTTTTTATTATTATTCTCTTTATTTGATTG	1
4570_108	C.novyi	TGATATAGAAGTTGTAGACGGAAATGATTCAACTAG	1
4570_173	C.novyi	TGCTGGGGATATAGGCTGAGAGATAGTGCTGGAACT	1
4570_188	C.novyi	TGTTTACAAGAAGATATAAAAGAAATGTTTGATAGAGT	1
4570_159	C.novyi	TTAAATTCTTCTTTCTTGTTTTCTTCTAGCTTTTCT	1
GD211209_2	C.novyi	TTACATATAAAAAAACTAAATCCCTCTACTCTATAC	1
C.novyi-B_NCTC9691_28	C.novyi	TTGCTTGGTCTTCTGAATTGGCAATAATATCAATGT	1
4570_134	C.novyi	TTTCTTGCATTATTATTTTAGCTTGTAAAGTTTCAA	1
C.novyi-B_NCTC9691_54	C.novyi	TTTGCTATGTAAAAATAACATGCAAGAGTTCGAAA	1
4570_85	C.novyi	TTTTTCAGAAGAATATTAAAAGGAGAAATTTAAAAA	1
NCTC538_NT_24	C.novyi	AAAGCCCCGTTATAACTTGAATAAGCGTTATTAAAG	1
NCTC538_NT_28	C.novyi	AAAACAAGCTGGTAAAAAGAAGAATGATAGTATAAG	1
NCTC538_NT_46	C.novyi	AAGCTTGTATTACCAAACTTAAGTTTTTGAACTAT	1
NCTC538_NT_4	C.novyi	AATATTAAAGAAATTTAAAAAGAAGAAACATTTATG	1
C.novyi-B_ATCC27606_30	C.novyi	AGCTTTTCCTTTAATCCTTGAAAATTTTCATTTAA	1
NCTC538_NT_39	C.novyi	ACATTTAGCAAGAAAGATGATATAACTGTAAAAGT	1
NCTC538_NT_69	C.novyi	ACTAATAGAGGGTACTCTCCACATATTTTATTATTA	1
C.novyi-B_ATCC27606_60	C.novyi	AGTCCAGTAACTCCTTTTATAATTCTTCTAGTAC	1
C.novyi-B_ATCC27606_64	C.novyi	ATATACTAATTGCCTATATTAATTATTTTTAAAAAT	1
NCTC538_NT_47	C.novyi	ATTTTTTAATAATTTGTATCTATTGTTTATATTTAC	1
C.novyi-B_ATCC27606_65	C.novyi	CAAAGCCCTAGACTTTTACACTCTGTCGCAGTCAAA	1
C.novyi-B_ATCC27606_41	C.novyi	CCAATCAACCTTATCTTGAAACTCTCTTATAA	1
NCTC538_NT_31	C.novyi	CTTAATAAATTCAAGGAAATCATTATTTCCTTTAC	1
C.novyi-B_ATCC27606_16	C.novyi	CTTATTAATTTTGCTAAAGGATTTATACAAAACATA	1
C.novyi-B_ATCC27606_68	C.novyi	CTTGCGTTGTTGTATCTATATCTGCAATAGTCTAA	1
C.novyi-B_ATCC27606_1	C.novyi	GCATTACCATCAATTTCTCCACCATTAACAACTAAACTAATACTATTTGCAT	1
C.novyi-B_ATCC27606_56	C.novyi	GGTGATACTTCTTCTGTATCTATTTCCATACCTTCA	1
NCTC538_NT_43	C.novyi	GTTGATAATAATTCTTATAATAGGAATTTAATTTT	1
NCTC538_NT_78	C.novyi	TACAAACACAAGATGTAGAAGGGCTACAAAAATGGT	1
C.novyi-B_ATCC27606_92	C.novyi	TACAGGTAAAATTCCTGATATAACAAATGGAATAG	1
C.novyi-B_ATCC27606_58	C.novyi	TAGAAAATTTATTTAAATTTTCGTTTCTTTTTTTC	1
NCTC538_NT_92	C.novyi	TATAATTAATATATAAAGAAAACAGGAGGTAACAAAA	1
NCTC538_NT_10	C.novyi	TATTGGTGGGATAGTGAAGATGCATGTATTAGTGC	1
C.novyi-B_ATCC27606_37	C.novyi	TCTATTATTACAGGCGTTTCATCCCCAGTAAATCT	1
C.novyi-B_ATCC27606_28	C.novyi	TTATAGTATTTTGTTTCTTGTGTAGTTAGTGGATTTA	1
NCTC538_NT_23	C.novyi	TTTAATTAAAAAAGATTATTCAAATATTTATAAATC	1
NCTC538_NT_35	C.novyi	TTTAATTTTTAAAATATTTTTATCTTTACAATTCTA	1
C.novyi-B_ATCC27606_25	C.novyi	TTTGTTCAGATAAAATAATACTTCTTTTAGATAACC	1
C.novyi-B_ATCC27606_75	C.novyi	TTTTCTACTTTCTTTTTAAACTTAATAAACCTTTTC	1
C.novyi-B_ATCC27606_12	C.novyi	TTTTTAATCAAGCTAGGTGGCACATTAAATGCTATAC	1
C.novyi-B_ATCC27606_90	C.novyi	TTTTTATCTGCAATAAATAATTTTTCTGCCATTAAT	1
C.haemo_KFSHRC_CH1_95	C.haemolyticum	AAAAAAACGTTTCTTTAGCCAATGTTTTTCATTCCA	1
C.haemo_KFSHRC_CH1_98	C.haemolyticum	AAAATAAGTAAAGAGGATTTAGAAGAAGCAATACC	1
C.haemo_KFSHRC_CH1_23	C.haemolyticum	ACAGGATAAAATAATAGAAAACAAAGCAAAAAAACT	1
C.haemo_KFSHRC_CH1_4	C.haemolyticum	ACAAGTGACACAGGAATGAAAAAATACAATGAATCTA	1
C.novyi-B_ATCC27606_103	C.novyi	ACTTAAAATAGGTTTTATTTTTTCTTTGCTAATTC	1
C.haemo_KFSHRC_CH1_144	C.haemolyticum	AGAGGTGGATAATTTTTATCTAACCTCTTTTTTTC	1
C.haemo_KFSHRC_CH1_135	C.haemolyticum	AGTAAAAAAAAATGCATCAAATGTTTATTACTTGCC	1
C.haemo_KFSHRC_CH1_147	C.haemolyticum	ATGTTTATACTTATTATCTTTACCACAACTAAGTAC	1
novyi_NT_21	C.novyi	ATTTTTAAAATTCAAAAGTTAATTAC	1
C.haemo_KFSHRC_CH1_60	C.haemolyticum	CCTAAAATTGCATTAGGATATATTGCTAAAAAATCAAC	1
C.haemo_KFSHRC_CH1_172	C.haemolyticum	CTAAGACATTGTACAAACCTCAAAGACCAAAAAAAAA	1
C.haemo_KFSHRC_CH1_59	C.haemolyticum	CTGTTAAAATAAGTGAATCTACTAAAAAAGCAGTAGGA	1
C.haemo_KFSHRC_CH1_157	C.haemolyticum	CTGTTATATCTTTTAAGATTTAATAGATCTTCTAAT	1
C.haemo_KFSHRC_CH1_67	C.haemolyticum	CTTTTAGTCCTAAGTCAATCCCAATTCCCTCGTTTGT	1
C.haemo_KFSHRC_CH1_128	C.haemolyticum	GAAAAGGTTTATTAAGTTTAAAAAGAAAGTAGAAAA	1
C.haemo_KFSHRC_CH1_68	C.haemolyticum	GAAAATACATAAAGAGTTGAATTTAGATAATGCTGAAGA	1
C.haemo_KFSHRC_CH1_13	C.haemolyticum	GAATATGAAGTAAGAGCAAGGCTGGTGAAGTCGAG	1
C.haemo_KFSHRC_CH1_30	C.haemolyticum	GCTATAAAGAAAAATTATAAAGAATGTTTTATTTTT	1
C.haemo_KFSHRC_CH1_19	C.haemolyticum	GTGTAAAAGTCTAGGGCTTTGTGATGAAATTTTAAA	1
C.haemo_KFSHRC_CH1_21	C.haemolyticum	GTTTTAGAAATGCTTAGTAAGCTAAAAGAGTTGAA	1
C.haemo_KFSHRC_CH1_58	C.haemolyticum	TAAAGCTTTAATTCCAAAAAGATTGTTATAATTTTT	1
C.haemo_KFSHRC_CH1_5	C.haemolyticum	TCATAAAGAAGCTATTATATTTAAAGATATTAAAAG	1
C.haemo_KFSHRC_CH1_161	C.haemolyticum	TATTGCACCTAATTCACTGATGGCTTTAAGAAGTAT	1
C.haemo_KFSHRC_CH1_108	C.haemolyticum	TGTTTCTAATAATGTAAATAACGTAGATAATAATTTA	1
C.haemo_KFSHRC_CH1_79	C.haemolyticum	TTACCGACCAATTTGGCAGCATTTATAGCGTTAAGCTAA	1
C.haemo_KFSHRC_CH1_134	C.haemolyticum	TTAGACTATTGCAGATATAGATACAACAACGCAAG	1
C.haemo_KFSHRC_CH1_92	C.haemolyticum	TTATCTTTGTAAGTTGATTCTATAAAATATTTACTCA	1
novyi_NT_27	C.novyi	TTGCAATTCTTTATTAGTTAAAGCAATTCTTTTCGCC	1
C.novyi-B_ATCC27606_107	C.novyi	TTTGAATATCAAAGAAGATTAAAAACAAAATATAAAG	1
novyi_NT_76	C.novyi	TTTTTTCTTTTTCTTTTACCTTGTTAGGTGTTTCGTC	1
C.haemo_NCTC8350_7	C.haemolyticum	AAATATAGACACTAGTAATGGACAAATTAAAACTAAA	1
C.haemo_NCTC8350_33	C.haemolyticum	AATATATTGTCTATATTCTTTTTTATTTTATATAAA	1
C.haemo_KFSHRC_CH1_185	C.haemolyticum	GAATTTTTGTAAAGATAGATTATGTCCAATGTGTATT	1
C.haemo_NCTC8350_22	C.haemolyticum	GGGTTTGGGTTATTGCAATTATAGTTATAATGTTTATT	1
C.haemo_NCTC8350_29	C.haemolyticum	GCAAATATACTCTCAATTAAAGGTGCTACCTTAGCA	1
C.haemo_NCTC8350_34	C.haemolyticum	GTTAGTAGAATTATTTCTCTAGCATTACTGCCGACG	1
C.haemo_NCTC8350_16	C.haemolyticum	TTATTTTTATTTTCAACCACTTTAGGCTCTGTTGATGT	1
C.haemo_KFSHRC_CH1_198	C.haemolyticum	TTTTTTGGTCTTTGAGGTTTGTACAATGTCTTAGGTTG	1
C.haemo_KFSHRC_CH1_84	C.haemolyticum	AAAAACATTACATAAATTATTCATCATCTTGTACAGA	1
C.novyi-B_ATCC27606_19	C.novyi	AAAATAATCTTTGCAAACTAACCAAAACATCGTATTC	1
C.haemo_KFSHRC_CH1_57	C.haemolyticum	AAAATATTAGATGTTGAACTTGTATCTGTTGTACTTCTT	1
4570_91	C.novyi	AAATAAAGGAGGTTTTTTAAATGCCTAAAAAGAACAT	1
1276_DC_28	C.botu_DC	AAATTAAAAGATAAATTATCAAGGCCCTCAGATAAA	1
1274_DC_22	C.botu_DC	AAGAAAGCCCCTTTGGGATCAAAAGAAATATACAAG	1
4570_171	C.novyi	AAGAAGAAGAAATTAAAACAGATATAGCTTTATGGGT	1
4570_162	C.novyi	AAGAGCAGCAGGACATAATGTTTTAGATGTTACACC	1
16868_D_58	C.botu_D	AAGATAGTACTTTTATAAACTGCTTTAGATAATTTTA	1
16868_D_71	C.botu_D	AATAGAAAGCTATTTATTATAACTGGAAGTATATC	1
C.novyi-A_4552_64	C.novyi	AATAGATCTGTTTGAAGATACTTAAAGAAAGATGTA	1
4570_166	C.novyi	AATATTATAAAGTTGACTTAAAATTAATAGACTATAT	1
1873_D_19	C.botu_D	AATGAATGTACAGTTTTTTGCATACCATCTGCAA	1
50867_CD_57	C.botu_CD	AATGTCAAAAATGGATAAAAAAACAGGCTTGTCAAA	1
C.haemo_KFSHRC_CH1_51	C.haemolyticum	ACAGTTGCTACAAAAGTAGATCTACTCCAAAACTTT	1
4570_200	C.novyi	ACTTATTGGCATAGCTACTATTCCTGTTTTGCCAGGTT	1
CCUG7971_D_8	C.botu_D	AGAAATAGAGGAAGCTTATCTAAAGAAGCA	1
4570_30	C.novyi	AGAACGATCCGTTTGTCAAACAACGCATACATAGAA	1
1873_D_8	C.botu_D	AGACATAGTCGAATGTGTTGAAAAGTGGTGCTTAG	1
1274_DC_23	C.botu_DC	AGAGGATGATATTGATAATAAGAAAAAGGATATAGA	1
49511_CD_49	C.botu_CD	AGATCTTCACCCGATGCAGCTGCTAAATTAAGAATACC	1
Stockholm_C_71	C.botu_C	AGGCGTATAATCGACTTTTAAACAGTCTTTCCAAAGT	1
1276_DC_23	C.botu_DC	AGTATCCCAAATTTCCATAGGCATACCTTTTCTAA	1
C.novyi_150557_43	C.novyi	AGTGATAATAAATGGCTTATATTTGTAAGCAATAA	1
C.novyi-B_NCTC9691_21	C.novyi	AGTGATAATAAATGGCTTATATTTGTAAGCAATAAA	1
12LNR10_CD_9	C.botu_CD	ATAAAAATTTAAGATAAATTTAAGGGAAGACACTAAT	1
DC5_70	C.botu_DC	ATAAAGCAGTATCTTTATATAAAGCACCAGTACCTTC	1
C.haemo_KFSHRC_CH1_15	C.haemolyticum	ATATTATTTAATACATCTAATAATTATAATGTATTTAT	1
C.novyi-B_NCTC9691_58	C.novyi	ATATTTTCTATTACATTTACTTTTTCGCCTTTGTAT	1
DC5_20	C.botu_DC	ATGATGAGATGAGTTAAGATAGGTAATATCGTTCAA	1
12LNR10_CD_48	C.botu_CD	ATGCAGTTTTAAAGTCTTTATTATTAGCTAGTGTTGC	1
BKT2873_CD_14	C.botu_CD	ATGTGTAGTAAAATGAGTATAATCTATTTCTAAAATTAG	1
C.novyi-A_4552_91	C.novyi	ATTAATATTTATAGTATCAATAGGATTAACAGGGAAA	1
50867_CD_66	C.botu_CD	ATTAGTGTCTTCCCTTAAATTTATCTTAAATTTTTAT	1
BKT2873_CD_42	C.botu_CD	ATTTTTGAGGCTATCCCATTTGTTCATTATGCTTCCA	1
C.novyi_150557_21	C.novyi	CAAAATGACAGTCTTATAGCATTATTTATTGGAATTAT	1
C.novyi-A_4552_48	C.novyi	CAAAGAATATAGGCAAATAGATTTAATTTCTATTGC	1
58272_CD_29	C.botu_CD	CAAGAAGAAATAACTTTTGAAGATAAAGAAGATTTAATTAATAGATAACA	1
Eklund_C_19	C.botu_C	CAATGGCAGAGTAAAGACTAGATTTCCCATTATCG	1
C.novyi-A_4552_83	C.novyi	CAGTTTTGCTGAAACAACAATAGAAAATGCTAAGAAT	1
4570_145	C.novyi	CATTTCCATTTAGTAAATCTTTTAATAATACTTGTCCACT	1
29401_CD_76	C.botu_CD	CCCATTTTCCTTCTATTATCTTCATAATACTATATAACTTCATATC	1
12LNR10_CD_49	C.botu_CD	CCGCATTGAATAATTTTTTAGTTAAACATTTAAATTTA	1
C.haemo_KFSHRC_CH1_175	C.haemolyticum	CTAAAGATATACAATACAAATGTTCTAAACATGGAC	1
16868_D_83	C.botu_D	CTAAGCTATTTGCAATTTCATTTAATATTTTTTCTTCT	1
C.novyi_150557_35	C.novyi	CTAGTTTGTATTACTTTAAGTCTGTTTATAGCAC	1
C.haemo_KFSHRC_CH1_38	C.haemolyticum	CTATACTATTTACTTTAAAATATTTGATCCTAAAGTT	1
1276_DC_25	C.botu_DC	CTTGTATATTTCTTTTGATCCCAAAGGGGCTTTCTT	1
C.novyi_150557_77	C.novyi	CTTTCGGTTCTTGTATTTTAATTATGTTATCTTTTTTCT	1
C.haemo_KFSHRC_CH1_171	C.haemolyticum	GAAGATATAGAGGAAGATTGTACCGATATAGAAAC	1
1276_DC_4	C.botu_DC	GAAGGTACTGGTGCTTTATATAAAGATACTGCTT	1
C.novyi_150557_70	C.novyi	GAATGAAATATATAATAAAATAGTAAAATAAAATATAA	1
BKT2873_CD_75	C.botu_CD	GATAGTCTTACTCACCAATATATTAAAAGAGCTTGA	1
50867_CD_9	C.botu_CD	GATATGAAGTTATATAGTATTATGAAGATAATAGAAGGAAAATGGG	1
C.haemo_KFSHRC_CH1_153	C.haemolyticum	GATGGAATGGTATTTAATATAAATATGGGAGATGG	1
BKT2873_CD_76	C.botu_CD	GATTTGAATAATTCAAATGTGAATCAGATAGTTTTAC	1
BKT2873_CD_45	C.botu_CD	GATTTTAGCAAACTAGGTAAAGTAAAAAGTGTTAATT	1
BKT028387_CD_36	C.botu_CD	GCAACACTAGCTAATAATAAAGACTTTAAAACTGCAT	1
4570_146	C.novyi	GCACTACTGAAAAAGAAACTGAAATAGTTGAAAATGC	1
Stockholm_C_10	C.botu_C	GCAGAACTAACGGTAGTATCTTTTAATGTAATACT	1
C.novyi-B_ATCC27606_4	C.novyi	GCATTCTTTAATTTTATTATTAACCGTAGACGTAATACTTGATGCTG	1
1274_DC_43	C.botu_DC	GCCGATTGGATTATTGAAGGTAAATCATCCTTAATC	1
C.novyi-B_ATCC27606_54	C.novyi	GCTAAAACATCTAGTTCTCTATATGTTTTTTTACT	1
BKT015925_CD_70	C.botu_CD	GGAAAAAAATAAAAATATATAAACTTCAAGTACCTAA	1
1275_DC_6	C.botu_DC	GGCTCTAACAATTGCGTCATTGCAGTATATCCAGC	1
BKT2873_CD_34	C.botu_CD	GGTTTATTATATATTTATCTTTATTAATCATATATTTAG	1
49511_CD_51	C.botu_CD	GTACCTGTTTGAGCATTTAAAGTAACTATATCACCTAG	1
LNC5_DC_15	C.botu_DC	GTAGGATATGATGAAGATTACATCATGGGC	1
C.haemo_KFSHRC_CH1_117	C.haemolyticum	GTCAAGTATCATGGCAATTGTGATACTTTAAATCA	1
C.haemo_KFSHRC_CH1_195	C.haemolyticum	GTCCATGTTTAGAACATTTGTATTGTATATCTTTAGGTTGT	1
BKT2873_CD_37	C.botu_CD	GTCTACTATAAGAAAAAGATTTAAAAAAACGGGATATTTA	1
C.novyi-B_ATCC27606_51	C.novyi	GTGGTTTTACATGTCTTAAACATTTTTAGTATTTTAG	1
C.novyi-B_ATCC27606_27	C.novyi	GTTAATCCTACTTTAATATACGCACCTTTTAATTCT	1
C.novyi-B_ATCC27606_69	C.novyi	GTTAACTGCAATGAATAATGGGAATATAGTTAGTTA	1
Stockholm_C_28	C.botu_C	GTTAATCCTACTTTAATATACGCACCTTTTAATTCTG	1
1277_DC_1	C.botu_DC	GTTATAAGCAATGGAAGTAAGCAAGTGCAATTAAAA	1
4570_168	C.novyi	GTTATCTTATGTATTTATTATACATCTAATCTAATATA	1
4570_65	C.novyi	GTTCAACGCTATAGGTGCTATAGATGTAGAAATAGATTTAGC	1
C.haemo_KFSHRC_CH1_199	C.haemolyticum	GTTTCTATATCGGTACAATCTTCCTCTATATCTTCGTTG	1
C.novyi-B_ATCC27606_18	C.novyi	GTTTTGAATTCTTTATTATTAGCTAGTGTTGCAGGA	1
38028_CD_36	C.botu_CD	TAAAATTATCTAAAGCAGTTTATAAAAGTACTATCTT	1
49511_CD_63	C.botu_CD	TAAATATGCAAAGAGGAAGCTTAATTATTTACGATAATT	1
BKT028387_CD_35	C.botu_CD	TAAATTTAAATGTTTAACTAAAAAATTATTCAATGCGG	1
C.haemo_KFSHRC_CH1_133	C.haemolyticum	TAACTAACTATATTCCCATTATTCATTGCAGTTAAC	1
DC5_8	C.botu_DC	TAAGATACTAGATTTCCCTTATTCATTGCAGTTAA	1
C.novyi-B_ATCC27606_53	C.novyi	TAATAAAAAAACCTCCTAAGATCTGTACTAAAAATA	1
C.novyi-B_ATCC27606_5	C.novyi	TAATTTATTTTCTTTATCTTCTACTGTATTTATTATAGAATTTGCTG	1
BKT2873_CD_64	C.botu_CD	TACCTATTTTGCTATTAGACATATTTATTGCACTTAC	1
C.haemo_KFSHRC_CH1_8	C.haemolyticum	TAGTCCGAAAAATATTGTACTGCATCATACAGAATGTAA	1
BKT2873_CD_6	C.botu_CD	TATAGCTTCACAATATGAAGATTGTGTGAATAAAAT	1
C.haemo_KFSHRC_CH1_113	C.haemolyticum	TATCAGCTTCATTACTATATAAAAATGATAAATTTG	1
C.novyi_150557_34	C.novyi	TATCTAAAAAATAGATACACTCACTATGCATATCTTT	1
Stockholm_C_30	C.botu_C	TATGGAAAATAACAGCCAAATATCAATCTTAGAAAA	1
C.novyi_150557_48	C.novyi	TATTTAACTAACAACCTAACACATAAAAGTTAA	1
C.novyi-B_NCTC9691_43	C.novyi	TCAGTTCTGTAGACTTTTATATTTCTTGATTGTAAC	1
C.novyi-B_ATCC27606_106	C.novyi	TCATAAAATCAAACTATTACGAAGCAAATTTTTT	1
47295_DC_34	C.botu_DC	TCCACTTATACCAACTCTAATTGGCACATTGGGA	1
DC5_52	C.botu_DC	TCCCAATGTGCCAATTAGAGTTGGTATAAGTGGA	1
Stockholm_C_59	C.botu_C	TCGAGGGAGATTATCACAACGTGGATAAATCTATGCC	1
1276_DC_24	C.botu_DC	TCTATATCCTTTTTCTTATTATCAATATCATCCTCT	1
C.novyi-B_NCTC9691_50	C.novyi	TCTTTATGATACATTAACAAGAAAACACGTACCCTT	1
DC5_16	C.botu_DC	TCTTTATTTTTAGTTTCTAGTTTTACCTTCTCACCAA	1
12LNR10_CD_33	C.botu_CD	TGAAATTGAGAATAAGCAAAAATCAATTCTTGTAAC	1
4570_133	C.novyi	TGACAGTGACAATATCTGAGGAAACTAAGAAAGCAGT	1
C.novyi-B_ATCC27606_97	C.novyi	TGATAATAATTTTGAAATTACATTTGAGGGCAA	1
C.novyi-B_ATCC27606_88	C.novyi	TGATTTAAAGTATCACAATTGCCATGATACTTGAC	1
1274_DC_15	C.botu_DC	TGCTTCTTTAGATAAGCTTCCTCTATTTCT	1
C.novyi-A_4552_80	C.novyi	TGGATAACTGTAATATAGGTATTAGTTATACCTTG	1
4570_114	C.novyi	TGGATATTGGAGTGAAACAGATAAACCAATAAGACC	1
47295_DC_38	C.botu_DC	TGTGATGGTGGCAAAGATGTTATAGCTACAAATAA	1
DC5_55	C.botu_DC	TGTGTGAATTTCCCTTTAAATATACATAAAGTCTTC	1
C.novyi-A_4552_50	C.novyi	TGTTATAACACCTAAAAATGGTAAAGCATTATATTG	1
4570_120	C.novyi	TTAAATAACTTCAAAAATGGTAAAGTTACAACCACT	1
C.novyi-A_4552_102	C.novyi	TTAAATTCTTTTATTTCATCTAATTCTTGTAATGCAT	1
47295_DC_23	C.botu_DC	TTAACTGCAATGAATAAGGGAAATCTAGTATCTTA	1
1275_DC_53	C.botu_DC	TTAGAAAAGGTATGCCTATGGAAATTTGGGATACT	1
Stockholm_C_13	C.botu_C	TTAGATATGGATTATGGACAAGATAAGGATAAGTT	1
C.haemo_KFSHRC_CH1_181	C.haemolyticum	TTAGTACCATTTATATTTATAGTTAAATTTACATTAGC	1
1277_DC_14	C.botu_DC	TTATGTATTAAAACAACTACTGCTTACGCTGAAAGCGA	1
DC5_48	C.botu_DC	TTATTTGTAGCTATAACATCTTTGCCACCATCACA	1
BKT2873_CD_21	C.botu_CD	TTATTTTTTATGTATTTCAATTAGATCTGGTCTATCT	1
51714_DC_18	C.botu_DC	TTCAACTTAGTATATTATGTTTAACTTGATAACTTAATATA	1
1873_D_10	C.botu_D	TTGAAATAGCTTTTATTAACCATCAAAATCGTAT	1
12LNR10_CD_26	C.botu_CD	TTGAGTGAAAGATGGAATGTGTTTAAAATAAATGAG	1
12LNR10_CD_22	C.botu_CD	TTTAAATTGTTAAAATATTTTTTAAGTTCATTTTATGA	1
C.novyi_150557_72	C.novyi	TTTAGTACTTGCTGTCCAGCTACAAATCCAGTAGCAT	1
1274_DC_19	C.botu_DC	TTTATCTGAGGGCCTTGATAATTTATCTTTTAATTT	1
Stockholm_C_42	C.botu_C	TTTATTGAAATATAACTGCTCATAATATTCATCA	1
BKT015925_CD_18	C.botu_CD	TTTGACAAGCCTGTTTTTTATCCATTTTTGACATT	1
12LNR10_CD_18	C.botu_CD	TTTGACAAGCCTGTTTTTTTATCCATTTTTGACATT	1
C.haemo_KFSHRC_CH1_138	C.haemolyticum	TTTGACTGCGACAGAGTGTAAAAGTCTAGGGCTTTG	1
LNC5_DC_6	C.botu_DC	AATTAACACTTTTTACTTTACCTAGTTTGCTAAAATC	1
IZSVe_3859-11_15	C.botu_DC	AATGCAAGTACTGTTTTGAGATGGCTACAGAAAT	1
IZSVe_3859-11_18	C.botu_DC	ATAGATGAATTAGAGGATTTAACTTATGCAGTAGATA	1
IZSVe_3859-11_36	C.botu_DC	CTAAAACTTGCTATATATTGCATTCTGTACTTCACC	1
IZSVe_3859-11_41	C.botu_DC	GAAGGTACTGGTGCTTTATATAAAGATACTGCTTTAT	1
1274_DC_64	C.botu_DC	TAAATATCCCGTTTTTTTAAATCTTTTTCTTATAGTAGAC	1
1274_DC_58	C.botu_DC	TCGCTTTCAGCGTAAGCAGTAGTTGTTTTAATACATAA	1
LNC5_DC_2	C.botu_DC	TTGAAAGTTGTTTAATTTTATTCATTAATTTCCTCCT	1
7221C_105	C.botu_C	AAAAAATAAACTAGAAAGTAATAAATTAATTAGCGG	1
IFR_18-084_25	C.botu_C	AAAGTATAATAATATAAACTAGCACACGTAAATTGGT	1
IFR_18-078_48	C.botu_C	AACTTATCCTTATCTTGTCCATAATCCATATCTAA	1
Colworth-BL165_131	C.botu_C	AAGTCCAGCTACACAACAATTAATTATAAAAATTGC	1
Colworth-BL165_128	C.botu_C	ACCAATTTACGTGTGCTAGTTTATATTATTATACTTT	1
IFR_18-084_24	C.botu_C	ACCCAATATTCATATAGTAGGTTAAGGTCTTAAAT	1
Davies-AO_109	C.botu_C	ACTTTGGAAAGACTGTTTAAAAGTCGATTATACGCCT	1
571C_71	C.botu_C	AGAAATAGTACCGATGAAAATTGCATATTTTGTAACT	1
IFR_18-078_51	C.botu_C	AGTATTACATTAAAAGATACTACCGTTAGTTCTGC	1
7221C_125	C.botu_C	AGTTACAAAATATGCAATTTTCATCGGTACTATTTCT	1
7221C_132	C.botu_C	ATGCTCAAAAAGCTAAAGAATATAACTTTATAGA	1
IFR_18-049_75	C.botu_C	ATTAGCAACGGAATATATCAAAGTAGAAAATATTAAGT	1
IFR_18-084_96	C.botu_C	ATTGAAGATTTTATTCAAAGATTAACACAAATTCA	1
Colworth-BL165_129	C.botu_C	ATTTAAGACCTTAACCTACTATATGAATATTGGGT	1
Colworth-BL165_130	C.botu_C	CAAAATCTCAAGATAATTTAAATGCAATTCAAATGCAA	1
7221C_102	C.botu_C	CAGAAAGGAGATGATTAGACGGTATGGCTGAAACATA	1
IFR_18-078_33	C.botu_C	CAGAATTAAAAGGTGCGTATATTAAAGTAGGATTAAC	1
571C_72	C.botu_C	CAGACTATTGGAATAACTTAGCTACCATGTATCAAG	1
571C_86	C.botu_C	CTAAACTTTACAAATAGAGAAATAGCAGAGTTAAC	1
7221C_106	C.botu_C	CTAGCTTTGCCTGAAACAATAACAATTTCATCTTC	1
Davies-AO_112	C.botu_C	CTATTACAAACAAACCAAAGATGTAGCTACGTTA	1
7221C_116	C.botu_C	CTTGATACATGGTAGCTAAGTTATTCCAATAGTCTG	1
IFR_18-084_22	C.botu_C	GCAATTTTTATAATTAATTGTTGTGTAGCTGGACTT	1
7221C_123	C.botu_C	GGCAAACCCTCCCAAAAGAAATTTTTTAATTTCTT	1
Davies-AO_117	C.botu_C	GGCATAGATTTATCCACGTTGTGATAATCTCCCTCGA	1
IFR_18-084_101	C.botu_C	GTAGAAATTGTATCTGCATAAGCAATATTATTA	1
IFR_18-049_66	C.botu_C	GTAGTTAAATCTTTATATGATTTAGTAAGTTCTTCATTTT	1
IFR_18-049_82	C.botu_C	GTTAACTCTGCTATTTCTCTATTTGTAAAGTTTAG	1
Davies-AO_114	C.botu_C	TAATCATTTATTAATTTTAAAATCTTATCTATAT	1
Colworth-BL165_132	C.botu_C	TACCTTCAGGACAAGTTTTATTAAAAGATTTACTAAA	1
IFR_18-078_12	C.botu_C	TACTCTCTATTAATTCATCACTATGCTTTTTCAT	1
IFR_18-084_100	C.botu_C	TAGCCTTCATTCTGTGCAGAGTTTATAAAACTAA	1
IFR_18-049_77	C.botu_C	TCCTGTATAATTCCAATATATCTAAGTGTTATTGA	1
IFR_18-078_45	C.botu_C	TCTATAAAGTTATATTCTTTAGCTTTTTGAGCAT	1
IFR_18-078_1	C.botu_C	TGAATAAATTAAATAAATTTTTATATAAAGCTTCAAT	1
IFR_18-078_17	C.botu_C	TGATGAATATTATGAGCAGTTATATTTCAATAAA	1
IFR_18-078_43	C.botu_C	TTATAAGTAAAATTTTTATAAAAATTTAATATTTCT	1
IFR_18-084_23	C.botu_C	TTGCATTTGAATTGCATTTAAATTATCTTGAGATTTTG	1
IFR_18-078_10	C.botu_C	TTGTAAATGATGATGTATTATATTCAGAGATTACC	1
IFR_18-084_21	C.botu_C	TTTAGTAAATCTTTTAATAAAACTTGTCCTGAAGGTA	1
7221C_30	C.botu_C	TTTGTACTAGCTTTCATCTGCTCGTTATGATTTT	1
IFR_18-078_31	C.botu_C	TTTTCTAAGATTGATATTTGGCTGTTATTTTCCATA	1
K25_89	C.sp.	AAAAATTTAGGAATTCTTAAGAAAGCTTTAGATACAA	1
K25_3	C.sp.	AAATAACTGGCAACCTAATTCGGATTTAAGATTGA	1
K25_85	C.sp.	ACAATCTTAATGTAAGAATCTGATACAGGTTTATGA	1
K25_30	C.sp.	AGTATTCTAAATTTTAATTAGCTTTAATTTTCACTG	1
K25_54	C.sp.	AGTTGTACGCCATCATCATCAATTACATCTACAAAA	1
K25_52	C.sp.	ATGCTTCTATTTCTTTCTTTTTATCTTCTATTTT	1
K25_56	C.sp.	ATGGTTTGAAGGTGGAAAATTGACAAAAAAAAACCC	1
K25_63	C.sp.	ATTCGAAATATCGGAATATGTCTAATATCTCGAACA	1
K25_48	C.sp.	ATTTTAAAATTAAGAATAAATGTTATAATTATATTG	1
K25_74	C.sp.	CGTAGAAATGTCTAAGACTTCTTAAATTCATAGTAAC	1
K25_18	C.sp.	CTAAGCACCACTTTTCAACACATTCGACTATGTCT	1
K25_5	C.sp.	CTTTAGATAAGTTGATAATATTTTCTTTAGATATTC	1
K25_19	C.sp.	CTTTTGAGGTGTTTGAATGAACAAATATACAATTAA	1
K25_17	C.sp.	GAAGATACTTTAATAAAACTATTAATAGAAAATGC	1
K25_1	C.sp.	GATAAAGGGTTACTAAAAATAATGTGTGAACAAGA	1
K25_87	C.sp.	GCGTTTGTTGTATCACTGTCTTTAGTATCGTCAATG	1
K25_58	C.sp.	GGTATAACACCTCCTATTTTAGGACTAGCAAAAC	1
K25_40	C.sp.	GTTAGATATTGTGATATTTCCATACCGTCTTTAGCA	1
K25_57	C.sp.	TAAGACCAAAAAGGAAATTGTTCTTGCCATTCATCTA	0
K25_29	C.sp.	TAGGATCTTCTTCATAATCTTCGATAAAATAACCTCT	0
K25_55	C.sp.	TATTAATAGTATTAACCTTGCAACTACCGATTGACAA	0
12LNR10_CD_76	C.botu_CD	ATGCATTAATGGGAATTATAGAATTAGAAGATAAGTAAG	1

## Sheet: Table S5 uniques_no-match
Spacer_name	Species	Spacer_sequence	Check if present in spacer unique
Eklund_C_2	C.botu_C	AAGTAATTGGATTTGCTGCTTTCTTTAAACTAACAAA	0		Spacer origin	count
Eklund_C_3	C.botu_C	TAGAATCAAAAATAAATAGTAGTGATTTAAAAAACATG	0		C. novyi	0.353278
Eklund_C_4	C.botu_C	GAATATACAGGGTTAATATCAAAATCGTACAATATAA	0		C. botu C/D	0.209421
Eklund_C_5	C.botu_C	TTGAAAGTGGAAAATATGCAGGTCAGCAAGCGTTAAAG	0		C. botu C	0.140675
Eklund_C_6	C.botu_C	GTCTACGTCTACGTGTTGGTTTTTTATCTTCTTGTTT	0		C. haemolyticum	0.119032
Eklund_C_8	C.botu_C	AAAACTAGGTATGGAAACTTCAAGGTAGCTTGGATAAT	0		C. botu D/C	0.103756
Eklund_C_9	C.botu_C	ATAGAACAGGAAGTGTTACTGCTAATGTTGCACTCGA	0		C. botu D	0.0369192
Eklund_C_10	C.botu_C	ACGGCGTGATTTTGATGATTTGAGCAAAAATTTTAA	0
Eklund_C_12	C.botu_C	GGATGTGATGAATTGAGAACATTAGCGTGGATTGGTT	0		Total spacer unId	1571
Eklund_C_13	C.botu_C	TGTTTAAGATCATGCGTGTTAGAAGTTCTAGAATTAA	0
Eklund_C_16	C.botu_C	CTGTAGGGCTTCTTTTACTTTAGGAGGGAAACATGGAT	0
Eklund_C_20	C.botu_C	AAAACGGAATGCCAAGCATGAAATATATTAGATATG	0
Stockholm_C_2	C.botu_C	TGGCTGATAGAATACAAAGCGACTTTGAATTCGGATA	0
Stockholm_C_3	C.botu_C	TCTAAGCCTATTGGCTAGGGTGTTTTTGTTTTTTAGG	0
Stockholm_C_5	C.botu_C	GCAGATGCAGTTAGTACAAGTCGTACTTCAATTTTAAT	0
Stockholm_C_7	C.botu_C	ATGAATCCGTTAACCAAGAATTTTCAACATTTAATTT	0
Stockholm_C_8	C.botu_C	TAGTATCTACTAAAGCAACTTTACCACTCCAGTCTCGA	0
Stockholm_C_9	C.botu_C	AGAAACATTGAGTATGTAAAAGGTATCTTAAATAAC	0
Stockholm_C_11	C.botu_C	TTAGCAGCAGATGCTATTAGAAACAAATATAAAAA	0
Stockholm_C_12	C.botu_C	TCTAATGCAAATAGATCCATAAAAATTAATCTCCTTT	0
Stockholm_C_14	C.botu_C	GCAAAGGACATAATACAAATACAATAGGAATATGCGC	0
Stockholm_C_15	C.botu_C	TTTAAACAGTCTTTCCAAAGTTCAGTCCATTTTTTT	0
Stockholm_C_16	C.botu_C	ATGCTCAAAAGCTAAAGAATATAACTTTATAGA	0
Stockholm_C_17	C.botu_C	GTGCTTGAAAATGAAAAAAGCTATATATTTATACAA	0
Stockholm_C_19	C.botu_C	CTGGGGGTTAGTACAAAGGACTTACCTCATTACCT	0
Stockholm_C_20	C.botu_C	TGGAAGAGCAACGGTCTATAGATGGATAAAAATATA	0
Stockholm_C_21	C.botu_C	ATTGATTCCCCTGCTTTTTCTCCCTTACTATGCTTA	0
Stockholm_C_22	C.botu_C	AATGGCAGGTTATAGTGGTACGTTTTCATGTGGTCA	0
Stockholm_C_23	C.botu_C	CACATTTGTGACAATAGTAATCTTCATCTTTAAAT	0
Stockholm_C_25	C.botu_C	TTGTGCTAGAAAGATTGGGAATTGACATAAAAACAG	0
Stockholm_C_27	C.botu_C	GGGAACGTTCCAATAACTAGCACTACTTTTGGAGA	0
Stockholm_C_29	C.botu_C	CTTAAAAAAGATATAGCTAGTTTATCTATAGAAAT	0
Stockholm_C_32	C.botu_C	TAAATTGTGCATCAGGCATACCTTTATCTACGTTA	0
Stockholm_C_33	C.botu_C	TAAAATTTATTTAATGTTTCTTCATATGTATTTCTTA	0
Stockholm_C_34	C.botu_C	CGATGCTCCTATGGATCGTATAAAAGAAGATACATT	0
Stockholm_C_35	C.botu_C	TTTGTTTTCTATTAATTCATTTATTCCACTTCTAAC	0
Stockholm_C_36	C.botu_C	CCTTTTGCTAGTAAGAGAAGTTGCGAAACTTGCAAG	0
Stockholm_C_37	C.botu_C	GCTAGTATGGCTAACGAAAGGTACTGCAGAGCCCAT	0
Stockholm_C_38	C.botu_C	GTATTGTCCTAATCCGTATTGGATGGATTTATACGA	0
Stockholm_C_39	C.botu_C	CATGGGACAGAATATACAAAGCTGAAAATTTCGC	0
Stockholm_C_40	C.botu_C	TTTTTTCGCCTTCTTAAAATTGATACAAATTGTAT	0
Stockholm_C_43	C.botu_C	AATGATGGCATAAGAAATTTAAATCAGGAACAATA	0
Stockholm_C_46	C.botu_C	TTCGGAACTTTTAACTGCTCTGTCAAAATAGCCAACA	0
Stockholm_C_48	C.botu_C	TCAATCACAAGGGCGTGTTTTCCGACTCCCATATC	0
Stockholm_C_50	C.botu_C	ATTATTTCTCCTTTTCTAATTAAAGGAGTGTTTGAA	0
Stockholm_C_51	C.botu_C	CCCCTTGTGAAGGAAAATCCTGTATCTTATTTCCTTC	0
Stockholm_C_53	C.botu_C	TACCACCGAAAACATATAATACGAAATATTATTATA	0
Stockholm_C_54	C.botu_C	TCTTATTTTTGCATGCTCCCAAATCCCAATAAAA	0
Stockholm_C_56	C.botu_C	ATAGACAAGGGTACATTAAGTGCCCTTTTCACAA	0
Stockholm_C_57	C.botu_C	GAAACTTTAGGGAAAAAGGAAAGCCAACCTTACAA	0
Stockholm_C_60	C.botu_C	CTAATAATATTGCTTATGCAGATACAATTTCTAC	0
Stockholm_C_62	C.botu_C	AATATCCTTTTCGATTAGTTGTTTAATATAGCTGC	0
Stockholm_C_63	C.botu_C	AAGCAAGGAATTAAATAATTTAAATAAGTGGAAAGA	0
Stockholm_C_64	C.botu_C	ATGATCTCCTCTATTTTCACAGGTCCTATTTAAT	0
Stockholm_C_66	C.botu_C	CGGTTCCGTTGAAGCTCTAAACTCAGTTTTAACCA	0
Stockholm_C_69	C.botu_C	GTGGACATGGATCGTTTTTTAATTTTCTACCTAA	0
Stockholm_C_70	C.botu_C	GTCTTATGTTCTGCCTGACGGTACTAGTGTTGGAGA	0
Stockholm_C_73	C.botu_C	GGTATTTTTTATGTCAATTTTCACTCGTCTAACTAT	0
Stockholm_C_74	C.botu_C	TTGTTATACAGTTGCGAAGCGTGGGGTTGTGGCT	0
Stockholm_C_75	C.botu_C	TATGTTGGTGAGCGTTCAAATGGCATAAAGATATA	0
Stockholm_C_76	C.botu_C	CGACCCACTCACTCGTTATGAAGTGCGTTTGACGCT	0
Stockholm_C_77	C.botu_C	TTCTGGATCTGGTGTTGTTCCAAATTTTACTCTTTG	0
Stockholm_C_78	C.botu_C	TAAATAAAAATGAAGATTTAACAGATAGTGCAGTTA	0
Stockholm_C_79	C.botu_C	TATAATACATAATAGACTGCTTACCTTTTATTTGT	0
Stockholm_C_80	C.botu_C	TTGCTTTCCTTTTTTATTGAATTGGTGTTTATAGGTA	0
Stockholm_C_81	C.botu_C	ACTTTGGACTTAGTACCTATTTTAAATGCCGTAACA	0
Stockholm_C_82	C.botu_C	TTGATACTTTAGAAACAATATCGATTTGATTTGA	0
Stockholm_C_83	C.botu_C	GGAAAAACCATGCATTATAAAACTTCGCTAGACA	0
Stockholm_C_84	C.botu_C	GGATATAGGAAAAATGAATGAAGGAGATATATGGA	0
Stockholm_C_85	C.botu_C	TTATATATCAACGGTTTAAGATGTGTTTTTTACCT	0
12LNR10_CD_1	C.botu_CD	GCTTTGAAAGCTTGTCCCGAATAGCTTGTACACTTAT	0
12LNR10_CD_6	C.botu_CD	AAACCTACATGATGATATATGGAAAGTAGAGCTTAT	0
12LNR10_CD_7	C.botu_CD	AAGTAAGCTTTTCCAGTAACTCCCCTTACTTTTAAT	0
12LNR10_CD_8	C.botu_CD	TTAGTGCCATAGTTTGTACTCCAAATATCTAAAC	0
12LNR10_CD_13	C.botu_CD	AGGTAAAGAACAAGACGATGAGGGATATTTTAGAGA	0
12LNR10_CD_15	C.botu_CD	TGTGATAGAGTAGCATTTAAATATAAGGTTCTAGGT	0
12LNR10_CD_17	C.botu_CD	AGAATTACGAAGACAGTATGAGAATGCTAGAGAACTT	0
12LNR10_CD_19	C.botu_CD	GAAATCGGTTGTCCTTTTGTATAATCTCTTAATCCA	0
12LNR10_CD_23	C.botu_CD	TTAAGTATATTCCATTTTGATGAAAAACAAGCAATAC	0
12LNR10_CD_25	C.botu_CD	CAATGAAGAAATGAAAGCATCCACCAATGAGTATAC	0
12LNR10_CD_28	C.botu_CD	GATATTGAAAGTGGAAGAGTAATTAAAGTTTGGAC	0
12LNR10_CD_29	C.botu_CD	ATTAGTTTACCACACTTTGGACACATTCTCATTAG	0
12LNR10_CD_31	C.botu_CD	ATATAATCTTTTTTATGGAGGTGATACACTTGAT	0
12LNR10_CD_32	C.botu_CD	TGTTTAGCTAGGTAGTTTTGATAAACTTTAGTATTC	0
12LNR10_CD_34	C.botu_CD	TCTGTACTCTCTTCTATAGTCATTTTTAATAGTGT	0
12LNR10_CD_37	C.botu_CD	TATAAGTATAGTGATTTTAAAAATATTGATGATCTAG	0
12LNR10_CD_38	C.botu_CD	AAAGTAGTTATTTTGAAACTTATAAATACATTAATC	0
12LNR10_CD_39	C.botu_CD	TTTCAAACTTTTTGCCTATAGCATCTAGCTTTTG	0
12LNR10_CD_40	C.botu_CD	TCATAAAGGTGAAATTTTAGACCTAATGGAAATGGC	0
12LNR10_CD_41	C.botu_CD	TCCGCTTCCGTTTTCACCGAAAATATTTGTTATCGG	0
12LNR10_CD_42	C.botu_CD	TAAAGCAAGAGTGGTTGAACTAATTAAACAAGGCTT	0
12LNR10_CD_43	C.botu_CD	GGCAAAAAGATAACCGAGGTGGAAAATAAAGCTGA	0
12LNR10_CD_44	C.botu_CD	TTCTTTAATTGATAAATGTAACAATTTCATTTCTGG	0
12LNR10_CD_45	C.botu_CD	TCAGCTTGATACAGAGCCTCTAAGTTATTTCAATAGTC	0
12LNR10_CD_46	C.botu_CD	TGAGGGCTTTTTTGATCTTTAAAACAGTTTCTATACC	0
12LNR10_CD_47	C.botu_CD	TTTGAAGCTTATCACCTATAAGTTTGTATTTTTTTC	0
12LNR10_CD_50	C.botu_CD	GGATTATAGTAGTAGATAGAAAATTAGATTTAAAAGA	0
12LNR10_CD_51	C.botu_CD	GCAATGGGTATGCGACTAGGTGGAGCTGGACATCAAGT	0
12LNR10_CD_52	C.botu_CD	ATAGTTTAAAAAATGTTGTTCTTCCTCTGTTAAATA	0
12LNR10_CD_53	C.botu_CD	GTGATTTAGCTGCTACAAATCCAAATGCTATTTCAAC	0
12LNR10_CD_55	C.botu_CD	CAGATTACTTGGAACAAATAAAGTCAATAGTCTCTGG	0
12LNR10_CD_57	C.botu_CD	CTATATATTTTTGACTACCTTCCGATTTAGTTCCATA	0
12LNR10_CD_58	C.botu_CD	ACAAAAAAATAACACATCCGTATCAATCGATTAGTT	0
12LNR10_CD_60	C.botu_CD	GTGCAAGACGTGTCATGTTATAAGTCTTTCCTTGACC	0
12LNR10_CD_61	C.botu_CD	CAATACTGAACTATCCTAAGAGTGATATTCGCTCAATTGG	0
12LNR10_CD_62	C.botu_CD	AGATTATAATAGAGTGACACAAAATTAAAACAATGT	0
12LNR10_CD_63	C.botu_CD	GTTAAAAGATTGCTTAATTTTAGAAGATTGCTGAAA	0
12LNR10_CD_64	C.botu_CD	CAAGCAACCATGAGTTTGATTGAGCATGGTAATTTAAG	0
12LNR10_CD_65	C.botu_CD	CAACATATATTCACCACTTACAAGTTTTCTCATATA	0
12LNR10_CD_66	C.botu_CD	GGTTTTATTTTGAAGATGAATTTAATACTCTTTTTAA	0
12LNR10_CD_67	C.botu_CD	ATTCAGACGTGAGTATAAATTAGCAGCTGCCAACA	0
12LNR10_CD_69	C.botu_CD	CAAGCACGTTAGTATATGCATAGATGGAAAATCTGAAG	0
12LNR10_CD_73	C.botu_CD	TTTCATGGGAAATAGCGAATTAGCCATTTCCCAATA	0
12LNR10_CD_74	C.botu_CD	GAAATATATTATATAGATGTAGAATTATTGTGTCCGTG	0
12LNR10_CD_75	C.botu_CD	ATATATAGAATAATATTATCCAGATAGGAGCAATGTCA	0
12LNR10_CD_77	C.botu_CD	GTTTAAATTTAATAAAAATTCTGGTTGTGTAAAGGTA	0
12LNR10_CD_78	C.botu_CD	TAAAACAGTTGGAATGACAATCGTTACTTCCGCTAT	0
12LNR10_CD_79	C.botu_CD	GCTCAGGGTCAACTCAGCAAGTTGCTAGAAGGTGCA	0
12LNR10_CD_82	C.botu_CD	CAAAATTATTATCACCTATTTCTATAACACCTTCTGA	0
12LNR10_CD_83	C.botu_CD	TTTATTACCACTTAATGCTATTCTTACTTTATCTCCAA	0
12LNR13_CD_20	C.botu_CD	ATTTGGTAATGCAGGTATACAAGTAGTACAACAACC	0
12LNR13_CD_39	C.botu_CD	AAGAATAAATATGGATACCAAAAGAGAAAGAAGGTG	0
12LNR13_CD_41	C.botu_CD	GTGTTCCCTCTCTTCATTTTCAGCTATTGTTTCATG	0
12LNR13_CD_42	C.botu_CD	GCAGTTGAAGATTATATTTTAGCACATTCAAACGT	0
12LNR13_CD_43	C.botu_CD	ATAAACACTGTAGATTATGAATTGCCTATTTCATT	0
12LNR13_CD_44	C.botu_CD	GTATGTGGCTCAACAAGCTTTATGGATACTTAGAAT	0
12LNR13_CD_47	C.botu_CD	CATAGTAGATGTTCGAAATGCCCTTATTTTAATTGA	0
12LNR13_CD_48	C.botu_CD	ATATATTGAAATTAAGTTTAGAAGTTATTTTTCT	0
12LNR13_CD_49	C.botu_CD	GTTCGCCATTTCCCAATATGGTTTCAATAAATCAAG	0
12LNR13_CD_50	C.botu_CD	CAGAAAAGGTACTGTTTTCTATTGCTCACTGGAAA	0
12LNR13_CD_51	C.botu_CD	TAGACATTAAAGAAGTTTCGTGCGTAACTTTTCCCA	0
12LNR13_CD_52	C.botu_CD	AATGGCGACCTTTAAAAGGATGTGAAGTTAGAATA	0
12LNR13_CD_53	C.botu_CD	CAGTAAGTACAAAGATCGGAAGAAAAACAAAAAGAT	0
12LNR13_CD_54	C.botu_CD	TTATGCCAATAGAATTTGAAGGACTATTAGAAGACGT	0
12LNR13_CD_55	C.botu_CD	AATTATAGATTTTATTAAAAACTGTGAGTTTTCTTC	0
12LNR13_CD_56	C.botu_CD	TTAAAGTAATTACGTTAAACCCCTTTAAATTATCTTT	0
12LNR13_CD_58	C.botu_CD	TATGTAGCGATTGCAGATGCTAGAACAAAATGGAA	0
12LNR13_CD_59	C.botu_CD	AATATACCAGACTACGGGGTCTTTTGTAGTTACCTT	0
12LNR13_CD_60	C.botu_CD	AATTCAAGTGCTGAACATACTTTTATAGAAAACTT	0
12LNR13_CD_61	C.botu_CD	TAACTAGAAATTTAAAAATACTATATGGTACAGGTTC	0
12LNR13_CD_62	C.botu_CD	TCTGTAAAATAACTTTTATTAACCATAAGCACGCAA	0
12LNR13_CD_63	C.botu_CD	CAACCTCACTTTACAAAAATTTGCCCCTTGAAGTT	0
12LNR13_CD_64	C.botu_CD	ATAATTTAAATATAGATAAGATACCAGAGGATAG	0
12LNR13_CD_66	C.botu_CD	GGGGATGTGGTTATTGTGTTATTTTGCGATTATGACA	0
12LNR13_CD_67	C.botu_CD	AATGCAACAGATAGTAACGCCTTTAGTGTACTATT	0
12LNR13_CD_68	C.botu_CD	CAGTTAAAGACAATAATTATCTCATAGAGGGCAA	0
12LNR13_CD_69	C.botu_CD	AGTTATAATTCGCGGGACGACTTATGCTAATATATCA	0
12LNR13_CD_71	C.botu_CD	TGGTCGAATTCGACCAGTTTAGAAAGGAGTGATTAAA	0
12LNR13_CD_72	C.botu_CD	AATTATAGAAAAATCCGGATTGAGTACTGTTTTTGA	0
12LNR13_CD_73	C.botu_CD	GTTGAAATGGATTTTGAAGATGGTACATTTGTTGTAA	0
12LNR13_CD_75	C.botu_CD	GTACAATATATCTATAAATAGAGTAGTTAGACACTA	0
12LNR13_CD_76	C.botu_CD	AATTATAATTCCACTCGTTTGTGCAGAACTAAAAAT	0
12LNR13_CD_77	C.botu_CD	TCTAATTCTGCGTAAATTAAAGTTGTATCTACGCT	0
12LNR13_CD_79	C.botu_CD	AGTTATTTGTACAATCACTTTCCTCGTTACTTTTAT	0
12LNR13_CD_80	C.botu_CD	GTAAAGCAGTAAATAACTTTATGTTAAGACCCAA	0
12LNR13_CD_81	C.botu_CD	ATATATTGATAGTTGATGATCCTATCAAAAACGC	0
38028_CD_37	C.botu_CD	CATCTGATAGTGATTATACTAAACTCTATAATTCAT	0
38028_CD_68	C.botu_CD	GGAAATTAAAATGTTAAATATTAAAGTTTTATACAA	0
43243_CD_22	C.botu_CD	CGTATGTAAATACATAAAACATAGTAGAAATAGAGTA	0
43243_CD_62	C.botu_CD	TTTCATGGGAAATAGCGAATTAGCCATTTCCCAATACTTT	0
43243_CD_63	C.botu_CD	GAAATATATTATATAGATGTAGAATTATTGTGTCCGTGCTTTATAACTAAC	0
43243_CD_64	C.botu_CD	ATATATAGAATAATATTATCCAGATAGGAGCAATGTCACTTT	0
48212_CD_23	C.botu_CD	AACGCTCCCACTTCATTTATGCTAAACCCTCCTACA	0
48212_CD_24	C.botu_CD	CTTCTGTAATGCCTGTAACTGTTACATCTGCTCCT	0
49511_CD_41	C.botu_CD	ACAAAGTGCCAAGAAGGAGACAGCTTTAACTTAGAGGA	0
49511_CD_42	C.botu_CD	AAGATAGAGTAAAGATATTTGGAGAAATGTTTTATAC	0
49511_CD_43	C.botu_CD	ATCAAATTCATGTAATTCAATTAAAAGCGGAACTGT	0
49511_CD_44	C.botu_CD	TGTAGAAGGTTTAAATAATCAAATTTTCTTTAATCAAAA	0
49511_CD_46	C.botu_CD	TTAATCAAAGAGGTGTATCAGTGTTAGATGTTACTCC	0
49511_CD_47	C.botu_CD	AAAGTTAAAGATGCTATAATTAAATATCTTAATCAAAG	0
49511_CD_50	C.botu_CD	CGTGAAGTCCCTTCCCTCGATTAATCCGCTGTTACTA	0
49511_CD_53	C.botu_CD	GAACCACTTGCAACGGCTAACAAACCAAATTTTGCAA	0
49511_CD_56	C.botu_CD	GAAAAGAAGTTTTGATAGTTGCGAAGAGTTTGGATTT	0
49511_CD_57	C.botu_CD	AAAGTAGAAACTACTTCACATAGAATTAAAAGTGCTAA	0
49511_CD_59	C.botu_CD	TTTATTAAGTGCGGAACAACTAGCATTTCTGCAAAGA	0
49511_CD_60	C.botu_CD	GAAAAAATAGGTCGTATTTGGTTTGTAGATACTACC	0
49511_CD_61	C.botu_CD	AAGGGCAGGAGCTAGACGTGGATTACTCCGAGGAGC	0
49511_CD_64	C.botu_CD	CTTTAATAATGCTTATAATGAATATTCTGGAGCAAT	0
49511_CD_65	C.botu_CD	GAATTTTATAAAAATGTTCCTGTTGTATTTCGTGAA	0
50867_CD_10	C.botu_CD	TTGGAGATAAAGTAAGAATAGCATTAAGTGGTAATAAA	0
50867_CD_11	C.botu_CD	TCAGAAGGTGTTATAGAAATAGGTGATAATAATTTTG	0
50867_CD_14	C.botu_CD	TGCACCTTCTAGCAACTTGCTGAGTTGACCCTGAGC	0
50867_CD_15	C.botu_CD	ATAGCGGAAGTAACGATTGTCATTCCAACTGTTTTA	0
50867_CD_16	C.botu_CD	TACCTTTACACAACCAGAATTTTTATTAAATTTAAAC	0
50867_CD_56	C.botu_CD	TGGATTAAGAGATTATACAAAAGGACAACCGATTTC	0
50867_CD_58	C.botu_CD	AAGTTCTCTAGCATTCTCATACTGTCTTCGTAATTCT	0
50867_CD_60	C.botu_CD	ACCTAGAACCTTATATTTAAATGCTACTCTATCACA	0
50867_CD_62	C.botu_CD	TCTCTAAAATATCCCTCATCGTCTTGTTCTTTACCT	0
50867_CD_67	C.botu_CD	GTTTAGATATTTGGAGTACAAACTATGGCACTAA	0
50867_CD_68	C.botu_CD	ATTAAAAGTAAGGGGAGTTACTGGAAAAGCTTACTT	0
50867_CD_69	C.botu_CD	ATAAGCTCTACTTTCCATATATCATCATGTAGGTTT	0
50867_CD_74	C.botu_CD	ATAAGTGTACAAGCTATTCGGGACAAGCTTTCAAAGC	0
BKT2873_CD_1	C.botu_CD	TATCATGCAGTTACTAATATTGTTTTGATATTCCTT	0
BKT2873_CD_2	C.botu_CD	ATTGCAACAGAAGGAATGATTGAATCTGATACTAGTT	0
BKT2873_CD_4	C.botu_CD	CAAACTATCAATTTTCAAATGATGTAACATTTTATCAT	0
BKT2873_CD_5	C.botu_CD	CTTATCTCCTAAAATGGTATGTCATCTCCATCATCTGC	0
BKT2873_CD_8	C.botu_CD	AGATAAGGGTACAGAATACATAGAGAGTAAACAAA	0
BKT2873_CD_10	C.botu_CD	TGAATGGTTGGGAATGTTACTGTCCAAGCTTTACAAA	0
BKT2873_CD_11	C.botu_CD	CTACAACATAGTTATAAAACTTGTCCCATGTCATGT	0
BKT2873_CD_12	C.botu_CD	ATACAATTTTATAGTATCTCTAACCCTTGTATATAT	0
BKT2873_CD_15	C.botu_CD	GCAGAAAATTATAAATTGAGAGAATTAATAAAAGAAAC	0
BKT2873_CD_16	C.botu_CD	AAGTTTGGGTTACGCTAGATGATAAAGAAATATTTAG	0
BKT2873_CD_17	C.botu_CD	ATAATTTGAATCTAGCTTTTGTAAGCAAGCAATTGAG	0
BKT2873_CD_18	C.botu_CD	AAGACTTGATACATTGCAAGCTTTAGCGGATGCTCT	0
BKT2873_CD_19	C.botu_CD	AGTTTACTCAATCGTATTCGCTATATTTTGTTTATT	0
BKT2873_CD_20	C.botu_CD	TTTGGTAAATAAGAGGTTACAGGTTTTTTAAATATGT	0
BKT2873_CD_24	C.botu_CD	CTCTTTTAAAAGACACTTCTAAACTTTTAATCGCACCT	0
BKT2873_CD_25	C.botu_CD	TCGTGTCGATGCTGCCGAATTTGTCTCATAAACTCAAA	0
BKT2873_CD_26	C.botu_CD	TTGTATAGCATATATTGAAGCGGATAATCATAATATCTT	0
BKT2873_CD_27	C.botu_CD	CAGGAAGTTTCACGTTCAAGTTTAAACCGTTAGCGGGA	0
BKT2873_CD_28	C.botu_CD	TTTATAAATCTCTGTGCTTGTTTCAAAATCACTCTGT	0
BKT2873_CD_29	C.botu_CD	TAATATCCCGAAAAGTCAATACGCCCATTAGCGTTGCAA	0
BKT2873_CD_30	C.botu_CD	TTAATACATATATGTCACCATCTTTCAGTGCCACCTCA	0
BKT2873_CD_31	C.botu_CD	CTAAAACCTTTGCGTTGCATTTCTTCGATTGCTTCGG	0
BKT2873_CD_32	C.botu_CD	GGCGGATAAAATGATAAGGGATGATTTAATAGAACA	0
BKT2873_CD_33	C.botu_CD	AACGCTATCAATATTCCCAATACAAAGAGTATCTCT	0
BKT2873_CD_35	C.botu_CD	CAACATAATACCTATAATAAGTATAGATAAATTAAA	0
BKT2873_CD_36	C.botu_CD	CATTAAGTTCACAATCTACTATTTTTGCGAACTTATTT	0
BKT2873_CD_38	C.botu_CD	AGATTCGTTAAAGGAATATTTGATTTTTTAAGTGGTGT	0
BKT2873_CD_39	C.botu_CD	GGCAAGGCAGAGGATATAAAACTGCCTACACATAAA	0
BKT2873_CD_40	C.botu_CD	TTAAATATATTGTTTGTAATTTGTCTTGAGCTTTAGT	0
BKT2873_CD_41	C.botu_CD	AAATCAAAGGATGGAGATAGAATGGTATGGCTTACA	0
BKT2873_CD_44	C.botu_CD	GTTGATAATTTGCATAAACTTTTCTACCTCTTCGC	0
BKT2873_CD_47	C.botu_CD	TTTGATTACTTTAATACACTTATACATGGGATTACCC	0
BKT2873_CD_48	C.botu_CD	AGCTTTGTACTTACTGTAATATTTGCTCCAAAACCGG	0
BKT2873_CD_51	C.botu_CD	AACTTCTTTGATAATACAGATAATGAAGCAAGTGAA	0
BKT2873_CD_52	C.botu_CD	TTATTTAAGTATTGGCTAAAGTACACCGCTAATATTC	0
BKT2873_CD_55	C.botu_CD	CATTATGATTAATAGTATTTTATCTAAAAAGGATA	0
BKT2873_CD_56	C.botu_CD	TTAAAATATACAATATCTTCACAGAGCATGGAAGCC	0
BKT2873_CD_57	C.botu_CD	TACCGCATGTAAAAACATGTTCATCAGTTTTGATTT	0
BKT2873_CD_58	C.botu_CD	GTTTCTTTGTTATATAGACATGCCCAACCAAAGTC	0
BKT2873_CD_59	C.botu_CD	AAATACTAAGCAACTTTATTAAATTTGCTAAAGAGT	0
BKT2873_CD_60	C.botu_CD	AAAATAGTTTTTGCATTACACAGACATTCCTTAATTA	0
BKT2873_CD_61	C.botu_CD	TTCTTAAATTTTCAAACATTTGTTTACTATCATTC	0
BKT2873_CD_63	C.botu_CD	GTTGAACAAGAAAGTTTAACTCTTCTTAACCCTTTCC	0
BKT2873_CD_66	C.botu_CD	TCCTTTACTTTCTAATTTAGTTTTTTATAAAAATCA	0
BKT2873_CD_67	C.botu_CD	CAAGATAATTTAATGGGTTATAGTTGTATAAACAA	0
BKT2873_CD_68	C.botu_CD	ACAAATATTAAACGTAAAGGATTGAGTTAGCCCTCT	0
BKT2873_CD_69	C.botu_CD	TCAAAAACAGTACTTAATCCGGATTTTTCTATAATT	0
BKT2873_CD_70	C.botu_CD	ACAATTGATGTTAAATCTTGAGCATTAATTGCATTT	0
BKT2873_CD_71	C.botu_CD	ATATATAAAAAAAAGTCAATTAGGCAACACCATCTCA	0
BKT2873_CD_72	C.botu_CD	ACAATTTATATTATTGCTAAAGAAGGTGCTAATATG	0
BKT2873_CD_79	C.botu_CD	CTTTTATCAAATGGTGATATAAAACCTTTTGAAA	0
BKT2873_CD_80	C.botu_CD	CGAATAAATATTCCCCCTAGGAATACTTTCCCTAAA	0
BKT12695_CD_1	C.botu_CD	AATCTTCTTGATTACCAATAAGCTTTTTTAAGAGTTTAA	0
BKT12695_CD_2	C.botu_CD	TACGATTTGGCACGTTTATTTAGTACCTAAGCATAA	0
BKT12695_CD_3	C.botu_CD	TTTTTATCTATAACTTTTTCTACTTTTCCAGAAGCT	0
BKT12695_CD_4	C.botu_CD	TTAAATTCACAATGTAATTACAATGTGAAAATAAAA	0
BKT12695_CD_6	C.botu_CD	TACGACAAGTTGGTGAGATATTAGACGAACCATCAAG	0
BKT12695_CD_7	C.botu_CD	CAAGTAAACAGATCTCAACTGAATAACAATTCTAG	0
BKT12695_CD_8	C.botu_CD	TTTGAATTTATTCGTCAAATCAGACAACATAGGCAC	0
BKT12695_CD_9	C.botu_CD	CCAAAATGGTTTTTCTAAAGCGGTTGATAATTTCTTT	0
BKT12695_CD_10	C.botu_CD	TGACATATTCCATGATGAGATTGGTTTATATTTCGC	0
BKT12695_CD_14	C.botu_CD	GAAACAATCCTAAAACAGTTTTATTGCATCACGC	0
BKT12695_CD_16	C.botu_CD	CTTTTCGATACACTTTTTTAGAGATTAAATCAAAA	0
BKT12695_CD_18	C.botu_CD	ACTGATTTTATCTGTAATTAATTTTGTACTTGCA	0
BKT12695_CD_19	C.botu_CD	ATTTTACTATCCTTAGTTCCAACAACTTCAAATGT	0
BKT12695_CD_20	C.botu_CD	TCATTTACTATATCTTTTTCCATTAACCAAGCTGA	0
BKT12695_CD_21	C.botu_CD	AAAGTCCTAAAGTTGGAAAGCGTCTAAGAAATTCTC	0
BKT12695_CD_22	C.botu_CD	AGAATCATGTAAGAAAATTTCTATTTAGTGCTATTA	0
BKT12695_CD_23	C.botu_CD	GCACAAGCACCTGTAGTAAACGAGGTGGAGAAATG	0
BKT12695_CD_25	C.botu_CD	ACTATATCTACTATATTGTAATCTCCTTGTATTTC	0
BKT12695_CD_26	C.botu_CD	GCACATTTTGTGCAGCACTGTCATTTACTGAATTTA	0
BKT12695_CD_27	C.botu_CD	CGAAATTATGTGTGTTGAAAAGGTTGAAAATAATGAG	0
BKT12695_CD_28	C.botu_CD	TTTATTATGCCAAAATGAAAGGAATGATTATTAA	0
BKT12695_CD_29	C.botu_CD	TCATTGTGGAAACACTTCAAAAATTTTTATATCTCC	0
BKT12695_CD_30	C.botu_CD	TATATTCTTAGTTTCTGATTTATTAAATTCCCATAC	0
BKT12695_CD_31	C.botu_CD	GTCAACGAATTAGAAAAGGGGTAATTAATAATGGGAA	0
BKT12695_CD_32	C.botu_CD	TCTTCTAAGTCCTCCACCATTTTGAATGGCAACTTCTGC	0
BKT12695_CD_34	C.botu_CD	TATAGGAGTTCCCGTTGATTTTGAAGTTTATAAAGG	0
BKT12695_CD_35	C.botu_CD	ATTTATGGGTATTTCAACAACAAGAAGAGTTAATAC	0
BKT12695_CD_36	C.botu_CD	TTTCCTGTAATTCAAGGGAAAGATATTTTATTAAG	0
BKT12695_CD_37	C.botu_CD	TGGTATTAACCCTACTTTAAAAGAACATTTAGAAGA	0
BKT12695_CD_38	C.botu_CD	GCTGAAGAATGGGCAGATTTAACTATAGAGAAAAA	0
BKT12695_CD_42	C.botu_CD	TGGACAGGGTAACGTACAGGAAACATCTTGTCTATG	0
BKT12695_CD_43	C.botu_CD	GCACAGCCTCTTTTTCTGATTCATTTAAATTTTTAT	0
BKT12695_CD_44	C.botu_CD	TTATTTCTCTAAATCCTTTATCCTGGAGTATTTTGGA	0
BKT12695_CD_45	C.botu_CD	TAAAATAAAAACTGGTGTCTTTCTTACTTATATCTA	0
BKT12695_CD_46	C.botu_CD	TTACACTCATCGGACTTCTTACTATCAATATCTT	0
BKT12695_CD_48	C.botu_CD	ATCTAATTTCAATTATTCCAACTCACAATGTAAAACT	0
BKT12695_CD_49	C.botu_CD	CTAAGTATTTTTGAGCAATGATCATATTCTTCCTTGC	0
BKT12695_CD_50	C.botu_CD	AGCAGATAACACAGCAGGGACACTGTAAATCTTAGTC	0
BKT12695_CD_51	C.botu_CD	TGATCTAAACTAAAACGAGTTTCTAAATATTCTTTACC	0
BKT12695_CD_52	C.botu_CD	ATAGTTTATTTCCTATGCACGAAGTTATTATTGTTA	0
BKT12695_CD_53	C.botu_CD	TAAAATAGTAGATAAGATAGATTAAGAGTGTAATATGT	0
BKT12695_CD_54	C.botu_CD	AAACATTTTATTTAATTCTTCGTGGTAATTTTTTAA	0
BKT12695_CD_56	C.botu_CD	TCTGAATTAACCCCTTTTATCCAATCTACAAACTCT	0
BKT12695_CD_57	C.botu_CD	GATTGAATCTTAAACTTATCTCCTTTTTGTAAAAG	0
BKT12695_CD_58	C.botu_CD	TATAAAAAGGCATGAAGCAATAGATGGTATTAACC	0
BKT12695_CD_60	C.botu_CD	TTCGTTCTATTGTCCACAACAAATACTCCTTTCTT	0
BKT12695_CD_61	C.botu_CD	CATACACAGCAATAAAGGATAAAGCAGATTTTGAAG	0
BKT12695_CD_62	C.botu_CD	CCTTTTGCCGATATTAAACCAATCAAGCTTCCTAA	0
BKT12695_CD_63	C.botu_CD	ATTTTTAACAACCCTTTTCCCCTTTCCTTTAATTAA	0
BKT12695_CD_64	C.botu_CD	TTCTCAGTATCATACAAATAAGTATTTTCTAACCAC	0
BKT12695_CD_65	C.botu_CD	CGTTCATATTGAACAGTTTTTCTACACAACTCTTT	0
BKT12695_CD_66	C.botu_CD	TTTTGATACCCCTCCTTGTTTAATCTATATGACAAT	0
BKT12695_CD_67	C.botu_CD	GATCTCATGTCCCTAGAAACATATCTAACTTGTCTT	0
BKT12695_CD_68	C.botu_CD	TCGTTTACATATACTACACCATTACTATAAAATACTT	0
BKT015925_CD_2	C.botu_CD	GAAACACAGTTTAAAACAAATTTGGAAGTTGGAAT	0
BKT015925_CD_50	C.botu_CD	GGATTATAGTAGTAGATAGAAAATTAGATTTAAAAAGA	0
BKT028387_CD_9	C.botu_CD	TGACATTGCTCCTATCTGGATAATATTATTCTATATAT	0
BKT028387_CD_10	C.botu_CD	CACGGACACAATAATTCTACATCTATATAATATATTTC	0
BKT028387_CD_11	C.botu_CD	TATTGGGAAATGGCTAATTCGCTATTTCCCATGAAA	0
BKT028387_CD_15	C.botu_CD	CTTCAGATTTTCCATCTATGCATATACTAACGTGCTTG	0
BKT028387_CD_17	C.botu_CD	TGTTGGCAGCTGCTAATTTATACTCACGTCTGAAT	0
BKT028387_CD_18	C.botu_CD	TTAAAAAGAGTATTAAATTCATCTTCAAAATAAAACC	0
BKT028387_CD_19	C.botu_CD	TATATGAGAAAACTTGTAAGTGGTGAATATATGTTG	0
BKT028387_CD_20	C.botu_CD	CTTAAATTACCATGCTCAATCAAACTCATGGTTGCTTG	0
BKT028387_CD_21	C.botu_CD	TTTCAGCAATCTTCTAAAATTAAGCAATCTTTTAAC	0
BKT028387_CD_22	C.botu_CD	ACATTGTTTTAATTTTGTGTCACTCTATTATAATCT	0
BKT028387_CD_23	C.botu_CD	CCAATTGAGCGAATATCACTCTTAGGATAGTTCAGTATTG	0
BKT028387_CD_24	C.botu_CD	GGTCAAGGAAAGACTTATAACATGACACGTCTTGCAC	0
BKT028387_CD_26	C.botu_CD	AACTAATCGATTGATACGGATGTGTTATTTTTTTGT	0
BKT028387_CD_27	C.botu_CD	TATGGAACTAAATCGGAAGGTAGTCAAAAATATATAG	0
BKT028387_CD_29	C.botu_CD	CCAGAGACTATTGACTTTATTTGTTCCAAGTAATCTG	0
BKT028387_CD_31	C.botu_CD	GTTGAAATAGCATTTGGATTTGTAGCAGCTAAATCAC	0
BKT028387_CD_32	C.botu_CD	TATTTAACAGAGGAAGAACAACATTTTTTAAACTAT	0
BKT028387_CD_33	C.botu_CD	ACTTGATGTCCAGCTCCACCTAGTCGCATACCCATTGC	0
BKT028387_CD_34	C.botu_CD	TCTTTTAAATCTAATTTTCTATCTACTACTATAATCC	0
BKT028387_CD_37	C.botu_CD	GAAAAAAATACAAACTTATAGGTGATAAGCTTCAAA	0
BKT028387_CD_38	C.botu_CD	GGTATAGAAACTGTTTTAAAGATCAAAAAAGCCCTCA	0
BKT028387_CD_39	C.botu_CD	GACTATTGAAATAACTTAGAGGCTCTGTATCAAGCTGA	0
BKT028387_CD_40	C.botu_CD	CCAGAAATGAAATTGTTACATTTATCAATTAAAGAA	0
BKT028387_CD_41	C.botu_CD	TCAGCTTTATTTTCCACCTCGGTTATCTTTTTGCC	0
BKT028387_CD_42	C.botu_CD	AAGCCTTGTTTAATTAGTTCAACCACTCTTGCTTTA	0
BKT028387_CD_43	C.botu_CD	CCGATAACAAATATTTTCGGTGAAAACGGAAGCGGA	0
BKT028387_CD_44	C.botu_CD	GCCATTTCCATTAGGTCTAAAATTTCACCTTTATGA	0
BKT028387_CD_45	C.botu_CD	CAAAAGCTAGATGCTATAGGCAAAAAGTTTGAAA	0
V891_CD_1	C.botu_CD	TATACAATAATAACTACATAACTCCTGATAGGCATT	0
V891_CD_2	C.botu_CD	TATTCTTACCTCGCAACCTTCGAGTGGTCGCCACTCC	0
V891_CD_22	C.botu_CD	TATATTTATTAGGTCGTTTAATTATTGCATCTAAA	0
V891_CD_26	C.botu_CD	AGCTAAAAAAGAATGGTGAATACCTTCCTGAAATTA	0
V891_CD_38	C.botu_CD	TTGTGATAGAGTAGCATTTAAATATAAGGTTCTAGGT	0
V891_CD_44	C.botu_CD	AAAGAAATTAAAAGAGTAGGTATAACAGAAATATTA	0
V891_CD_46	C.botu_CD	TATATAAATTTGAATTATTAGATTCTCTTTTTACTAA	0
V891_CD_47	C.botu_CD	ATATATCCTTCTATATCGTCTATAAAGCATCTACGT	0
V891_CD_49	C.botu_CD	TTTAATCACTCCTTTCTAAACTGGTCGAATTCGACCA	0
V891_CD_51	C.botu_CD	TGATATATTAGCATAAGTCGTCCCGCGAATTATAACT	0
V891_CD_52	C.botu_CD	TTGCCCTCTATGAGATAATTATTGTCTTTAACTG	0
V891_CD_53	C.botu_CD	TGTCATAATCGCAAAATAACACAATAACCACATCCCC	0
V891_CD_54	C.botu_CD	CTATCCTCTGGTATCTTATCTATATTTAAATTAT	0
V891_CD_55	C.botu_CD	AACTTCAAGGGGCAAATTTTTGTAAAGTGAGGTTG	0
V891_CD_56	C.botu_CD	TTGCGTGCTTATGGTTAATAAAAGTTATTTTACAGA	0
V891_CD_57	C.botu_CD	GAACCTGTACCATATAGTATTTTAAATTTCTAGTTA	0
V891_CD_58	C.botu_CD	AAGTTTTCTATAAAAGTATGTTCAGCACTTGAATT	0
V891_CD_59	C.botu_CD	AAGGTAACTACAAAAGACCCCGTAGTCTGGTATATT	0
V891_CD_60	C.botu_CD	TTCCATTTTGTTCTAGCATCTGCAATCGCTACATA	0
V891_CD_62	C.botu_CD	AAAGATAATTTAAAGGGGTTTAACGTAATTACTTTAA	0
V891_CD_63	C.botu_CD	GAAGAAAACTCACAGTTTTTAATAAAATCTATAATT	0
V891_CD_64	C.botu_CD	ACGTCTTCTAATAGTCCTTCAAATTCTATTGGCATAA	0
V891_CD_65	C.botu_CD	ATCTTTTTGTTTTTCTTCCGATCTTTGTACTTACTG	0
V891_CD_66	C.botu_CD	TATTCTAACTTCACATCCTTTTAAAGGTCGCCATT	0
V891_CD_67	C.botu_CD	TGGGAAAAGTTACGCACGAAACTTCTTTAATGTCTA	0
V891_CD_68	C.botu_CD	TTTCCAGTGAGCAATAGAAAACAGTACCTTTTCTG	0
V891_CD_69	C.botu_CD	CTTGATTTATTGAAACCATATTGGGAAATGGCGAAC	0
V891_CD_70	C.botu_CD	CTATAAAACAATTGAATCTTTTCTTCTATTTCTT	0
V891_CD_71	C.botu_CD	CACCTTCTTTCTCTTTTGGTATCCATATTTATTCTT	0
1873_D_1	C.botu_D	AAAAAAATGGACTGAACTTTGGAAAGACTGTTTAA	0
1873_D_2	C.botu_D	CAAATGAATATGTCAAGGGCGACCAAAGGGAGTTTA	0
1873_D_4	C.botu_D	GCCGTTAGACAAAGACAATAACAAAATCCATTATG	0
1873_D_5	C.botu_D	AAGAGTGGGTTTAGCTCCTTTGTCGCTATTTCCGT	0
1873_D_7	C.botu_D	ATATAGATGTAACATCATTTTATAATAGAATAGG	0
1873_D_11	C.botu_D	AGGGATAATGCGACCTTATGCATAATTTTAGTTTTT	0
1873_D_13	C.botu_D	AAGTTCCTGGAGATTTGAGGATAATTGGGATTTAAC	0
1873_D_15	C.botu_D	TATCTTAAAACTACTTTATCTATACGATGTAAAACC	0
1873_D_17	C.botu_D	TAAGATTATACAACAAAGGGCATGCAGTAAATTTT	0
1873_D_18	C.botu_D	TTTGCATCTAATCCACTCTTACTAGAAATGCCAAG	0
1873_D_20	C.botu_D	TACGACCTCGTTGCATGTCAACTGGATGCGTTAATA	0
1873_D_21	C.botu_D	ACCTAAATTAAATAATAAGACGACACAACATGAAAT	0
16868_D_2	C.botu_D	CAAATGTAATCATCTCTTTACAAGACGTGTCAAAACT	0
16868_D_3	C.botu_D	TTTATGGTGAACTAAGTTTAAAAAAAAGACAAGAAA	0
16868_D_57	C.botu_D	ATGAATTATAGAGTTTAGTATAATCACTATCAGATG	0
16868_D_62	C.botu_D	ATGTTGACTACTGCTAAAAGAGTTAATAATAAATTAG	0
16868_D_64	C.botu_D	CGTCAAAAAATGTGGATGGTTATGCACTATTATAGC	0
16868_D_65	C.botu_D	AATGTATTAGATAATTTTCCTTCACCTTTTTCAAATTCG	0
16868_D_66	C.botu_D	TGTTATGTTAGTTTTTGCTGGATGAACTAATAAACC	0
16868_D_68	C.botu_D	TTAGATATGTTGCATCGGCAAATAATTGTAAGTTCATT	0
16868_D_72	C.botu_D	ATAATTACACCTTTAACACCATTCAACTTTGACATAT	0
16868_D_73	C.botu_D	GATGGAATCATAAAAAGCATACTTTTTCAGATATAA	0
16868_D_75	C.botu_D	TTATATGAAGAATATTTTGCCTTCCTGTTTGTTTGC	0
16868_D_76	C.botu_D	TTAAAGCTCTTTTAAATTTAGAAAATGTTAAGTTAGA	0
16868_D_77	C.botu_D	TATTATGATGTTAGATAGAAATGATTGCGCGTTTAT	0
16868_D_78	C.botu_D	ACTTTTAGTTATTATATTCAACAACTTATCTGTAAG	0
16868_D_79	C.botu_D	ATGTTTTTTAATGCTATAAGATAGGAAGTGATATAT	0
16868_D_80	C.botu_D	CCATATTGGGAAACTGCTGGCTATGGAAATAAATT	0
16868_D_81	C.botu_D	TTAACAAAGCAATTAAACAACTACTAACAATAAATA	0
16868_D_82	C.botu_D	TCAGCGATTTGCTTACTTATTGTACTTGTCATATCAA	0
16868_D_84	C.botu_D	CTTAAAAATGGGACTTGTAAATTGACTATTAAATATGA	0
16868_D_85	C.botu_D	GAATTGGAAGGAACAGAAAAGCAAATAGCTTGGGCTAA	0
16868_D_86	C.botu_D	TATGATGCTACAAAAGTAGATGATGGAGAGGACATA	0
16868_D_89	C.botu_D	AGGAACAAGACAAGTTGCTTCACAGTACTAAATAAA	0
16868_D_91	C.botu_D	AAAAAAATAGGTAATGGTAT	0
CCUG7971_D_1	C.botu_D	ATATGAATTCCTGTGTTACTA	0
CCUG7971_D_2	C.botu_D	GCGGAAATTATTGTGTTACTG	0
CCUG7971_D_7	C.botu_D	TTATTTGCCTTCCAGGTCTCCAATCCTTTC	0
CCUG7971_D_11	C.botu_D	TATTTGTATAAATTCTAGCACATAAGTTAG	0
CCUG7971_D_12	C.botu_D	TACTAAGGATGTATATTCTGTTTGCTATGA	0
CCUG7971_D_15	C.botu_D	ATATAGTGCTGAAGAATCTCCTATAAGAAC	0
CCUG7971_D_16	C.botu_D	ACCCCTTTTGGTACACCCTATTTTGTAGCT	0
CCUG7971_D_18	C.botu_D	CCTTATTCTTGATTTAGCATCTTTAGTACT	0
CCUG7971_D_19	C.botu_D	TCTTCTCCATGCAATAATAACTGTTTTGCT	0
CCUG7971_D_21	C.botu_D	ACATATGTTCATTAGTATAGTTTCTGCTAA	0
CCUG7971_D_22	C.botu_D	TTTTACCAATGGCAATATCCCAAAAGCTGT	0
1274_DC_1	C.botu_DC	ACAGCTTTTGGGATATTGCCATTGGTAAAA	0
1274_DC_2	C.botu_DC	TTAGCAGAAACTATACTAATGAACATATGT	0
1274_DC_4	C.botu_DC	AGCAAAACAGTTATTATTGCATGGAGAAGA	0
1274_DC_5	C.botu_DC	AGTACTAAAGATGCTAAATCAAGAATAAGG	0
1274_DC_7	C.botu_DC	AGCTACAAAATAGGGTGTACCAAAAGGGGT	0
1274_DC_8	C.botu_DC	GTTCTTATAGGAGATTCTTCAGCACTATAT	0
1274_DC_11	C.botu_DC	TCATAGCAAACAGAATATACATCCTTAGTA	0
1274_DC_12	C.botu_DC	CTAACTTATGTGCTAGAATTTATACAAATA	0
1274_DC_16	C.botu_DC	GAAAGGATTGGAGACCTGGAAGGCAAATAA	0
1274_DC_17	C.botu_DC	ACCCGTTGGTATATAGGTCATTCCGCCCTCTAAAAG	0
1274_DC_20	C.botu_DC	TTTAATTTCTCCGGATGCACTTTATTGTGACAAGTAA	0
1274_DC_21	C.botu_DC	CCACGAATGAAATTATTGTTAGATTTATTATATAA	0
1274_DC_25	C.botu_DC	GTTATAGATGGATTTCAATGGATTTCAAATATTGTAAGT	0
1274_DC_31	C.botu_DC	TCAATCGCTTATATATCAACGTATTACCCCCTATAAA	0
1274_DC_33	C.botu_DC	GAGTAAAGAAAACTGTCGATGGTACTAAAGAACAAA	0
1274_DC_34	C.botu_DC	CTTAATGTAACACACTTAATATTTAAATCTTTGGCTA	0
1274_DC_37	C.botu_DC	ATAACAAATATTAGACTTTAAAGGTTTTTAACTTTTG	0
1274_DC_38	C.botu_DC	GAAGATATATGATGTATTAAAACCGGCTATAGCTAA	0
1274_DC_40	C.botu_DC	TAGATTATTAGAATTTCTAATGTTAGATTTATTGTTTT	0
1274_DC_41	C.botu_DC	TTCGTCATTTCCCTTTGATACTTGCATAGGTACAAA	0
1274_DC_42	C.botu_DC	GTATCACCGACTAACAAGGATTTAGAAACGGCAAAG	0
1274_DC_44	C.botu_DC	GTATTGTTGTCTTTTAAATATTTCATCATTTCTTCTA	0
1274_DC_47	C.botu_DC	GATTTGTTCTAGGTAGTAATGCAGATGAATGTATTAC	0
1274_DC_48	C.botu_DC	GATAATTACCTTCCACGAAAAATCGAACTCTTAGGCA	0
1274_DC_49	C.botu_DC	TCCTTACGTGTTTCCTTCATGGTAGCTCTATATAAAT	0
1275_DC_20	C.botu_DC	ATGTTTTTTAATGCTATAAGATAAGAGGTGCTTAA	0
1276_DC_2	C.botu_DC	AAATCAAATGGAGGGACAAGGATGGTATGGTTG	0
1276_DC_3	C.botu_DC	TCTACAATAAGACTAAATGCTATTCCAACAACT	0
1276_DC_22	C.botu_DC	ACTTACAATATTTGAAATCCATTGAAATCCATCTATAAC	0
1276_DC_26	C.botu_DC	TTATATAATAAATCTAACAATAATTTCATTCGTGG	0
1276_DC_27	C.botu_DC	TTACTTGTCACAATAAAGTGCATCCGGAGAAATTAAA	0
1276_DC_30	C.botu_DC	CTTTTAGAGGGCGGAATGACCTATATACCAACGGGT	0
1277_DC_2	C.botu_DC	ACAAAAATATGTTTAGATATATTATATTCAGATATTCC	0
1277_DC_3	C.botu_DC	AATTTTCAATAGGAAGGATGATATTATGAGTTTTTA	0
1277_DC_4	C.botu_DC	TCTATTAATACATCTATATATTGCATGATTTCTTTG	0
1277_DC_5	C.botu_DC	TTCCAAATAAGTTCCTTGGGCATGAATAGCTTTTTCAA	0
1277_DC_6	C.botu_DC	AATAAATAAATATACAGACAAAGAGGGAAAAGACAGA	0
1277_DC_12	C.botu_DC	ATTGAGTAGATGCCCTAATTTATCTTGAAATGTACTT	0
47295_DC_2	C.botu_DC	AAAAAAGTAATGAAAGAAATTATATACTATTCTGTA	0
47295_DC_3	C.botu_DC	AAAAGCTATTTTCAAAAATATATCTCAAGTAATTGG	0
47295_DC_4	C.botu_DC	ATATGTAAGATACTAAAAAAAATGTATCCCGATACCG	0
47295_DC_6	C.botu_DC	TTAGAGCGAAAGTATATCAATGTGAAGTTTTGCATGA	0
47295_DC_8	C.botu_DC	AATAGTAAAAGAATTATAATGTTGGAGGGATAAAAAA	0
47295_DC_9	C.botu_DC	AATTGCACTAGGTTTTATAGCAGCTAAATCTCAAAA	0
47295_DC_10	C.botu_DC	ATATAAAATAATAATACTTTTCACACGTAACAAATTC	0
47295_DC_11	C.botu_DC	TTTTTAGAAGAATATGGCGGATGTGAAGCGAAAGCAA	0
47295_DC_12	C.botu_DC	ACACGCACCCATTTTAAAATATCTGTCTTTAAAACACCC	0
47295_DC_13	C.botu_DC	TAAGTAGTACATTATCACTAAGCCTTAAACTACCTTT	0
47295_DC_14	C.botu_DC	TTTCCTTTTGTATTTATTAAGGAGGGCGAAGAATAA	0
47295_DC_15	C.botu_DC	ATAGACTTAGAGCAACACCACCGCCAAATCATCCGT	0
47295_DC_16	C.botu_DC	AAACGTATTAAGACGTTTAAAATATTTTAATGCAG	0
47295_DC_17	C.botu_DC	GAAAACCTCCGTCAATACTTATATAAGGATTTAA	0
47295_DC_19	C.botu_DC	CACTAGTTGAAATCCTAAATGTATTAGGATTTGGAT	0
47295_DC_20	C.botu_DC	GTATTGCGTGAGTTTCTATTGATGGCTTTTGGTTTC	0
47295_DC_21	C.botu_DC	TGTTGTTCATGTTGTTTATGTCCAGTACGTGCAAA	0
47295_DC_24	C.botu_DC	CGATAATGGGAATGTAGATACTAATGTCCTTGAAGC	0
47295_DC_25	C.botu_DC	AGAACTTTACTCGATAGAAGTGTATTAGAGACATCT	0
47295_DC_27	C.botu_DC	AGGGAGGAATTATCATGGAATTAATAGAAAAGAAAA	0
47295_DC_28	C.botu_DC	TGAAAGGAGATACTACTTTCGCAGCAACGAATGA	0
47295_DC_29	C.botu_DC	CATTTTATTTTCATCCTCTCATATGCTTATTCATAT	0
47295_DC_30	C.botu_DC	TGTACCTTTTGAAACCTCCTTAATATCTTTTTGTTT	0
47295_DC_31	C.botu_DC	CCCCATAGGCACGATTTATTCTTCTGGAATTTCTTC	0
47295_DC_33	C.botu_DC	GTATTTAAATCCACTTTTGTCAGCACTTAAAGCATT	0
47295_DC_36	C.botu_DC	TAGAACTGCAAGTTAATATTTAAAACACAAAAATGT	0
47295_DC_37	C.botu_DC	TTGTTAGTCAATATCTTACAGGTCCTAAAACCC	0
47295_DC_41	C.botu_DC	GATATATCGGGTATTTATGGTTCAACGTTGTCTTAGAAAA	0
DC5_1	C.botu_DC	CAGTAACACAATAATTTCCGC	0
DC5_2	C.botu_DC	TAGTAACACAGGAATTCATAT	0
DC5_6	C.botu_DC	AGATGTCTCTAATACACTTCTATCGAGTAAAGTTCT	0
DC5_7	C.botu_DC	GCTTCAAGGACATTAGTATCTACATTCCCATTATCG	0
DC5_9	C.botu_DC	TCTATGGTTTTATCTTTATTTAGATACTCTTCTAT	0
DC5_10	C.botu_DC	TTTGCACGTACTGGACATAAACAACATGAACAACA	0
DC5_11	C.botu_DC	GAAACCAAAAGCCATCAATAGAAACTCACGCAATAC	0
DC5_14	C.botu_DC	ATTTCTACACTGTCTAAACGTTCTAATGTAAGTACAA	0
DC5_18	C.botu_DC	AGAGAAGAAATTATCATCAGACACTATTAGAAATAA	0
DC5_21	C.botu_DC	CAAAAATAAAAATAATATTAGACAAGGTTCTCAAAA	0
DC5_22	C.botu_DC	TTGCTCACAATCACAGATGTTTCGTTCTCAGTAAGC	0
DC5_23	C.botu_DC	ATAGTAGAATATATCGGAGACTTAACTTGTAAGTAC	0
DC5_24	C.botu_DC	CAAATCATTTGACGTGCAATGAAGATGTAAATTGCC	0
DC5_26	C.botu_DC	ATTAAAGGAATCTCCTGAATGGGTTCAAGAATATAT	0
DC5_27	C.botu_DC	TAAAGGATCCAGGAGATATAAGAATCAGTTGGTATTG	0
DC5_28	C.botu_DC	ATATCAGTTTCTAATTTTTGTCGTATTCTCATTAAC	0
DC5_29	C.botu_DC	ATCCAAATCCTAATACATTTAGGATTTCAACTAGTG	0
DC5_31	C.botu_DC	TTAAATCCTTATATAAGTATTGACGGAGGTTTTC	0
DC5_32	C.botu_DC	CTGCATTAAAATATTTTAAACGTCTTAATACGTTT	0
DC5_49	C.botu_DC	GGGTTTTAGGACCTGTAAGATATTGACTAACAA	0
DC5_50	C.botu_DC	ACATTTTTGTGTTTTAAATATTAACTTGCAGTTCTA	0
DC5_53	C.botu_DC	AATGCTTTAAGTGCTGACAAAAGTGGATTTAAATAC	0
DC5_54	C.botu_DC	AAGTTGAGAAAAGATATAAAAAATGGAATTCTTAC	0
DC5_56	C.botu_DC	TCATTCGTTGCTGCGAAAGTAGTATCTCCTTTCA	0
DC5_57	C.botu_DC	TTTTCTTTTCTATTAATTCCATGATAATTCCTCCCT	0
DC5_64	C.botu_DC	GAAGAAATTCCAGAAGAATAAATCGTGCCTATGGGG	0
DC5_66	C.botu_DC	ATATGAATAAGCATATGAGAGGATGAAAATAAAATG	0
DC5_71	C.botu_DC	TTTAGTTGTTGGAATAGCATTTAGTCTTATTGTAGA	0
DC5_73	C.botu_DC	TAACAACCATACCATCCTTGTCCCTCCATTTGATTT	0
DC5_76	C.botu_DC	CTACTTAGTTTTTTACTACATTATCAAAGTTTCCTAT	0
DC5_78	C.botu_DC	GTAGTGCAATTTACAACAGTATGTCCTAATGCTTTT	0
DC5_79	C.botu_DC	CTTTTTTATTAGCTCTATAGGCTTCAACATCTTTTATA	0
DC5_80	C.botu_DC	CCTTGTGCATGATTCGTGTAGTCCCAATTTAGATAA	0
DC5_82	C.botu_DC	AATCCATTTAATTTATTAGAGTCTAACAACTCAAATA	0
DC5_83	C.botu_DC	AGGTGGAAATGATGGTAATTCTTCAATAACTAATG	0
LNC5_DC_14	C.botu_DC	TTCATTTAAGCAATTATCCCTATGAATTA	0
LNC5_DC_18	C.botu_DC	CTGTTAGTGTAGTTTATGACGAAACTATA	0
LNC5_DC_20	C.botu_DC	GAAGAAGATTTAATTGATATAAAATGTTTA	0
LNC5_DC_25	C.botu_DC	AAAAAAGAACCTCAAACAACTGATACAACT	0
LNC5_DC_28	C.botu_DC	AAAATAGGGAGGTAATGAATATATGGAAAAAATATT	0
51714_DC_17	C.botu_DC	GAAAACCTCCGTCAATACTTATATAAGG	0
51714_DC_22	C.botu_DC	ATAGAAGAGTATCTAAATAAAGATAAAACCATAGA	0
51714_DC_32	C.botu_DC	GTAAGAATTCCATTTTTTATATCTTTTCTCAACTT	0
51714_DC_39	C.botu_DC	ATAAAAAGTAGCTAACCATTCAAGACTAGCTACTTTC	0
C.novyi_150557_2	C.novyi	GAAGATGAATTTATAGTTTACAGGTATGATAGAAAA	0
C.novyi_150557_3	C.novyi	CCTCACACTGTTATAACTTTGTATAACTTATTTAT	0
C.novyi_150557_4	C.novyi	TTTTACTTGATACAGGATACATCGTATAATCCGG	0
C.novyi_150557_5	C.novyi	TTGAAACCTAAAAATTATGAAGCTCCAGTTAAAA	0
C.novyi_150557_6	C.novyi	ATAATTGAGCTTCCTTGTTTATAGTTTTTTCCATG	0
C.novyi_150557_7	C.novyi	CTTTTAAAAATTTTGGTATCTGTTTGCTCTGCTGGC	0
C.novyi_150557_9	C.novyi	TATATTATTCCTCCTTTAATTAAAGAAAATATTCA	0
C.novyi_150557_12	C.novyi	TTTTGGTTACCTCCACTATTTTCTTTATATCTAAT	0
C.novyi_150557_13	C.novyi	AAACTTAAACAAAATGATTGAATGTGAAGAAGAAAT	0
C.novyi_150557_17	C.novyi	CTAAAGTATATATTAACATCTCTATCGTTAAAATT	0
C.novyi_150557_18	C.novyi	AATCTTTTGAATTATTGAATATAAACCCTAGATCATC	0
C.novyi_150557_19	C.novyi	CAGCCACACGATAATAACTTTTTAAATCTAAGTCC	0
C.novyi_150557_23	C.novyi	TTCCTGCTGTTGTTGTAGTTTGCTGGCATCTTGC	0
C.novyi_150557_25	C.novyi	TTTAATAGAAGGAGTGATTAAATGAGGTTATACA	0
C.novyi_150557_26	C.novyi	ATTTCCTCTAATGCGTTTTTAAATGTAGAATTTAT	0
C.novyi_150557_27	C.novyi	GTGTTAAAAACAATTTTATCTTCATCTATTACAA	0
C.novyi_150557_28	C.novyi	CACTTTGAATATGAGCAAGGTTCTCATGATGCTGTTG	0
C.novyi_150557_29	C.novyi	TTCACTTTCACAAATTTCACCTCTGTTCATATTTCT	0
C.novyi_150557_30	C.novyi	CCGGTTCCAGATTTAAAATCAATTGAACCTAGTTTAA	0
C.novyi_150557_31	C.novyi	CGTTATCACCACTCCTTATATTAGTTTATCCATATAT	0
C.novyi_150557_32	C.novyi	ATATACTATGTGGAATAGAGGAGATGTTGTATTAA	0
C.novyi_150557_33	C.novyi	GAAGCAGCACAATATTTCTATGATGGTTTCTTAGGTT	0
C.novyi_150557_37	C.novyi	GAAGAAATAAGTTTAGATGATAAAAAGCTTTTAGAA	0
C.novyi_150557_38	C.novyi	CTTTTAGTTTCTACATTGTCAATACTACTTTCCCAA	0
C.novyi_150557_40	C.novyi	TAATAATACTGTGTAATTATATCTACTCCAGATTT	0
C.novyi_150557_42	C.novyi	ATTTGTAGGTAAAAATAAAAGAACTTCTCTAGTAAC	0
C.novyi_150557_44	C.novyi	TAACCAGCAACAGTTGGTCTACTCTTATTAAGCAGGT	0
C.novyi_150557_47	C.novyi	ACGTATTGTTTTTGTTGTAAATCTCTCGCATCTGT	0
C.novyi_150557_49	C.novyi	CGTTTACGGCAAATAGAATCTATATATTCTAAAGAA	0
C.novyi_150557_50	C.novyi	GAAAAATATAGCTAATAGAATAGGTACTGTAAACA	0
C.novyi_150557_51	C.novyi	GTATTTTCTTTTATAGAATTAAGTAAATTACCAGCA	0
C.novyi_150557_53	C.novyi	TATTTAAATGTACCACTAGAATTCACATCCCCTACAT	0
C.novyi_150557_54	C.novyi	CTAGCATTAGAGTTGTTTATTTTTATATCAAATATA	0
C.novyi_150557_56	C.novyi	GCAGGTAATGTGTGTGGCAGTATATCTCCCTCTGC	0
C.novyi_150557_57	C.novyi	AGCAAAAACATGAGTATAAATAATGTATTTGATAGAA	0
C.novyi_150557_58	C.novyi	TATATTACTAATTCTTCTTCTATAGTAAAGCTATATT	0
C.novyi_150557_59	C.novyi	TATATTTTAAATTCATCACAATTACAGTTATAACATT	0
C.novyi_150557_60	C.novyi	ATATCTTACAGGTCCTAAAACCCTTCCAGTTTTTA	0
C.novyi_150557_62	C.novyi	TTTAATGCACCATTGGAACTGTTAACTGCTTTTTTA	0
C.novyi_150557_63	C.novyi	TATATAAAGCCTACCCTTCGTGGTGGGAAAAAAGTT	0
C.novyi_150557_64	C.novyi	TTATATGTTAATTCCATTTATACCTCCTAGAATTT	0
C.novyi_150557_65	C.novyi	AGGGTAATGGCTGGGTAGGTATAGGCTATCATTT	0
C.novyi_150557_66	C.novyi	TCTATTCTGGAAGGTATTTGTTCTCTATCTTCCTT	0
C.novyi_150557_69	C.novyi	AATTAGATGGTGTTTTAATCTCCATTTATTCGGTTCT	0
C.novyi_150557_71	C.novyi	ATGTCCATTACTTCTATAACTGTTGAGGTTGGCTATCT	0
C.novyi_150557_73	C.novyi	AATGTTTCAGCTTGTACTTTTTTAGCGTTTAAAATTAA	0
C.novyi_150557_74	C.novyi	ATCCCAATCTAATTTAGAATCTTGGGACTGGTCTACGT	0
C.novyi_150557_75	C.novyi	TGGGAACACGTTTCATTTACATTTAGTATAGAAGGAG	0
C.novyi_150557_76	C.novyi	TAGTTAGCCCATTCACCTCTTGCTTTCTTTGCAGCAATACC	0
C.novyi_150557_78	C.novyi	CAGATACAGACTTAGAAAAAGCTCCAACAGAAGAAG	0
C.novyi-A_4552_1	C.novyi	TGGAGGAGACAATAAAGCAATCGCAGAAGCGATTTT	0
C.novyi-A_4552_2	C.novyi	AATTGCCCAACCGTCAATAGTGGTATGCATTGACTG	0
C.novyi-A_4552_3	C.novyi	AAATAAATCTGATTTGTTTATACTTTCCATGAAG	0
C.novyi-A_4552_4	C.novyi	CTGAACAACAAAAGAATACTTTAATTGCAAAATACAA	0
C.novyi-A_4552_5	C.novyi	TTAAGGTAAAAGCTCCAGAAGACGGATATGTGCCTGG	0
C.novyi-A_4552_6	C.novyi	AAAAGAAGAAAAAGAACATATACAAGATGTTGAATT	0
C.novyi-A_4552_7	C.novyi	CAGAACCTTTTAGAAAAAATGTTCACAAAATTGT	0
C.novyi-A_4552_8	C.novyi	TTGTTGTACAACCGTTTAAGCAAGAAGAGTCTAAAAA	0
C.novyi-A_4552_10	C.novyi	GAAACACAAAATATGGCAAGTGCAGTCGAACAAG	0
C.novyi-A_4552_11	C.novyi	TATATATAGATTACCATTGGTTGAATGGGGGATGAG	0
C.novyi-A_4552_14	C.novyi	ATGGCAAAAAACAATTATCTTATTACAATATCAAAG	0
C.novyi-A_4552_18	C.novyi	AGAGAGTTTACAAGCATTTGTAGGGGTGCAAGAAGG	0
C.novyi-A_4552_20	C.novyi	TTGTGTTGAGCATAGAATATATGGAGGAATAGAGCA	0
C.novyi-A_4552_21	C.novyi	ACACAAATTTATGGACAAAAGGATGCAGGTTTCGT	0
C.novyi-A_4552_23	C.novyi	TTATTTTTGTATACCTAGAGGTGGTTCAAAAACTA	0
C.novyi-A_4552_24	C.novyi	TTAGCTTTTTGCATTATGGAAGCAGGAGTTCTTTC	0
C.novyi-A_4552_27	C.novyi	TGGGGAACGTTATTCACATTAATCTTATTCATAAAT	0
C.novyi-A_4552_28	C.novyi	AAACTTTAATAAAGGGACTTTATGTGAATTATATGC	0
C.novyi-A_4552_29	C.novyi	TCCATTTCCATAATTACATAGCAAATTGGATCTGGA	0
C.novyi-A_4552_30	C.novyi	GTGAAAGACATTGTATGTAAAAATGACACAGGAATTA	0
C.novyi-A_4552_32	C.novyi	AAGCACACTATCATTTTTACTATATCGCCTTGAC	0
C.novyi-A_4552_33	C.novyi	TTATATATTTGTTGATCGTGATACTTTCTATACTG	0
C.novyi-A_4552_35	C.novyi	TCTATATTCTCTCTATTACCACTATCAAATATGTCG	0
C.novyi-A_4552_36	C.novyi	TTTTTATATATGTATTTAATAATACATCACACTCCT	0
C.novyi-A_4552_37	C.novyi	GACTCAGCTCCAGAAGGAACAACAGATGTAGATTTA	0
C.novyi-A_4552_39	C.novyi	GGAGTTTAGTTTGTTAGATGAAGCTATAACGGGCGA	0
C.novyi-A_4552_41	C.novyi	TTACTACCAATATCATCTGTTATTACAATAGGATTAA	0
C.novyi-A_4552_43	C.novyi	GTTACAACTATATATCGTTGTTTTGTGTTTTGTAAA	0
[truncated: 980 more rows]

## Sheet: Table S6 BLAST results
Spacer_id	Spacer_origin	Spacer_seq	Protospacer_start	Protospacer_stop	Protospacer_description	MGE_name	Protospacer_seq_id	Protospacer species origin	Protospacer Genus origin	Score	MGE type	Target_gene
[truncated: 1,503 more rows]

[truncated: 7 more sheets: Table S7 MGEs proportion, Table S8 MGEs uniques, Table S9 MGE genus composition, Table S10 main MGE genes, Table S11 BLAST spacers MGEs, Table S12 BLAST spacers PICI, Sheet1]
